# Supplementary material for: Comparison of Different Label-Free Techniques for the Semi-Absolute Quantification of Protein Abundance
Source: Proteomes. 2022 Jan 7;10(1):2. doi: 10.3390/proteomes10010002 (PMC8788469; doi:10.3390/proteomes10010002)
Supplement: Supplementary file 1 [file proteomes-10-00002-s001.zip]

Archive with 4 entries (4 files):
- FileS1_Xtandempipeline_identification.xlsx
- FileS2_Linear_regressions.pdf
- FileS3_Absolute_quantification_datasets.xlsx
- Supplementary_figures_methods.pdf
