# Supplementary material for: Comparison of Different Label-Free Techniques for the Semi-Absolute Quantification of Protein Abundance
Source: Proteomes. 2022 Jan 7;10(1):2. doi: 10.3390/proteomes10010002 (PMC8788469; doi:10.3390/proteomes10010002)
Supplement: Supplementary file 1 [file proteomes-10-00002-s001.zip › FileS3_Absolute_quantification_datasets.xlsx]

## Sheet: NSAF_ups2
File S3. Protein abundances expressed in fmol from different conditions of S. cervisiae CEN.PK113-7D
The values were obtained from the equation 2 based on NSAF data using the transformation with UPS2
Top protein id	ID of the first protein among the sub-group. If there are several different proteins among the group
Top.Protein.Description	Description of a given protein obtained from FASTA db
ChassyID	CHASSY_ID assigned to a given protein
uniprotID_CENPK	UNIPROT ID if the experimental specie CEN.PK113-7D
GeneName_CENPK	Gene name if the experimental specie CEN.PK113-7D
uniprotID_S288c	UNIPROT ID if the model specie S288C if ortholog was found
GeneName_S288C	Gene name if the model specie S288C if ortholog was found
Protein_name	Protein name
Coverage	Identified percentage of the protein sequence
MW	Molecular weight expressed in KDa
Top protein id	Anaerobic _A	Anaerobic _B	Anaerobic _C	High_temperature_A	High_temperature_B	High_temperature_C	Low_pH_A	Low_pH_B	Low_pH_C	Osmotic_stress _A	Osmotic_stress _B	Osmotic_stress _C	Standard _A	Standard _B	Standard _C	Top.Protein.Description	ChassyID	uniprotID_CENPK	GeneName_CENPK	uniprotID_S288c	GeneName_S288C	Protein_name	Coverage	MW
a1.a1.a1	322.345	370.375	421.177	188.427	221.379	174.365	220.256	262.47	204.674	267.489	318.444	368.323	162.175	235.439	227.862	Chassy_SC_64;N1P2H7;P00359; Glyceraldehyde-3-phosphate dehydrogenase 3 - TDH3	Chassy_SC_64	N1P2H7	CENPK1137D_3157	P00359	YGR192C	Glyceraldehyde-3-phosphate dehydrogenase 3 - TDH3	89	35.6
a1.a2.a1	166.37	174.034	240.621	95.0557	97.1797	107.042	119.375	122.377	85.3376	144.998	156.118	187.555	76.4361	100.953	91.9601	Chassy_SC_273;N1P004;P00358; Glyceraldehyde-3-phosphate dehydrogenase 2 - TDH2	Chassy_SC_273	N1P004	CENPK1137D_1304	P00358	YJR009C	Glyceraldehyde-3-phosphate dehydrogenase 2 - TDH2	87	35.7
a1.a3.a1	78.1132	84.8779	100.305	55.5394	51.9469	54.9528	66.7926	71.9832	52.9387	60.383	69.4488	55.743	43.0434	60.5167	55.7018	Chassy_SC_595;N1NZW1;P00360; Glyceraldehyde-3-phosphate dehydrogenase 1 - TDH1	Chassy_SC_595	N1NZW1	CENPK1137D_1249	P00360	YJL052W	Glyceraldehyde-3-phosphate dehydrogenase 1 - TDH1	85	35.6
a2.a1.a1	31.4671	32.7657	37.5185	102.003	124.231	116.477	109.644	128.547	112.814	102.319	92.7175	92.0698	120.795	118.025	110.637	Chassy_SC_4750;N1NZ13;P46367; Potassium-activated aldehyde dehydrogenase, mitochondrial - ALD4	Chassy_SC_4750	N1NZ13	CENPK1137D_2389	P46367	YOR374W	Potassium-activated aldehyde dehydrogenase, mitochondrial - ALD4	83	56.6
a2.a2.a1	6.93432	5.65266	4.19942	3.01029	4.27865	4.15815	5.9104	7.81293	5.76956	2.89118	1.74699	2.84615	7.00567	7.036	5.23448	Chassy_SC_2256;N1P4W5;P40047; Aldehyde dehydrogenase 5, mitochondrial - ALD5	Chassy_SC_2256	N1P4W5	CENPK1137D_3481	P40047	YER073W	Aldehyde dehydrogenase 5, mitochondrial - ALD5	50	56.6
a3.a1.a1	158.676	165.92	187.58	129.88	157.349	138.864	132.252	140.082	122.25	116.867	144.975	131.573	137.97	148.332	161.76	Chassy_SC_4763;N1P8G0;P02994; Elongation factor 1-alpha - TEF1	Chassy_SC_4763	N1P8G0	CENPK1137D_4664	P02994	YPR080W	Elongation factor 1-alpha - TEF1	68	49.9
a4.a1.a1	11.0364	10.2268	12.2233	10.859	11.7665	10.2947	10.5712	11.9121	13.8261	13.6773	13.0699	11.5091	13.8393	12.8012	14.1548	Chassy_SC_3878;N1NWL3;P19097; Fatty acid synthase subunit alpha - FAS2	Chassy_SC_3878	N1NWL3	CENPK1137D_1888	P19097	YPL231W	Fatty acid synthase subunit alpha - FAS2	65	206.6
a5.a1.a1	9.52915	9.45419	8.4735	5.62647	5.75345	5.75089	3.96213	4.89109	6.0611	5.02265	5.26743	4.93118	5.92959	5.65845	6.75174	Chassy_SC_1029;N1P1J1;P07259; Protein URA2 - URA2	Chassy_SC_1029	N1P1J1	CENPK1137D_1503	P07259	YJL130C	Protein URA2 - URA2	55	244.7
a5.a2.a1	5.49997	6.16377	2.69645	3.34732	2.97564	2.77789	2.79374	3.38512	4.05717	2.15848	1.97504	2.69162	5.40985	5.26846	5.02026	Chassy_SC_3818;N1P185;P03965; Carbamoyl-phosphate synthase arginine-specific large chain - CPA2	Chassy_SC_3818	N1P185	CENPK1137D_1403	P03965	YJR109C	Carbamoyl-phosphate synthase arginine-specific large chain - CPA2	49	123.7
a6.a1.a1	165.278	144.372	188.08	97.8096	87.7703	88.3615	91.0434	88.5238	83.3799	126.102	130.713	142.063	83.899	100.953	82.8104	Chassy_SC_3041;N1P832;P00560; Phosphoglycerate kinase - PGK1	Chassy_SC_3041	N1P832	CENPK1137D_4509	P00560	YCR012W	Phosphoglycerate kinase - PGK1	83	44.6
a7.a1.a1	6.39488	8.06676	9.29421	7.70876	9.04892	8.50588	7.25428	7.29898	9.36927	9.96025	9.52276	7.99875	11.7588	8.96612	9.04817	Chassy_SC_3037;N1P0M8;P07149; Fatty acid synthase subunit beta - FAS1	Chassy_SC_3037	N1P0M8	CENPK1137D_1128	P07149	YKL182W	Fatty acid synthase subunit beta - FAS1	61	228.4
a9.a1.a1	42.5644	53.5878	64.2784	23.7328	28.7085	26.4893	35.4272	35.3732	35.4431	28.3975	27.7749	25.8725	43.0677	41.5087	34.4401	Chassy_SC_4389;N1PA49;P05694; 5-methyltetrahydropteroyltriglutamate--homocysteine methyltransferase - MET6	Chassy_SC_4389	N1PA49	CENPK1137D_3503	P05694	YER091C	5-methyltetrahydropteroyltriglutamate--homocysteine methyltransferase - MET6	79	85.7
b10.a1.a1	168.835	211.501	205.701	25.1856	31.077	29.2824	28.3222	32.6961	32.4305	29.4403	30.875	30.8527	25.2009	26.7483	19.8995	Chassy_SC_635;N1P4S9;P04806; Hexokinase-1 - HXK1	Chassy_SC_635	N1P4S9	CENPK1137D_3329	P04806	YFR053C	Hexokinase-1 - HXK1	86	53.6
b10.a2.a1	14.4673	10.8576	17.2702	6.8379	7.63318	5.10338	10.2334	9.15001	10.0137	12.3501	16.1018	14.0767	5.64786	7.26216	5.79302	Chassy_SC_2437;N1P4P1;P04807; Hexokinase-2 - HXK2	Chassy_SC_2437	N1P4P1	CENPK1137D_3299	P04807	YGL253W	Hexokinase-2 - HXK2	71	53.8
b11.a1.a1	7.17607	6.7441	9.98544	15.0747	15.6942	16.3066	12.9851	15.6417	14.1891	18.828	21.8975	15.7053	16.5502	14.9994	14.6671	Chassy_SC_5025;N1P731;P22202; Heat shock protein SSA4 - SSA4	Chassy_SC_5025	N1P731	CENPK1137D_3515	P22202	YER103W	Heat shock protein SSA4 - SSA4	62	69.5
b11.a2.a1	6.19678	5.85554	10.5015	14.8316	20.08	16.6063	15.2434	22.1397	18.3491	11.1851	13.0738	8.76598	16.8169	17.2831	19.0551	Chassy_SC_4931;N1P8N4;P09435; Heat shock protein SSA3 - SSA3	Chassy_SC_4931	N1P8N4	CENPK1137D_4754	P09435	YBL075C	Heat shock protein SSA3 - SSA3	56	70.4
b11.a3.a1	10.5656	8.09634	9.7489	7.02342	9.21334	9.11876	6.45747	6.44762	6.36276	8.13801	4.74968	6.24155	8.36487	5.33811	5.82895	Chassy_SC_244;N1P0X7;P16474; 78 kDa glucose-regulated protein homolog - KAR2	Chassy_SC_244	N1P0X7	CENPK1137D_1268	P16474	YJL034W	78 kDa glucose-regulated protein homolog - KAR2	44	74.3
b12.a1.a1	35.8338	39.7284	46.9367	27.9285	29.0763	30.1656	21.0916	23.6001	25.8277	23.8539	33.7448	29.9787	31.1578	25.9191	29.1602	Chassy_SC_893;N1P7B9;P32324; Elongation factor 2 - EFT1	Chassy_SC_893	N1P7B9	CENPK1137D_4214	P32324	YOR133W	Elongation factor 2 - EFT1	75	93.1
b13.a1.a1	53.1349	63.6771	63.1325	51.0673	56.6312	58.1023	45.3997	46.8807	36.421	49.0468	48.9694	54.816	47.0699	50.776	48.4016	Chassy_SC_557;N1P0G2;P06169; Pyruvate decarboxylase isozyme 1 - PDC1	Chassy_SC_557	N1P0G2	CENPK1137D_891	P06169	YLR044C	Pyruvate decarboxylase isozyme 1 - PDC1	71	61.4
b13.a2.a1	5.67625	5.44156	7.54231	6.70048	7.41616	7.26913	7.81445	8.5953	5.9084	4.53368	4.3844	4.64031	5.35233	5.82502	5.96922	Chassy_SC_941;N1P9V9;P26263; Pyruvate decarboxylase isozyme 3 - PDC6	Chassy_SC_941	N1P9V9	CENPK1137D_3053	P26263	YGR087C	Pyruvate decarboxylase isozyme 3 - PDC6	39	61.4
b14.a1.a1	7.50376	6.86601	7.28363	5.55484	6.73659	6.74387	5.14146	5.65521	6.18901	6.11473	6.41273	6.38036	5.96416	6.43377	5.70027	Chassy_SC_4324;N1P4Q3;Q00955; Acetyl-CoA carboxylase - ACC1	Chassy_SC_4324	N1P4Q3	CENPK1137D_2692	Q00955	YNR016C	Acetyl-CoA carboxylase - ACC1	53	250
b15.a1.a1	3.9834	2.9513	3.43849	23.9096	24.3684	28.3141	12.8726	16.629	16.8289	13.1689	15.9766	14.5529	20.019	20.2239	22.5932	Chassy_SC_3446;N1P7N2;Q01574; Acetyl-coenzyme A synthetase 1 - ACS1	Chassy_SC_3446	N1P7N2	CENPK1137D_4997	Q01574	YAL054C	Acetyl-coenzyme A synthetase 1 - ACS1	66	79
b15.a2.a1	11.0251	11.0636	14.4883	7.72005	8.41682	7.81096	5.55913	9.90318	8.87147	8.84676	8.51589	10.8896	9.58641	8.58619	9.17033	Chassy_SC_2625;N1NZR0;P52910; Acetyl-coenzyme A synthetase 2 - ACS2	Chassy_SC_2625	N1NZR0	CENPK1137D_541	P52910	YLR153C	Acetyl-coenzyme A synthetase 2 - ACS2	55	75.3
b16.a1.a1	54.6661	60.5386	71.3536	41.9212	45.4245	40.7077	52.4998	49.9015	42.9732	64.1875	56.6278	67.7981	49.4719	54.8049	44.4208	Chassy_SC_4808;N1P8W3;P00830; ATP synthase subunit beta, mitochondrial - ATP2	Chassy_SC_4808	N1P8W3	CENPK1137D_1415	P00830	YJR121W	ATP synthase subunit beta, mitochondrial - ATP2	85	54.7
b17.a1.a1	13.0566	14.1487	15.3215	7.411	9.86092	8.55674	5.18404	5.27995	9.78637	10.6839	12.658	9.89377	7.0427	7.35218	6.85763	Chassy_SC_20;N1P2M1;P16861; ATP-dependent 6-phosphofructokinase subunit alpha - PFK1	Chassy_SC_20	N1P2M1	CENPK1137D_3207	P16861	YGR240C	ATP-dependent 6-phosphofructokinase subunit alpha - PFK1	62	107.8
b17.a2.a1	8.45677	7.47584	7.43716	3.59735	5.05993	3.72668	2.83724	3.67592	3.8167	5.09843	4.45734	5.28234	3.63436	3.00411	3.32875	Chassy_SC_12;N1P0I3;P16862; ATP-dependent 6-phosphofructokinase subunit beta - PFK2	Chassy_SC_12	N1P0I3	CENPK1137D_242	P16862	YMR205C	ATP-dependent 6-phosphofructokinase subunit beta - PFK2	56	104.4
b18.a1.a1	82.1406	64.7401	84.1549	42.437	46.0082	46.1245	33.9738	43.0264	36.6544	39.9236	42.7443	45.9045	39.5026	44.1475	42.1247	Chassy_SC_620;N1P8V5;P00549; Pyruvate kinase 1 - CDC19	Chassy_SC_620	N1P8V5	CENPK1137D_4941	P00549	YAL038W	Pyruvate kinase 1 - CDC19	85	54.4
b18.a2.a1	1.61646	1.42896	2.03389	0.983791	0.557658	0.430114	0.821091	0.903137	0.190346	0.334207	0.753901	0.633247	0.394554	0.794921	0.591386	Chassy_SC_4384;N1P3V3;P52489; Pyruvate kinase 2 - PYK2	Chassy_SC_4384	N1P3V3	CENPK1137D_2362	P52489	YOR347C	Pyruvate kinase 2 - PYK2	28	55.1
b19.a1.a1	0	0.169164	0.0584265	14.0949	11.646	13.8268	8.82263	10.5556	10.3155	11.9587	10.3419	13.078	10.6304	10.2697	11.6709	Chassy_SC_5191;N1NZF4;Q02207; Peroxisomal hydratase-dehydrogenase-epimerase - FOX2	Chassy_SC_5191	N1NZF4	CENPK1137D_1019	Q02207	YKR009C	Peroxisomal hydratase-dehydrogenase-epimerase - FOX2	71	98.5
b19.a2.a1	3.26178	4.07399	2.58434	3.07701	3.20347	3.98877	3.21357	3.10236	2.94307	3.2457	2.38083	2.35556	2.9951	3.26793	2.31456	Chassy_SC_5313;N1P334;P06105; Protein SCP160 - SCP160	Chassy_SC_5313	N1P334	CENPK1137D_1222	P06105	YJL080C	Protein SCP160 - SCP160	44	134.6
b20.a1.a1	17.2309	18.261	19.5499	9.45628	10.9178	10.4592	10.3274	10.8547	12.4315	15.7955	17.1823	15.2216	14.9825	13.734	13.2356	Chassy_SC_709;N1NYG5;P16521; Elongation factor 3A - YEF3	Chassy_SC_709	N1NYG5	CENPK1137D_624	P16521	YLR249W	Elongation factor 3A - YEF3	70	115.7
b20.a2.a1	1.88471	1.6661	1.70371	4.08617	3.67034	5.0507	2.21552	2.4369	2.50205	1.79611	1.32151	1.45898	2.46374	2.99717	2.78552	Chassy_SC_1597;N1P4M0;P53978; Elongation factor 3B - HEF3	Chassy_SC_1597	N1P4M0	CENPK1137D_2662	P53978	YNL014W	Elongation factor 3B - HEF3	43	115.7
b21.a1.a1	14.2697	14.2944	13.7492	12.0301	11.7659	13.0874	10.9762	11.7266	10.9939	12.2684	12.8663	13.4461	11.6076	12.7765	10.692	Chassy_SC_2813;N1P1J9;P19414; Aconitate hydratase, mitochondrial - ACO1	Chassy_SC_2813	N1P1J9	CENPK1137D_677	P19414	YLR304C	Aconitate hydratase, mitochondrial - ACO1	62	85.2
b21.a2.a1	7.73189	5.86764	5.88366	4.03967	4.47114	4.3825	4.24827	4.92521	5.11383	2.95183	4.85485	3.63346	4.29726	5.40588	4.6848	Chassy_SC_3628;N1P8L4;P39533; Homocitrate dehydratase, mitochondrial - ACO2	Chassy_SC_3628	N1P8L4	CENPK1137D_1295	P39533	YJL200C	Homocitrate dehydratase, mitochondrial - ACO2	43	86.4
b23.a1.a1	35.2142	28.5728	41.0678	28.5177	35.4244	28.8535	32.549	36.5822	35.8249	66.3164	86.7048	74.7032	34.0819	33.588	31.4854	Chassy_SC_3254;N1NX93;P54115; Magnesium-activated aldehyde dehydrogenase, cytosolic - ALD6	Chassy_SC_3254	N1NX93	CENPK1137D_1639	P54115	YPL061W	Magnesium-activated aldehyde dehydrogenase, cytosolic - ALD6	78	54.3
b24.a1.a1	26.2831	21.058	23.5024	31.0257	32.3007	39.0359	23.1715	21.6696	21.7124	30.3316	22.2644	15.8495	12.0015	26.1509	19.4551	Chassy_SC_4969;N1NXP6;P02829; ATP-dependent molecular chaperone HSP82 - HSP82	Chassy_SC_4969	N1NXP6	CENPK1137D_1799	P02829	YPL240C	ATP-dependent molecular chaperone HSP82 - HSP82	52	81.2
b25.a1.a1	69.117	56.2153	55.4814	25.9848	40.2928	30.0476	41.5757	46.6992	42.8337	52.9826	53.3867	45.7544	34.3929	38.0609	39.3588	Chassy_SC_5336;N1P439;P00924; Enolase 1 - ENO1	Chassy_SC_5336	N1P439	CENPK1137D_3221	P00924	YGR254W	Enolase 1 - ENO1	80	46.7
b25.a2.a1	3.21322	4.14042	3.07596	1.95559	2.03596	2.41721	1.63217	2.76349	1.49479	2.3666	2.48193	2.54683	1.687	1.58015	1.54514	Chassy_SC_5072;N1P336;P38689; Ribose-phosphate pyrophosphokinase 3 - PRS3	Chassy_SC_5072	N1P336	CENPK1137D_5376	P38689	YHL011C	Ribose-phosphate pyrophosphokinase 3 - PRS3	33	35
b25.a3.a1	0.877226	0	0.757225	0.129552	0.700354	0.452727	0.305695	0.617558	0.675849	0.351778	0.368922	0.56914	0	1.09976	0.531517	Chassy_SC_3651;N1P9M4;P38063; Ribose-phosphate pyrophosphokinase 4 - PRS4	Chassy_SC_3651	N1P9M4	CENPK1137D_4810	P38063	YBL068W	Ribose-phosphate pyrophosphokinase 4 - PRS4	19	35.6
b25.a4.a1	1.40159	0.155012	1.44354	0.13447	0.395795	0.166211	0.112231	0.349004	0.381947	0.36513	0.135443	0.321641	0	0.741564	0.300379	Chassy_SC_1368;N1P3H7;P38620; Ribose-phosphate pyrophosphokinase 2 - PRS2	Chassy_SC_1368	N1P3H7	CENPK1137D_3512	P38620	YER099C	Ribose-phosphate pyrophosphokinase 2 - PRS2	19	34.7
b26.a1.a1	67.7716	69.1141	84.2094	37.1928	52.7606	43.1302	65.5225	64.0203	61.6086	84.1467	76.0918	82.1064	54.566	62.234	65.5937	Chassy_SC_3513;N1P7U8;P14540; Fructose-bisphosphate aldolase - FBA1	Chassy_SC_3513	N1P7U8	CENPK1137D_945	P14540	YKL060C	Fructose-bisphosphate aldolase - FBA1	85	39.5
b27.a1.a1	11.3187	9.36067	12.9468	16.6397	20.331	18.8548	14.7768	16.5838	17.4284	9.4466	10.507	8.32148	15.0263	16.5644	13.9889	Chassy_SC_5099;N1NZK6;P31539; Heat shock protein 104 - HSP104	Chassy_SC_5099	N1NZK6	CENPK1137D_673	P31539	YLL026W	Heat shock protein 104 - HSP104	67	101.9
b28.a1.a1	12.2455	11.7142	12.1045	12.1765	13.9947	12.0808	12.3098	11.5613	11.4091	20.032	23.0395	22.4616	12.8762	12.932	12.0046	Chassy_SC_2159;N1NX50;P32589; Heat shock protein homolog SSE1 - SSE1	Chassy_SC_2159	N1NX50	CENPK1137D_1594	P32589	YPL106C	Heat shock protein homolog SSE1 - SSE1	65	77.2
b28.a2.a1	1.23234	1.08939	1.26923	5.85494	8.61237	6.06543	3.35245	6.29478	5.2412	5.62328	4.3381	4.41367	5.91516	6.21821	5.96823	Chassy_SC_2757;N1PAU3;P32590; Heat shock protein homolog SSE2 - SSE2	Chassy_SC_2757	N1PAU3	CENPK1137D_4723	P32590	YBR169C	Heat shock protein homolog SSE2 - SSE2	48	77.5
b29.a1.a1	75.5848	73.9954	93.1022	30.2356	31.4781	32.6074	42.3785	47.6924	43.0014	29.9909	39.8116	39.0563	47.2818	56.4331	44.8336	Chassy_SC_2377;N1NYP1;P06168; Ketol-acid reductoisomerase, mitochondrial - ILV5	Chassy_SC_2377	N1NYP1	CENPK1137D_724	P06168	YLR355C	Ketol-acid reductoisomerase, mitochondrial - ILV5	72	44.3
b30.a1.a1	20.7977	22.8358	28.6772	9.12128	12.3811	10.2015	13.3112	15.6278	17.6514	16.8742	21.7037	18.2303	15.7279	15.2738	13.8818	Chassy_SC_3904;N1P0C5;P38009; Bifunctional purine biosynthesis protein ADE17 - ADE17	Chassy_SC_3904	N1P0C5	CENPK1137D_152	P38009	YMR120C	Bifunctional purine biosynthesis protein ADE17 - ADE17	78	65.1
b30.a2.a1	9.16024	6.73794	8.3675	5.46817	6.48622	6.75892	5.86287	7.992	7.88682	4.55246	6.67139	7.36541	7.06415	7.89479	5.87337	Chassy_SC_1705;N1P0E7;P54113; Bifunctional purine biosynthesis protein ADE16 - ADE16	Chassy_SC_1705	N1P0E7	CENPK1137D_876	P54113	YLR028C	Bifunctional purine biosynthesis protein ADE16 - ADE16	61	65.1
b31.a1.a1	25.4737	29.3393	38.2801	16.0504	21.9633	18.0813	14.2074	18.8849	14.2303	18.2704	18.6501	24.4435	15.0246	17.56	21.4542	Chassy_SC_3658;N1P1J4;P0CS90; Heat shock protein SSC1, mitochondrial - SSC1	Chassy_SC_3658	N1P1J4	CENPK1137D_1336	P0CS90	YJR045C	Heat shock protein SSC1, mitochondrial - SSC1	62	70.7
b32.a1.a1	20.3384	18.7779	21.5661	16.2895	19.1845	21.8841	46.9573	46.8857	43.3275	46.1397	50.4176	44.0765	25.1485	25.2173	23.302	Chassy_SC_3329;N1NX34;P07262; NADP-specific glutamate dehydrogenase 1 - GDH1	Chassy_SC_3329	N1NX34	CENPK1137D_2390	P07262	YOR375C	NADP-specific glutamate dehydrogenase 1 - GDH1	77	49.4
b32.a2.a1	3.21473	2.84184	5.09664	4.08282	3.80359	5.59657	11.2223	11.1691	13.5088	8.25451	10.4038	6.80253	4.1425	4.33614	3.57747	Chassy_SC_1405;N1P7G4;P39708; NADP-specific glutamate dehydrogenase 2 - GDH3	Chassy_SC_1405	N1P7G4	CENPK1137D_4927	P39708	YAL062W	NADP-specific glutamate dehydrogenase 2 - GDH3	46	49.5
b33.a1.a1	9.50043	7.07949	6.73496	5.06419	5.74408	4.18659	6.08061	6.84307	7.48899	6.51864	5.55729	6.0222	6.96339	8.46231	6.99183	Chassy_SC_4051;N1P0B3;P47169; Sulfite reductase [NADPH] subunit beta - MET5	Chassy_SC_4051	N1P0B3	CENPK1137D_1434	P47169	YJR137C	Sulfite reductase [NADPH] subunit beta - MET5	64	161
b34.a1.a1	42.4813	51.4744	61.0081	20.9387	20.872	26.9978	24.6293	28.0187	21.0364	25.4945	21.0903	19.2543	29.0041	26.1552	24.923	Chassy_SC_630;N1P7G8;P19358; S-adenosylmethionine synthase 2 - SAM2	Chassy_SC_630	N1P7G8	CENPK1137D_4331	P19358	YDR502C	S-adenosylmethionine synthase 2 - SAM2	78	42.1
b34.a2.a1	26.3487	23.2924	36.3704	11.2449	13.266	18.6673	15.3987	17.7372	15.9926	19.4062	13.612	13.4675	19.9472	18.6838	13.9	Chassy_SC_4368;N1NYC1;P10659; S-adenosylmethionine synthase 1 - SAM1	Chassy_SC_4368	N1NYC1	CENPK1137D_559	P10659	YLR180W	S-adenosylmethionine synthase 1 - SAM1	76	41.7
b35.a1.a1	24.3328	25.1095	30.1187	19.8893	25.3955	22.3167	24.3649	30.7806	22.5302	29.4048	29.4042	33.5155	26.164	31.7569	24.1902	Chassy_SC_637;N1P9R2;P07251; ATP synthase subunit alpha, mitochondrial - ATP1	Chassy_SC_637	N1P9R2	CENPK1137D_4905	P07251	YBL099W	ATP synthase subunit alpha, mitochondrial - ATP1	60	58.5
b36.a1.a1	14.6797	15.8014	19.1221	9.5281	8.77629	8.80265	7.48935	6.07657	7.15486	8.09632	8.49089	7.36075	9.25497	9.24001	7.7507	Chassy_SC_2774;N1P634;P07245; C-1-tetrahydrofolate synthase, cytoplasmic - ADE3	Chassy_SC_2774	N1P634	CENPK1137D_3170	P07245	YGR204W	C-1-tetrahydrofolate synthase, cytoplasmic - ADE3	62	102
b36.a2.a1	0.604594	0.652936	0.760721	1.31079	0.703587	0.573079	1.21325	1.20333	0.917319	1.25893	1.04783	1.10899	1.03528	1.39212	1.03568	Chassy_SC_3844;N1P8D0;P09440; C-1-tetrahydrofolate synthase, mitochondrial - MIS1	Chassy_SC_3844	N1P8D0	CENPK1137D_4629	P09440	YBR084W	C-1-tetrahydrofolate synthase, mitochondrial - MIS1	24	106
b38.a1.a1	10.9276	10.2118	13.5555	7.22297	7.99445	10.0664	6.79713	7.04934	8.65835	8.50802	7.27527	8.75338	7.68354	7.67112	7.97462	Chassy_SC_4048;N1P711;P17255; V-type proton ATPase catalytic subunit A - VMA1	Chassy_SC_4048	N1P711	CENPK1137D_4186	P17255	YDL185W	V-type proton ATPase catalytic subunit A - VMA1	62	118.4
b39.a1.a1	17.3988	14.6871	17.1116	14.573	17.8445	13.5872	17.729	15.7349	17.8864	24.6131	23.5698	22.3221	19.4345	16.822	19.0695	Chassy_SC_547;N1P1B1;P38720; 6-phosphogluconate dehydrogenase, decarboxylating 1 - GND1	Chassy_SC_547	N1P1B1	CENPK1137D_5334	P38720	YHR183W	6-phosphogluconate dehydrogenase, decarboxylating 1 - GND1	82	53.4
b39.a2.a1	3.32012	2.93501	3.26533	9.2471	10.7585	8.89735	8.16712	9.99916	9.83114	7.87684	7.75004	8.74288	8.72428	7.64484	8.60603	Chassy_SC_1667;N1P4G1;P53319; 6-phosphogluconate dehydrogenase, decarboxylating 2 - GND2	Chassy_SC_1667	N1P4G1	CENPK1137D_3224	P53319	YGR256W	6-phosphogluconate dehydrogenase, decarboxylating 2 - GND2	63	53.8
b40.a1.a1	14.6863	15.5268	16.3121	5.49603	4.77519	5.02822	3.97626	4.04983	4.43209	4.92294	7.11153	5.9734	5.20067	4.32038	4.7939	Chassy_SC_2492;N1P377;P11154; Pyruvate carboxylase 1 - PYC1	Chassy_SC_2492	N1P377	CENPK1137D_2911	P11154	YGL062W	Pyruvate carboxylase 1 - PYC1	51	129.8
b40.a2.a1	3.34558	4.13267	3.44573	3.58502	2.67102	5.82436	2.99212	2.35525	5.96505	3.44317	4.7462	3.03308	2.90902	2.72477	6.838	Chassy_SC_4846;N1P8P8;CENPK specific;No description in SC288c, annotation and gene name in CENPK: Pyc2p -CENPK1137D_4774	Chassy_SC_4846	N1P8P8	CENPK1137D_4774			Pyc2p	56	19.6
b41.a1.a1	22.4543	25.2794	30.3971	14.0949	14.0501	15.9508	8.87356	16.4038	14.7717	15.9219	16.0601	16.8062	13.9724	15.6153	12.5981	Chassy_SC_411;N1P652;P17709; Glucokinase-1 - GLK1	Chassy_SC_411	N1P652	CENPK1137D_4457	P17709	YCL040W	Glucokinase-1 - GLK1	64	55.2
b41.a2.a1	9.16235	11.0108	12.5917	4.77345	5.8715	6.97099	2.36327	2.59942	1.84807	4.99482	5.68057	3.68763	4.94213	3.78919	3.12622	Chassy_SC_646;N1PAL7;Q04409; Putative glucokinase-2 - EMI2	Chassy_SC_646	N1PAL7	CENPK1137D_4343	Q04409	YDR516C	Putative glucokinase-2 - EMI2	44	55.8
b42.a1.a1	8.03323	8.58781	10.7283	8.53848	8.6012	8.55869	5.99707	5.88602	8.85947	11.3101	14.111	9.18719	7.85111	6.54258	7.87519	Chassy_SC_787;N1P3Q6;P05030; Plasma membrane ATPase 1 - PMA1	Chassy_SC_787	N1P3Q6	CENPK1137D_2964	P05030	YGL008C	Plasma membrane ATPase 1 - PMA1	37	99.4
b42.a2.a1	4.00655	4.46277	5.19947	6.60875	5.87493	5.8459	3.76383	3.94131	5.43489	6.82901	6.90767	5.17739	4.62672	3.89337	4.83514	Chassy_SC_679;N1NVZ2;P19657; Plasma membrane ATPase 2 - PMA2	Chassy_SC_679	N1NVZ2	CENPK1137D_1665	P19657	YPL036W	Plasma membrane ATPase 2 - PMA2	34	102
b43.a1.a1	39.764	29.249	49.0738	22.9327	23.0475	19.9329	26.1877	24.0562	28.8862	25.1677	29.8329	25.0584	29.7122	32.3854	25.496	Chassy_SC_4394;N1NZZ7;P06106; Homocysteine/cysteine synthase - MET17	Chassy_SC_4394	N1NZZ7	CENPK1137D_676	P06106	YLR303W	Homocysteine/cysteine synthase - MET17	79	48.5
b44.a1.a1	22.8864	19.4387	22.9542	10.5137	10.9458	14.4652	15.8191	18.0561	14.9241	12.4217	12.4021	13.126	13.2693	14.4056	16.1122	Chassy_SC_4588;N1NY19;P37291; Serine hydroxymethyltransferase, cytosolic - SHM2	Chassy_SC_4588	N1NY19	CENPK1137D_444	P37291	YLR058C	Serine hydroxymethyltransferase, cytosolic - SHM2	70	52.1
b44.a2.a1	1.69624	1.83187	1.62378	4.49273	3.03859	4.54564	4.47399	5.3366	4.94323	4.31497	3.70418	4.16275	5.57887	6.17386	5.72226	Chassy_SC_2432;N1P767;P37292; Serine hydroxymethyltransferase, mitochondrial - SHM1	Chassy_SC_2432	N1P767	CENPK1137D_4822	P37292	YBR263W	Serine hydroxymethyltransferase, mitochondrial - SHM1	48	53.6
b45.a1.a1	10.1338	8.13207	9.79192	5.04844	5.9261	5.10789	6.79223	5.52974	6.7361	7.81613	8.19705	5.67254	6.82987	7.86966	6.7244	Chassy_SC_3814;N1NXM0;P23254; Transketolase 1 - TKL1	Chassy_SC_3814	N1NXM0	CENPK1137D_1774	P23254	YPR074C	Transketolase 1 - TKL1	52	73.7
b45.a2.a1	0	0	0	3.26524	2.84911	3.38263	3.93568	4.90543	5.04972	7.08546	9.68825	5.94211	4.33592	3.18301	2.36802	Chassy_SC_106;N1PAT1;P33315; Transketolase 2 - TKL2	Chassy_SC_106	N1PAT1	CENPK1137D_4663	P33315	YBR117C	Transketolase 2 - TKL2	43	75
b46.a1.a1	19.7455	19.3575	20.8225	22.6871	21.0912	25.7805	12.6378	16.9819	15.759	18.3244	17.4805	16.6383	14.1973	16.659	18.4163	Chassy_SC_3829;N1NYH2;P19882; Heat shock protein 60, mitochondrial - HSP60	Chassy_SC_3829	N1NYH2	CENPK1137D_634	P19882	YLR259C	Heat shock protein 60, mitochondrial - HSP60	68	60.6
b47.a1.a1	39.8742	42.6961	42.9478	41.5683	44.4838	32.7627	30.9127	28.071	35.0017	37.7272	26.6979	34.1966	38.2751	34.7133	38.4645	Chassy_SC_3439;N1PA17;P60010; Actin - ACT1	Chassy_SC_3439	N1PA17	CENPK1137D_3343	P60010	YFL039C	Actin - ACT1	82	41.6
b49.a1.a1	5.56656	7.39804	6.84059	9.09605	9.46986	7.93254	6.74906	6.9738	7.63206	10.2602	8.90395	8.80945	6.51147	7.06061	6.58568	Chassy_SC_2155;N1P1W8;P20967; 2-oxoglutarate dehydrogenase, mitochondrial - KGD1	Chassy_SC_2155	N1P1W8	CENPK1137D_5133	P20967	YIL125W	2-oxoglutarate dehydrogenase, mitochondrial - KGD1	52	114.2
b50.a1.a1	3.48958	3.39824	3.01223	17.2591	20.6201	21.9511	11.2131	11.9156	13.0404	15.1632	13.996	16.318	16.2833	13.3072	12.0945	Chassy_SC_5323;N1P1P0;P32191; Glycerol-3-phosphate dehydrogenase, mitochondrial - GUT2	Chassy_SC_5323	N1P1P0	CENPK1137D_5033	P32191	YIL155C	Glycerol-3-phosphate dehydrogenase, mitochondrial - GUT2	72	72.2
b51.a1.a1	4.60978	4.89746	3.65937	3.30712	4.17044	3.41143	2.30351	3.14004	4.39195	2.85716	4.52834	3.08882	3.25047	3.75439	3.45402	Chassy_SC_4863;N1PA00;P22137; Clathrin heavy chain - CHC1	Chassy_SC_4863	N1PA00	CENPK1137D_3258	P22137	YGL206C	Clathrin heavy chain - CHC1	47	186.9
b52.a1.a1	24.5501	27.9989	36.7805	33.9395	39.3812	41.9509	29.3949	29.9965	34.0979	44.1897	52.1297	36.5688	39.934	30.778	42.0547	Chassy_SC_1969;N1PAX7;P18239; ADP,ATP carrier protein 2 - PET9	Chassy_SC_1969	N1PAX7	CENPK1137D_4893	P18239	YBL030C	ADP,ATP carrier protein 2 - PET9	57	34.3
b53.a1.a1	12.4183	13.244	11.8087	6.25537	8.62283	9.13514	9.03061	9.93298	9.56753	9.76249	8.64936	9.72012	7.40778	8.79635	6.78486	Chassy_SC_3704;N1PA88;P25694; Cell division control protein 48 - CDC48	Chassy_SC_3704	N1PA88	CENPK1137D_3698	P25694	YDL126C	Cell division control protein 48 - CDC48	62	91.8
b54.a1.a1	2.91793	2.75725	2.34907	1.45365	1.05854	1.48033	2.60965	2.71534	3.49005	2.44859	2.40918	2.22468	1.80026	1.61452	2.14152	Chassy_SC_3403;N1P7N3;Q12680; Glutamate synthase [NADH] - GLT1	Chassy_SC_3403	N1P7N3	CENPK1137D_4319	Q12680	YDL171C	Glutamate synthase [NADH] - GLT1	35	237.8
b55.a1.a1	4.11978	3.64191	4.50433	2.49206	2.93495	2.44465	2.35287	2.48654	3.17404	1.89954	2.72821	3.07326	3.19645	3.47875	2.96626	Chassy_SC_1;N1P6D0;P08566; Pentafunctional AROM polypeptide - ARO1	Chassy_SC_1	N1P6D0	CENPK1137D_3951	P08566	YDR127W	Pentafunctional AROM polypeptide - ARO1	41	174.5
b56.a1.a1	35.6409	44.5157	53.3965	49.272	45.6378	52.003	38.0792	55.7776	51.3692	62.1999	61.1987	61.7783	41.869	50.3799	44.9111	Chassy_SC_3941;N1P6G4;P00942; Triosephosphate isomerase - TPI1	Chassy_SC_3941	N1P6G4	CENPK1137D_3869	P00942	YDR050C	Triosephosphate isomerase - TPI1	82	26.7
b57.a1.a1	10.3152	10.88	12.4421	7.42129	5.80177	6.35183	7.0188	6.37359	7.45594	8.07685	9.50654	6.69245	9.53529	7.37355	9.62083	Chassy_SC_3577;N1P1B4;Q12460; Nucleolar protein 56 - NOP56	Chassy_SC_3577	N1P1B4	CENPK1137D_577	Q12460	YLR197W	Nucleolar protein 56 - NOP56	66	56.7
b57.a2.a1	7.11824	7.83956	6.38853	4.21876	3.59521	4.26844	3.1963	3.17018	3.10456	3.67813	4.24931	3.9089	3.91555	3.66755	3.33331	Chassy_SC_2980;N1NXG4;Q12499; Nucleolar protein 58 - NOP58	Chassy_SC_2980	N1NXG4	CENPK1137D_2328	Q12499	YOR310C	Nucleolar protein 58 - NOP58	44	56.8
b58.a1.a1	39.2499	38.107	42.3957	34.5704	34.4156	35.4191	30.1348	34.576	36.2746	31.7492	28.8626	26.7067	37.4821	36.7153	24.9412	Chassy_SC_2946;N1P3Q2;P29311; Protein BMH1 - BMH1	Chassy_SC_2946	N1P3Q2	CENPK1137D_3592	P29311	YER177W	Protein BMH1 - BMH1	57	30
b58.a2.a1	36.3417	35.3904	36.1894	32.1502	31.9622	32.7401	28.0615	36.467	36.8015	29.4858	29.4853	25.974	36.4538	34.1449	25.4023	Chassy_SC_3937;N1P4P6;P34730; Protein BMH2 - BMH2	Chassy_SC_3937	N1P4P6	CENPK1137D_3922	P34730	YDR099W	Protein BMH2 - BMH2	71	30.8
b59.a1.a1	13.7111	14.1487	16.3231	5.26469	6.65276	6.17388	5.82525	5.0851	7.01212	5.58814	6.73107	6.41806	6.59719	7.73238	6.73702	Chassy_SC_138;N1P7Z8;P00815; Histidine biosynthesis trifunctional protein - HIS4	Chassy_SC_138	N1P7Z8	CENPK1137D_4469	P00815	YCL030C	Histidine biosynthesis trifunctional protein - HIS4	53	87.6
b60.a1.a1	6.01942	4.14218	4.60836	8.80607	8.4893	10.079	7.34971	6.9028	8.19227	50.6633	56.7944	59.5505	6.48652	7.32989	7.48588	Chassy_SC_4758;N1P674;Q00055; Glycerol-3-phosphate dehydrogenase [NAD(+)] 1 - GPD1	Chassy_SC_4758	N1P674	CENPK1137D_3804	Q00055	YDL022W	Glycerol-3-phosphate dehydrogenase [NAD(+)] 1 - GPD1	61	42.8
b60.a2.a1	5.63546	5.52473	5.39472	3.42979	4.98955	3.22538	1.01251	3.1486	1.53572	2.89118	4.3529	2.54683	2.11739	2.77133	3.41456	Chassy_SC_126;N1NVP2;P41911; Glycerol-3-phosphate dehydrogenase [NAD(+)] 2, mitochondrial - GPD2	Chassy_SC_126	N1NVP2	CENPK1137D_1961	P41911	YOL059W	Glycerol-3-phosphate dehydrogenase [NAD(+)] 2, mitochondrial - GPD2	45	49.3
b61.a1.a1	14.4785	15.7829	14.9119	16.4544	15.1932	20.3384	17.8774	15.9848	15.5871	23.6283	16.5735	17.2527	15.5241	17.4753	13.7577	Chassy_SC_412;N1NZP0;P15019; Transaldolase - TAL1	Chassy_SC_412	N1NZP0	CENPK1137D_723	P15019	YLR354C	Transaldolase - TAL1	61	36.9
b61.a2.a1	0.163642	0.144661	0.259439	7.27792	7.57701	8.99587	4.90132	6.68126	7.3119	10.7598	9.63524	6.78305	2.63199	5.53154	5.18527	Chassy_SC_1328;N1P3G9;P53228; Transaldolase NQM1 - NQM1	Chassy_SC_1328	N1P3G9	CENPK1137D_3011	P53228	YGR043C	Transaldolase NQM1 - NQM1	55	37.1
b62.a1.a1	0.617527	0.545898	1.50704	10.0398	11.1411	13.2274	12.4804	11.0767	9.43629	7.81957	9.46045	9.62525	9.23155	9.9752	10.0884	Chassy_SC_279;N1NZD0;P41939; Isocitrate dehydrogenase [NADP] cytoplasmic - IDP2	Chassy_SC_279	N1NZD0	CENPK1137D_553	P41939	YLR174W	Isocitrate dehydrogenase [NADP] cytoplasmic - IDP2	59	46.5
b62.a2.a1	10.0275	9.53711	10.3276	6.56597	6.27436	7.44928	8.43561	8.14366	6.05483	5.78824	9.55098	6.99953	5.66416	10.0707	6.0757	Chassy_SC_5294;N1P7R0;P21954; Isocitrate dehydrogenase [NADP], mitochondrial - IDP1	Chassy_SC_5294	N1P7R0	CENPK1137D_3760	P21954	YDL066W	Isocitrate dehydrogenase [NADP], mitochondrial - IDP1	49	48.1
b62.a3.a1	1.29052	1.14083	1.46421	2.79793	1.35424	0.875414	1.99397	2.19321	0.994271	0.680214	1.3102	1.10052	1.85841	2.97153	2.21069	Chassy_SC_76;N1NWR1;P53982; Isocitrate dehydrogenase [NADP] - IDP3	Chassy_SC_76	N1NWR1	CENPK1137D_2666	P53982	YNL009W	Isocitrate dehydrogenase [NADP] - IDP3	33	47.7
b63.a1.a1	5.79083	4.77424	5.96418	3.01694	2.86801	2.93781	2.97496	2.7696	3.58109	3.15685	4.17155	3.3796	3.42078	3.34645	3.15619	Chassy_SC_414;N1P9V4;P38972; Phosphoribosylformylglycinamidine synthase - ADE6	Chassy_SC_414	N1P9V4	CENPK1137D_3028	P38972	YGR061C	Phosphoribosylformylglycinamidine synthase - ADE6	40	148.7
b64.a1.a1	10.9106	10.0611	12.3789	8.01102	7.97516	7.40108	9.17854	6.71524	8.7686	9.81708	11.0769	6.77767	8.68575	8.88601	6.89601	Chassy_SC_4096;N1P367;P46655; Glutamate--tRNA ligase, cytoplasmic - GUS1	Chassy_SC_4096	N1P367	CENPK1137D_2901	P46655	YGL245W	Glutamate--tRNA ligase, cytoplasmic - GUS1	55	80.7
b65.a1.a1	27.0042	27.7369	34.6502	19.8967	23.283	17.9578	18.6654	21.3048	19.1851	6.48713	10.4724	11.0837	30.2555	23.7515	26.9454	Chassy_SC_4058;N1P2Q7;P22768; Argininosuccinate synthase - ARG1	Chassy_SC_4058	N1P2Q7	CENPK1137D_1962	P22768	YOL058W	Argininosuccinate synthase - ARG1	71	46.8
b66.a1.a1	9.44092	10.8936	10.2685	6.64523	7.53738	6.47095	5.79261	6.64631	7.88787	6.66582	7.90806	6.12523	9.25572	8.01151	6.95195	Chassy_SC_5292;N1P3F9;P07244; Bifunctional purine biosynthetic protein ADE5,7 - ADE5,7	Chassy_SC_5292	N1P3F9	CENPK1137D_3001	P07244	YGL234W	Bifunctional purine biosynthetic protein ADE5,7 - ADE5,7	57	85.9
b67.a1.a1	26.1851	26.7972	28.0124	10.3087	14.8173	11.2446	13.046	11.8223	12.2751	17.1047	15.7443	13.83	13.1183	12.9761	14.0714	Chassy_SC_4939;N1P3Z8;Q12122; Homocitrate synthase, mitochondrial - LYS21	Chassy_SC_4939	N1P3Z8	CENPK1137D_3692	Q12122	YDL131W	Homocitrate synthase, mitochondrial - LYS21	78	48.5
b67.a2.a1	21.2461	22.2964	19.6037	5.50303	11.8642	10.2262	9.51125	9.86418	10.7953	12.2313	12.1467	10.2027	12.1834	10.7342	11.1589	Chassy_SC_1243;N1PAJ0;P48570; Homocitrate synthase, cytosolic isozyme - LYS20	Chassy_SC_1243	N1PAJ0	CENPK1137D_4208	P48570	YDL182W	Homocitrate synthase, cytosolic isozyme - LYS20	73	47
b68.a1.a1	8.11546	7.17412	6.63354	3.38846	3.52771	3.74784	5.00986	4.91709	5.8114	6.62861	6.04603	5.45436	4.69368	6.14329	5.45312	Chassy_SC_4459;N1PA31;P39692; Sulfite reductase [NADPH] flavoprotein component - MET10	Chassy_SC_4459	N1PA31	CENPK1137D_3413	P39692	YFR030W	Sulfite reductase [NADPH] flavoprotein component - MET10	54	114.6
b69.a1.a1	8.54266	8.08449	6.36983	5.65887	5.66638	5.94703	4.18887	3.86156	4.4256	6.51248	6.36971	6.53627	5.45536	4.25972	4.99662	Chassy_SC_627;N1P0K4;P22515; Ubiquitin-activating enzyme E1 1 - UBA1	Chassy_SC_627	N1P0K4	CENPK1137D_936	P22515	YKL210W	Ubiquitin-activating enzyme E1 1 - UBA1	58	114.1
b70.a1.a1	4.74251	4.46866	7.034	9.94872	9.00825	10.3064	6.19146	6.26571	5.99501	4.19784	5.456	5.77446	7.73888	7.87857	8.12399	Chassy_SC_3162;N1P535;P33416; Heat shock protein 78, mitochondrial - HSP78	Chassy_SC_3162	N1P535	CENPK1137D_4082	P33416	YDR258C	Heat shock protein 78, mitochondrial - HSP78	53	91.2
b71.a1.a1	38.05	46.5166	45.422	32.2476	24.3173	32.4022	30.9127	29.6039	30.8439	40.381	38.9634	29.9641	31.3891	32.6053	26.7215	Chassy_SC_5016;N1P1Y6;P33442; 40S ribosomal protein S1-A - RPS1A	Chassy_SC_5016	N1P1Y6	CENPK1137D_812	P33442	YLR441C	40S ribosomal protein S1-A - RPS1A	68	28.6
b71.a2.a1	36.0998	40.8271	42.614	32.2476	22.8735	30.6195	35.0911	25.4139	33.9777	40.381	38.9634	29.9641	31.3891	30.9894	23.0548	Chassy_SC_4682;N1P675;P23248; 40S ribosomal protein S1-B - RPS1B	Chassy_SC_4682	N1P675	CENPK1137D_390	P23248	YML063W	40S ribosomal protein S1-B - RPS1B	68	28.7
b72.a1.a1	5.77971	4.86418	9.16317	4.64831	4.39299	4.95712	4.06276	5.09146	5.57205	5.5501	5.82058	5.08852	6.02847	6.13728	4.02219	Chassy_SC_3449;N1NW84;P40825; Alanine--tRNA ligase, mitochondrial - ALA1	Chassy_SC_3449	N1NW84	CENPK1137D_2351	P40825	YOR335C	Alanine--tRNA ligase, mitochondrial - ALA1	49	107.1
b73.a1.a1	17.56	13.4561	14.1367	38.0712	34.3577	23.8954	29.6341	32.5953	30.7012	22.6828	17.4243	14.6357	29.3269	35.0491	36.4358	Chassy_SC_3894;N1P4U3;P14832; Peptidyl-prolyl cis-trans isomerase - CPR1	Chassy_SC_3894	N1P4U3	CENPK1137D_3977	P14832	YDR155C	Peptidyl-prolyl cis-trans isomerase - CPR1	62	17.3
b73.a2.a1	2.48009	4.02669	2.99147	9.0645	9.43701	7.49367	4.48772	4.33241	6.0909	5.82273	4.75348	4.54915	6.87413	4.34469	5.35311	Chassy_SC_5209;N1NYE5;P53691; Peptidyl-prolyl cis-trans isomerase CPR6 - CPR6	Chassy_SC_5209	N1NYE5	CENPK1137D_594	P53691	YLR216C	Peptidyl-prolyl cis-trans isomerase CPR6 - CPR6	53	36.9
b73.a3.a1	1.14458	1.85835	1.81462	3.46753	4.74496	4.28603	3.80391	6.44054	3.48372	3.33033	3.49264	3.85598	3.93169	3.68267	3.60108	Chassy_SC_3778;N1NXV9;P25719; Peptidyl-prolyl cis-trans isomerase C, mitochondrial - CPR3	Chassy_SC_3778	N1NXV9	CENPK1137D_374	P25719	YML078W	Peptidyl-prolyl cis-trans isomerase C, mitochondrial - CPR3	47	19.8
b73.a4.a1	0.294565	2.08136	3.73277	1.80554	1.87974	3.11851	1.50694	2.31613	0.641616	1.7341	0.643258	2.13454	0.724121	1.91757	2.62013	Chassy_SC_5052;N1P573;P35176; Peptidyl-prolyl cis-trans isomerase D - CPR5	Chassy_SC_5052	N1P573	CENPK1137D_4127	P35176	YDR304C	Peptidyl-prolyl cis-trans isomerase D - CPR5	41	25.2
b74.a1.a1	11.7922	12.6529	11.5227	10.4812	11.9503	12.9553	11.3189	11.9619	13.091	12.5146	11.5617	12.8584	10.2535	11.1315	11.572	Chassy_SC_4460;N1NYR2;P04802; Aspartate--tRNA ligase, cytoplasmic - DPS1	Chassy_SC_4460	N1NYR2	CENPK1137D_749	P04802	YLL018C	Aspartate--tRNA ligase, cytoplasmic - DPS1	60	63.3
b75.a1.a1	12.493	17.713	15.5738	14.1373	18.659	15.9988	14.4147	14.106	11.8403	14.1638	18.7164	16.2856	14.6761	16.3191	12.1407	Chassy_SC_3691;N1P4X6;P09624; Dihydrolipoyl dehydrogenase, mitochondrial - LPD1	Chassy_SC_3691	N1P4X6	CENPK1137D_3364	P09624	YFL018C	Dihydrolipoyl dehydrogenase, mitochondrial - LPD1	71	53.9
b76.a1.a1	9.27937	7.34036	7.58491	5.29837	4.47326	4.16239	4.71351	5.51174	4.97989	6.47172	5.68839	5.70092	6.80765	5.62711	5.62243	Chassy_SC_580;N1NWR9;P06634; ATP-dependent RNA helicase DED1 - DED1	Chassy_SC_580	N1NWR9	CENPK1137D_2220	P06634	YOR204W	ATP-dependent RNA helicase DED1 - DED1	61	68.5
b76.a2.a1	2.24231	2.67807	2.97947	0.712301	0.530701	0.630079	1.43516	1.32302	1.4479	1.38415	1.18822	0.602637	1.06156	0.994325	1.35863	Chassy_SC_4224;N1P1V8;P20447; ATP-dependent RNA helicase DBP3 - DBP3	Chassy_SC_4224	N1P1V8	CENPK1137D_2897	P20447	YGL078C	ATP-dependent RNA helicase DBP3 - DBP3	38	58.7
b76.a3.a1	0.183509	0.458637	0.534348	1.57177	1.17105	1.65889	0.609879	0.365241	0.259671	0.53395	0.40074	0.336606	0.828542	0.2745	0.577358	Chassy_SC_4545;N1NVG6;P24784; ATP-dependent RNA helicase DBP1 - DBP1	Chassy_SC_4545	N1NVG6	CENPK1137D_1581	P24784	YPL119C	ATP-dependent RNA helicase DBP1 - DBP1	21	67.8
b76.a4.a1	0.571191	0.504937	0.493055	0.23849	0.248291	0.294786	1.89831	2.08799	1.24416	0.229054	0.67914	1.61278	1.06829	0.716093	1.23288	Chassy_SC_1926;N1P4D0;CENPK specific;No description in SC288c, annotation and gene name in CENPK: Dbp2p -CENPK1137D_2567	Chassy_SC_1926	N1P4D0	CENPK1137D_2567			Dbp2p	33	48.9
b77.a1.a1	38.6505	37.8246	44.4301	4.41149	5.02983	3.10909	3.68192	4.83207	4.02331	5.92048	11.4038	8.17901	5.00201	5.13104	3.81727	Chassy_SC_3193;N1P7B4;P39976; D-2-hydroxyglutarate--pyruvate transhydrogenase DLD3 - DLD3	Chassy_SC_3193	N1P7B4	CENPK1137D_3610	P39976	YEL071W	D-2-hydroxyglutarate--pyruvate transhydrogenase DLD3 - DLD3	79	55.1
b77.a2.a1	3.38351	2.62521	1.44354	1.41272	2.05519	1.42936	1.64759	2.09062	1.69347	1.35683	1.42295	1.67014	1.60183	1.50038	1.55974	Chassy_SC_1586;N1PAJ9;P46681; D-2-hydroxyglutarate--pyruvate transhydrogenase DLD2 - DLD2	Chassy_SC_1586	N1PAJ9	CENPK1137D_4253	P46681	YDL178W	D-2-hydroxyglutarate--pyruvate transhydrogenase DLD2 - DLD2	36	59.1
b78.a1.a1	36.8996	31.4045	32.4508	20.2504	23.0888	14.2719	21.0116	23.1112	26.3245	27.1772	28.5017	27.618	26.263	27.8279	22.3577	Chassy_SC_146;N1P1T8;P31116; Homoserine dehydrogenase - HOM6	Chassy_SC_146	N1P1T8	CENPK1137D_1436	P31116	YJR139C	Homoserine dehydrogenase - HOM6	76	38.4
b79.a1.a1	20.6789	20.7513	28.5442	9.4067	11.042	13.873	10.4269	10.8809	13.2058	14.5637	12.5834	11.6811	15.655	15.3784	15.3913	Chassy_SC_4398;N1P540;P39954; Adenosylhomocysteinase - SAH1	Chassy_SC_4398	N1P540	CENPK1137D_3444	P39954	YER043C	Adenosylhomocysteinase - SAH1	64	49
b80.a1.a1	9.06552	9.38546	8.82323	6.95197	7.84884	6.53765	6.79522	5.85786	6.41079	7.24073	7.00231	7.41103	7.23515	5.61732	6.43289	Chassy_SC_4066;N1P2A1;P36008; Elongation factor 1-gamma 2 - TEF4	Chassy_SC_4066	N1P2A1	CENPK1137D_922	P36008	YKL081W	Elongation factor 1-gamma 2 - TEF4	51	46.4
b80.a2.a1	6.15206	7.92727	6.79396	7.45745	7.76392	7.80189	5.26808	5.291	4.73979	8.92322	9.3581	5.34019	5.34927	5.01047	7.84675	Chassy_SC_4238;N1NW49;P29547; Elongation factor 1-gamma 1 - CAM1	Chassy_SC_4238	N1NW49	CENPK1137D_1653	P29547	YPL048W	Elongation factor 1-gamma 1 - CAM1	48	47
b81.a1.a1	4.04199	5.40677	2.58249	5.69294	6.47354	6.09971	6.82121	6.20422	6.78984	3.60594	4.24423	4.59929	8.61315	7.17761	6.92398	Chassy_SC_916;N1P3E7;Q01217; Protein ARG5,6, mitochondrial - ARG5,6	Chassy_SC_916	N1P3E7	CENPK1137D_3477	Q01217	YER069W	Protein ARG5,6, mitochondrial - ARG5,6	51	94.7
b82.a1.a1	20.3569	21.8427	24.301	14.0248	16.2524	14.529	23.5188	17.3947	19.0366	14.9932	17.3776	18.2649	17.7006	16.5795	22.2647	Chassy_SC_2766;N1NWW2;P14126; 60S ribosomal protein L3 - RPL3	Chassy_SC_2766	N1NWW2	CENPK1137D_2083	P14126	YOR063W	60S ribosomal protein L3 - RPL3	64	43.6
b83.a1.a1	23.4632	28.0229	34.1435	17.2488	20.3143	16.9206	12.5862	13.8439	17.3294	7.15851	8.66067	6.30591	14.7525	17.5399	14.8127	Chassy_SC_1135;N1NVW2;Q12363; Transcriptional modulator WTM1 - WTM1	Chassy_SC_1135	N1NVW2	CENPK1137D_2246	Q12363	YOR230W	Transcriptional modulator WTM1 - WTM1	75	48.3
b84.a1.a1	16.7379	16.1204	16.7346	9.59373	9.98799	9.4112	10.2439	9.76707	9.63853	11.7881	10.1852	12.8302	11.4656	11.2994	9.26039	Chassy_SC_4091;N1P9H0;P16140; V-type proton ATPase subunit B - VMA2	Chassy_SC_4091	N1P9H0	CENPK1137D_4675	P16140	YBR127C	V-type proton ATPase subunit B - VMA2	65	57.6
b86.a1.a1	22.2116	27.4372	20.8295	7.73964	8.52682	9.56658	8.00556	6.3016	7.3317	11.1141	10.643	13.4399	6.371	5.96748	7.9606	Chassy_SC_418;N1PAU8;P12709; Glucose-6-phosphate isomerase - PGI1	Chassy_SC_418	N1PAU8	CENPK1137D_4748	P12709	YBR196C	Glucose-6-phosphate isomerase - PGI1	63	61.2
b87.a1.a1	25.8042	25.2971	34.517	20.8572	22.8466	27.1248	24.0736	27.5896	25.4342	24.3143	29.0527	25.4265	30.0188	31.9181	25.696	Chassy_SC_5258;N1NYE0;P38011; Guanine nucleotide-binding protein subunit beta-like protein - ASC1	Chassy_SC_5258	N1NYE0	CENPK1137D_148	P38011	YMR116C	Guanine nucleotide-binding protein subunit beta-like protein - ASC1	80	34.7
b88.a1.a1	5.85759	6.32596	7.74163	3.04403	4.47764	4.40648	2.82793	2.64073	3.94553	3.77181	4.14241	3.63874	3.26162	3.2329	2.67714	Chassy_SC_1668;N1PAU7;P09436; Isoleucine--tRNA ligase, cytoplasmic - ILS1	Chassy_SC_1668	N1PAU7	CENPK1137D_4743	P09436	YBL076C	Isoleucine--tRNA ligase, cytoplasmic - ILS1	49	122.8
b89.a1.a1	43.1487	27.2973	41.3054	34.5165	37.442	23.2293	25.2846	27.8111	31.8295	19.1889	21.343	24.475	29.7758	25.1491	27.272	Chassy_SC_1363;N1NY08;P04840; Mitochondrial outer membrane protein porin 1 - POR1	Chassy_SC_1363	N1NY08	CENPK1137D_2623	P04840	YNL055C	Mitochondrial outer membrane protein porin 1 - POR1	85	30.3
b90.a1.a1	9.07701	6.50713	7.58131	10.3675	17.8758	13.4605	9.98221	10.9797	11.4742	15.3275	19.822	18.8669	7.89255	7.87979	9.02384	Chassy_SC_3790;N1P7F3;P32316; Acetyl-CoA hydrolase - ACH1	Chassy_SC_3790	N1P7F3	CENPK1137D_4912	P32316	YBL015W	Acetyl-CoA hydrolase - ACH1	68	58.6
b91.a1.a1	6.6383	10.4627	11.4661	6.4953	8.88816	8.63785	13.0869	5.9628	11.3913	21.7486	12.6215	13.8223	3.00515	6.8983	4.02219	Chassy_SC_2859;N1NWR7;P00890; Citrate synthase, mitochondrial - CIT1	Chassy_SC_2859	N1NWR7	CENPK1137D_2676	P00890	YNR001C	Citrate synthase, mitochondrial - CIT1	46	53.2
b91.a2.a1	1.86478	3.6988	1.27751	0.617931	1.48879	0.763793	2.67799	0.36852	1.4367	6.62861	3.23188	3.7933	0.0876573	0.426338	0.317176	Chassy_SC_3237;N1P997;P08679; Citrate synthase, peroxisomal - CIT2	Chassy_SC_3237	N1P997	CENPK1137D_4500	P08679	YCR005C	Citrate synthase, peroxisomal - CIT2	31	51.3
b91.a3.a1	0.262462	0.232018	0	1.91951	2.34039	1.29181	1.34271	0.959432	1.32301	1.00376	1.3264	1.11412	1.18501	1.39857	1.04047	Chassy_SC_109;N1P1X2;P43635; Citrate synthase 3, mitochondrial - CIT3	Chassy_SC_109	N1P1X2	CENPK1137D_1702	P43635	YPR001W	Citrate synthase 3, mitochondrial - CIT3	16	53.7
b92.a1.a1	12.7	11.9069	16.6227	14.1015	12.0173	12.7672	11.7694	11.7515	14.1674	16.8373	16.2462	15.437	11.7116	15.6837	13.8514	Chassy_SC_1106;N1P7D3;P07256; Cytochrome b-c1 complex subunit 1, mitochondrial - COR1	Chassy_SC_1106	N1P7D3	CENPK1137D_4877	P07256	YBL045C	Cytochrome b-c1 complex subunit 1, mitochondrial - COR1	77	50.1
b93.a1.a1	8.63709	11.5773	12.8803	8.70572	9.06349	8.18688	6.90585	7.992	7.88682	8.36127	10.1158	10.4985	10.3685	7.46045	9.04101	Chassy_SC_2756;N1PAC0;P15180; Lysine--tRNA ligase, cytoplasmic - KRS1	Chassy_SC_2756	N1PAC0	CENPK1137D_3858	P15180	YDR037W	Lysine--tRNA ligase, cytoplasmic - KRS1	54	67.9
b94.a1.a1	5.48525	5.97944	10.0323	6.59676	9.70355	10.0306	5.81434	7.44973	6.26294	8.95174	8.17378	8.59117	6.26892	8.20504	7.04192	Chassy_SC_4251;N1NZP2;Q00711; Succinate dehydrogenase [ubiquinone] flavoprotein subunit, mitochondrial - SDH1	Chassy_SC_4251	N1NZP2	CENPK1137D_1159	Q00711	YKL148C	Succinate dehydrogenase [ubiquinone] flavoprotein subunit, mitochondrial - SDH1	56	70.1
b94.a2.a1	0.696016	0.808717	1.10347	1.74082	2.60184	2.15173	1.0754	1.38529	0.704822	1.03718	1.08773	0.913647	0.605193	1.36844	1.19229	Chassy_SC_3504;N1P369;P47052; Succinate dehydrogenase [ubiquinone] flavoprotein subunit 2, mitochondrial - YJL045W	Chassy_SC_3504	N1P369	CENPK1137D_1257	P47052	YJL045W	Succinate dehydrogenase [ubiquinone] flavoprotein subunit 2, mitochondrial - YJL045W	28	69.2
b95.a1.a1	7.39158	9.88736	9.40618	7.70563	9.39521	9.00054	7.1586	8.2845	7.3157	8.23773	8.1964	9.21108	8.7371	8.18373	7.85473	Chassy_SC_3008;N1P5F4;P04147; Polyadenylate-binding protein, cytoplasmic and nuclear - PAB1	Chassy_SC_3008	N1P5F4	CENPK1137D_3579	P04147	YER165W	Polyadenylate-binding protein, cytoplasmic and nuclear - PAB1	67	64.2
b96.a1.a1	15.0646	12.6981	16.4949	9.45628	12.0271	10.4592	9.19361	7.32445	7.07378	10.072	9.52475	11.1794	8.50945	7.9705	9.55872	Chassy_SC_1308;N1P7R5;P17967; Protein disulfide-isomerase - PDI1	Chassy_SC_1308	N1P7R5	CENPK1137D_4456	P17967	YCL043C	Protein disulfide-isomerase - PDI1	60	58.1
b97.a1.a1	15.2606	8.91539	13.86	5.25425	4.99487	6.4945	6.02	6.62154	8.85284	7.93987	6.7526	6.1024	7.60145	6.07957	6.1107	Chassy_SC_644;N1P4Y2;P40054; D-3-phosphoglycerate dehydrogenase 1 - SER3	Chassy_SC_644	N1P4Y2	CENPK1137D_3491	P40054	YER081W	D-3-phosphoglycerate dehydrogenase 1 - SER3	48	51.1
b97.a2.a1	12.9558	7.72819	9.91877	6.70405	4.99487	7.07564	5.18114	6.62154	6.73535	6.92749	6.7526	6.1024	6.49066	7.12001	6.1107	Chassy_SC_703;N1P215;P40510; D-3-phosphoglycerate dehydrogenase 2 - SER33	Chassy_SC_703	N1P215	CENPK1137D_5183	P40510	YIL074C	D-3-phosphoglycerate dehydrogenase 2 - SER33	52	51.1
b98.a1.a1	18.6375	14.6124	27.8604	12.676	15.7459	16.6571	15.5283	13.1206	16.0466	19.6253	20.5817	20.523	17.1489	20.723	13.3015	Chassy_SC_3184;N1NXW6;P07257; Cytochrome b-c1 complex subunit 2, mitochondrial - QCR2	Chassy_SC_3184	N1NXW6	CENPK1137D_1884	P07257	YPR191W	Cytochrome b-c1 complex subunit 2, mitochondrial - QCR2	64	40.4
b99.a1.a1	39.8145	40.2577	66.1025	26.3424	23.283	27.6429	26.6859	21.7257	27.8454	26.6194	30.7531	23.4489	28.3377	23.7515	21.8988	Chassy_SC_1634;N1NZQ8;P39015; Suppressor protein STM1 - STM1	Chassy_SC_1634	N1NZQ8	CENPK1137D_536	P39015	YLR150W	Suppressor protein STM1 - STM1	62	29.9
c100.a1.a1	5.46971	4.40259	5.04689	4.38651	3.59776	3.62635	2.17171	2.6933	4.02407	2.49908	4.03437	3.38871	4.3304	3.48204	3.01758	Chassy_SC_3296;N1P3M2;P07806; Valine--tRNA ligase, mitochondrial - VAS1	Chassy_SC_3296	N1P3M2	CENPK1137D_3061	P07806	YGR094W	Valine--tRNA ligase, mitochondrial - VAS1	45	119.9
c101.a1.a1	10.9239	10.0989	10.7436	5.19668	6.10012	7.66405	5.76027	5.69212	7.29547	6.97426	6.24534	6.76781	6.26423	4.84407	5.17362	Chassy_SC_3286;N1PAT2;P38088; Glycine--tRNA ligase 1, mitochondrial - GRS1	Chassy_SC_3286	N1PAT2	CENPK1137D_4668	P38088	YBR121C	Glycine--tRNA ligase 1, mitochondrial - GRS1	60	75.2
c102.a1.a1	4.86904	5.90877	7.04866	10.5564	9.10967	11.3606	6.23581	8.84888	5.52169	9.25774	8.37664	11.8253	8.47157	5.44377	6.57093	Chassy_SC_3021;N1NY83;P15705; Heat shock protein STI1 - STI1	Chassy_SC_3021	N1NY83	CENPK1137D_2049	P15705	YOR027W	Heat shock protein STI1 - STI1	50	66.1
c103.a1.a1	35.3513	39.8738	41.8906	57.2859	62.8621	74.6335	63.9683	86.4307	54.4991	67.2151	54.6386	92.2123	61.5072	48.2851	50.1954	Chassy_SC_4972;N1P3S8;P23301; Eukaryotic translation initiation factor 5A-1 - HYP2	Chassy_SC_4972	N1P3S8	CENPK1137D_3622	P23301	YEL034W	Eukaryotic translation initiation factor 5A-1 - HYP2	70	17
c103.a2.a1	4.03848	6.55691	4.15937	0.387456	0.403379	0.478914	0.323378	1.84695	0.389265	0.372126	0.390262	0.926766	0.43932	0.411496	0.865502	Chassy_SC_4609;N1P131;P19211; Eukaryotic translation initiation factor 5A-2 - ANB1	Chassy_SC_4609	N1P131	CENPK1137D_1338	P19211	YJR047C	Eukaryotic translation initiation factor 5A-2 - ANB1	36	17
c104.a1.a1	8.33178	9.8542	11.8201	8.54833	9.69598	8.7582	10.5017	13.9915	12.6414	9.70008	7.13695	9.22786	14.2669	10.7263	11.3272	Chassy_SC_874;N1P279;P53252; Sphingolipid long chain base-responsive protein PIL1 - PIL1	Chassy_SC_874	N1P279	CENPK1137D_3052	P53252	YGR086C	Sphingolipid long chain base-responsive protein PIL1 - PIL1	55	38.2
c104.a2.a1	2.92114	2.5823	2.79635	3.82404	5.90006	5.45282	5.2858	6.44762	6.36276	4.23695	3.85173	5.35815	7.18095	5.33811	5.00395	Chassy_SC_961;N1P1W7;Q12230; Sphingolipid long chain base-responsive protein LSP1 - LSP1	Chassy_SC_961	N1P1W7	CENPK1137D_1697	Q12230	YPL004C	Sphingolipid long chain base-responsive protein LSP1 - LSP1	46	38
c105.a1.a1	14.5435	15.8538	13.5068	14.6591	20.2687	19.263	18.8332	17.8725	12.0553	29.1555	24.8912	31.8294	19.8318	18.5757	13.8195	Chassy_SC_311;N1NZ54;P17505; Malate dehydrogenase, mitochondrial - MDH1	Chassy_SC_311	N1NZ54	CENPK1137D_919	P17505	YKL085W	Malate dehydrogenase, mitochondrial - MDH1	78	35.5
c106.a1.a1	7.40312	13.241	8.39944	8.73896	9.78861	8.4658	8.41416	8.02251	6.88106	9.03021	9.4703	9.11718	10.6608	12.199	7.42883	Chassy_SC_184;N1P4Y5;P38891; Branched-chain-amino-acid aminotransferase, mitochondrial - BAT1	Chassy_SC_184	N1P4Y5	CENPK1137D_5362	P38891	YHR208W	Branched-chain-amino-acid aminotransferase, mitochondrial - BAT1	56	43.5
c106.a2.a1	4.30709	2.23041	4.00007	6.06632	5.69495	4.70975	6.10823	6.71859	5.49569	1.4748	2.38083	1.9998	5.55011	8.46818	6.29995	Chassy_SC_2981;N1P0C2;P47176; Branched-chain-amino-acid aminotransferase, cytosolic - BAT2	Chassy_SC_2981	N1P0C2	CENPK1137D_1444	P47176	YJR148W	Branched-chain-amino-acid aminotransferase, cytosolic - BAT2	56	41.5
c107.a1.a1	3.65861	4.41549	5.14439	2.80563	2.92093	3.26985	2.07682	2.28434	3.15	2.54073	3.32868	1.9751	3.18119	2.97971	2.4773	Chassy_SC_2595;N1NW09;P26637; Leucine--tRNA ligase, cytoplasmic - CDC60	Chassy_SC_2595	N1NW09	CENPK1137D_1538	P26637	YPL160W	Leucine--tRNA ligase, cytoplasmic - CDC60	36	123.9
c108.a1.a1	28.0199	24.7698	24.6787	4.47797	4.13476	2.18785	20.1575	18.1488	15.7631	18.1798	14.2504	15.3135	17.7901	16.6633	16.9775	Chassy_SC_3036;N1P4D4;P39676; Flavohemoprotein - YHB1	Chassy_SC_3036	N1P4D4	CENPK1137D_3199	P39676	YGR234W	Flavohemoprotein - YHB1	75	44.5
c109.a1.a1	6.65249	3.9953	5.35557	6.93514	7.62478	8.10057	7.12037	7.0866	9.41345	5.58247	5.85453	6.19625	11.6038	9.06061	7.06933	Chassy_SC_2390;N1NXG3;P06208; 2-isopropylmalate synthase - LEU4	Chassy_SC_2390	N1NXG3	CENPK1137D_2575	P06208	YNL104C	2-isopropylmalate synthase - LEU4	65	68.3
c109.a2.a1	0.748487	0.473517	0.84922	0.950604	0.98967	1.17499	0.629666	0.872671	0.955043	0.912993	1.16973	0.638284	1.31677	1.4716	0.917575	Chassy_SC_3965;N1NWK7;Q12166; 2-isopropylmalate synthase 2, mitochondrial - LEU9	Chassy_SC_3965	N1NWK7	CENPK1137D_2125	Q12166	YOR108W	2-isopropylmalate synthase 2, mitochondrial - LEU9	20	67.1
c110.a1.a1	1.96467	1.91325	1.95644	4.25952	3.57824	4.74756	2.23299	3.15522	2.68795	2.06254	1.22449	1.02853	3.6745	2.46308	3.19872	Chassy_SC_2544;N1P147;P32454; Aminopeptidase 2, mitochondrial - APE2	Chassy_SC_2544	N1P147	CENPK1137D_1151	P32454	YKL157W	Aminopeptidase 2, mitochondrial - APE2	43	107.6
c110.a2.a1	0.897792	1.45766	0.503454	2.13169	1.31646	1.76228	0.926289	0.312385	1.95555	0.66124	0.56764	0.476796	2.41703	1.17869	1.39608	Chassy_SC_4397;N1P1L5;P37898; Alanine/arginine aminopeptidase - AAP1	Chassy_SC_4397	N1P1L5	CENPK1137D_5444	P37898	YHR047C	Alanine/arginine aminopeptidase - AAP1	30	97.5
c111.a1.a1	6.08218	5.03001	9.02097	3.78239	4.2367	6.14503	4.41122	8.03565	4.38381	5.07619	5.00751	6.78028	7.48644	5.27997	5.76546	Chassy_SC_3158;N1NXC1;P07342; Acetolactate synthase catalytic subunit, mitochondrial - ILV2	Chassy_SC_3158	N1NXC1	CENPK1137D_139	P07342	YMR108W	Acetolactate synthase catalytic subunit, mitochondrial - ILV2	43	74.8
c112.a1.a1	2.76018	4.08045	2.71463	2.71915	2.66922	2.26791	2.67319	1.81222	3.55624	3.90469	3.73917	2.85108	3.08314	2.72294	3.07164	Chassy_SC_305;N1P3I5;P40069; Importin subunit beta-4 - KAP123	Chassy_SC_305	N1P3I5	CENPK1137D_3522	P40069	YER110C	Importin subunit beta-4 - KAP123	45	122.3
c113.a1.a1	21.0504	27.5778	26.1561	19.906	29.3371	21.4675	35.2711	29.9832	22.6622	19.1184	18.7574	27.6325	30.3134	29.9274	24.6061	Chassy_SC_1869;N1P4X8;(P0CX35-P0CX36);40S ribosomal protein S4- NA	Chassy_SC_1869	N1P4X8	CENPK1137D_5357	(P0CX35-P0CX36)	YJR145C YHR203C	40S ribosomal protein S4- NA	58	29.3
c114.a1.a1	8.0493	5.41366	6.94819	10.1015	9.28068	8.274	11.6398	12.1887	10.1486	16.7609	15.4278	12.9587	12.8546	11.378	13.2183	Chassy_SC_1374;N1NZT3;P38999; Saccharopine dehydrogenase [NADP(+), L-glutamate-forming] - LYS9	Chassy_SC_1374	N1NZT3	CENPK1137D_2729	P38999	YNR050C	Saccharopine dehydrogenase [NADP(+), L-glutamate-forming] - LYS9	73	48.8
c115.a1.a1	4.65459	3.88832	5.42832	3.56941	3.7161	3.69774	2.65443	3.46042	4.19979	3.42819	3.39746	4.08	2.77657	3.17719	3.30289	Chassy_SC_4811;N1P8C7;P38249; Eukaryotic translation initiation factor 3 subunit A - RPG1	Chassy_SC_4811	N1P8C7	CENPK1137D_4624	P38249	YBR079C	Eukaryotic translation initiation factor 3 subunit A - RPG1	50	110.2
c116.a1.a1	3.7828	5.66354	3.79401	3.37054	4.02188	5.73863	4.3303	4.2621	5.78067	4.71863	6.68577	5.11328	5.26419	6.41874	5.24455	Chassy_SC_5098;N1P9T2;P07264; 3-isopropylmalate dehydratase - LEU1	Chassy_SC_5098	N1P9T2	CENPK1137D_2963	P07264	YGL009C	3-isopropylmalate dehydratase - LEU1	50	85.6
c117.a1.a1	5.61631	4.96486	6.04924	6.18306	6.78492	4.27306	4.35408	4.50481	4.93002	6.58563	5.57289	6.0936	8.16658	5.54052	7.12102	Chassy_SC_4482;N1PAG0;P49367; Homoaconitase, mitochondrial - LYS4	Chassy_SC_4482	N1PAG0	CENPK1137D_4058	P49367	YDR234W	Homoaconitase, mitochondrial - LYS4	53	75
c118.a1.a1	7.17607	4.1211	13.5745	50.3113	41.5698	37.5492	51.2986	65.0925	52.7269	19.3343	18.6977	19.789	49.8737	60.4449	48.5632	Chassy_SC_2276;N1P6J1;P15992; Heat shock protein 26 - HSP26	Chassy_SC_2276	N1P6J1	CENPK1137D_4617	P15992	YBR072W	Heat shock protein 26 - HSP26	81	23.8
c119.a1.a1	23.9623	24.1347	23.5668	10.005	12.6168	11.5335	11.9879	8.56595	13.6646	17.6486	15.2489	15.5466	9.83362	12.8707	12.5855	Chassy_SC_5114;N1P0I8;P10081; ATP-dependent RNA helicase eIF4A - TIF1	Chassy_SC_5114	N1P0I8	CENPK1137D_1068	P10081	YKR059W	ATP-dependent RNA helicase eIF4A - TIF1	74	44.6
c120.a1.a1	7.00177	5.83612	6.93591	5.06272	4.35145	5.16629	6.70033	5.80605	4.78437	7.04043	5.09938	5.35085	6.44255	6.37269	6.62482	Chassy_SC_4574;N1P5K3;P00931; Tryptophan synthase - TRP5	Chassy_SC_4574	N1P5K3	CENPK1137D_2945	P00931	YGL026C	Tryptophan synthase - TRP5	61	76.5
c122.a1.a1	18.2568	26.7288	35.6921	15.063	24.1396	22.7456	20.3976	21.2858	18.4878	19.9274	20.8986	25.097	24.8953	22.0357	22.3811	Chassy_SC_4034;N1P7Y2;P00817; Inorganic pyrophosphatase - IPP1	Chassy_SC_4034	N1P7Y2	CENPK1137D_4556	P00817	YBR011C	Inorganic pyrophosphatase - IPP1	59	32.2
c123.a1.a1	18.0009	13.2655	14.2263	5.96494	8.67762	6.82718	9.14367	9.06895	9.92497	8.49018	9.42233	9.26882	10.6068	11.0586	9.5356	Chassy_SC_4110;N1P5Z1;P32582; Cystathionine beta-synthase - CYS4	Chassy_SC_4110	N1P5Z1	CENPK1137D_3120	P32582	YGR155W	Cystathionine beta-synthase - CYS4	66	55.9
c125.a1.a1	10.104	11.2546	6.38853	5.45869	11.2721	10.1819	8.5887	8.02016	9.80871	9.88341	12.5809	12.545	6.68418	10.3689	7.30462	Chassy_SC_13;N1P8M1;P08536; Sulfate adenylyltransferase - MET3	Chassy_SC_13	N1P8M1	CENPK1137D_1305	P08536	YJR010W	Sulfate adenylyltransferase - MET3	67	57.6
c126.a1.a1	31.3764	22.7043	32.3157	21.1183	23.5015	22.6273	32.3723	23.4829	28.8429	26.056	27.3258	20.3569	20.7566	28.8126	25.2486	Chassy_SC_131;N1NXR8;P05750; 40S ribosomal protein S3 - RPS3	Chassy_SC_131	N1NXR8	CENPK1137D_2503	P05750	YNL178W	40S ribosomal protein S3 - RPS3	75	26.4
c127.a1.a1	4.21708	3.36157	6.02873	3.56249	3.03593	3.60444	3.8472	2.12459	2.62161	2.22275	2.93721	4.21162	6.07277	3.78352	3.35846	Chassy_SC_534;N1P2B6;P49090; Asparagine synthetase [glutamine-hydrolyzing] 2 - ASN2	Chassy_SC_534	N1P2B6	CENPK1137D_3092	P49090	YGR124W	Asparagine synthetase [glutamine-hydrolyzing] 2 - ASN2	44	64.5
c127.a2.a1	5.08762	4.49749	6.02873	2.60943	2.40943	2.51073	4.47009	3.90212	4.63105	1.6911	2.62832	2.73602	4.81957	4.51432	3.64206	Chassy_SC_610;N1P2F7;P49089; Asparagine synthetase [glutamine-hydrolyzing] 1 - ASN1	Chassy_SC_610	N1P2F7	CENPK1137D_1837	P49089	YPR145W	Asparagine synthetase [glutamine-hydrolyzing] 1 - ASN1	39	64.3
c128.a1.a1	8.06816	6.22289	9.60517	7.43575	6.02608	6.20179	5.85158	4.95567	7.04382	7.55731	8.36979	8.18939	6.56301	8.35685	6.92025	Chassy_SC_2658;N1P2L9;P38788; Ribosome-associated complex subunit SSZ1 - SSZ1	Chassy_SC_2658	N1P2L9	CENPK1137D_5206	P38788	YHR064C	Ribosome-associated complex subunit SSZ1 - SSZ1	61	61.6
c129.a1.a1	10.3946	12.294	13.0789	4.81308	5.78066	5.07986	5.95326	6.17416	5.20256	6.85069	6.37204	4.69763	8.08771	8.46577	9.5654	Chassy_SC_2598;N1P011;P39522; Dihydroxy-acid dehydratase, mitochondrial - ILV3	Chassy_SC_2598	N1P011	CENPK1137D_1314	P39522	YJR016C	Dihydroxy-acid dehydratase, mitochondrial - ILV3	53	62.7
c130.a1.a1	1.6625	1.98558	1.61807	1.96249	2.1721	1.84553	1.06406	1.69022	2.22306	2.37494	2.49068	2.55581	2.36563	2.48683	2.49956	Chassy_SC_4570;N1NYL3;Q03690; Clustered mitochondria protein 1 - CLU1	Chassy_SC_4570	N1NYL3	CENPK1137D_41	Q03690	YMR012W	Clustered mitochondria protein 1 - CLU1	43	144.9
c131.a1.a1	10.5357	17.6111	21.3122	15.2773	15.9052	17.8051	13.4931	12.4388	13.6129	15.5271	16.2838	15.2246	16.3331	15.2986	10.7057	Chassy_SC_2293;N1NY39;P25294; Protein SIS1 - SIS1	Chassy_SC_2293	N1NY39	CENPK1137D_2668	P25294	YNL007C	Protein SIS1 - SIS1	56	37.5
c132.a1.a1	9.39659	6.73623	12.081	5.84356	7.01828	4.69227	6.81506	6.6151	8.20359	8.31741	6.79006	6.90834	8.17043	10.8335	8.05968	Chassy_SC_2270;N1P619;P16120; Threonine synthase - THR4	Chassy_SC_2270	N1P619	CENPK1137D_4407	P16120	YCR053W	Threonine synthase - THR4	57	57.3
c133.a1.a1	32.6741	33.3213	21.1374	1.22146	0.826113	1.50978	1.87237	1.33791	2.25386	2.71487	4.86039	4.08254	1.13367	1.8127	0.789982	Chassy_SC_2090;N1PAX0;P38158; Alpha-glucosidase MAL32 - MAL32	Chassy_SC_2090	N1PAX0	CENPK1137D_4858	P38158	YBR299W	Alpha-glucosidase MAL32 - MAL32	70	68
c133.a2.a1	36.1965	34.6501	27.9005	1.5417	1.0427	1.90562	2.07422	1.68868	2.49683	3.0663	5.68057	4.39992	1.43089	2.28795	0.9971	Chassy_SC_4552;N1P4R2;CENPK specific;No description in SC288c, annotation and gene name in CENPK: Mal12p (Fragment) -CENPK1137D_3314	Chassy_SC_4552	N1P4R2	CENPK1137D_3314			Mal12p (Fragment)	71	58.1
c133.a3.a1	3.25656	2.87882	2.49316	0	0	0	0	0	0	1.61845	3.43412	2.11284	0	0	0	Chassy_SC_1132;N1P4E3;P53051; Oligo-1,6-glucosidase IMA1 - IMA1	Chassy_SC_1132	N1P4E3	CENPK1137D_3311	P53051	YGR287C	Oligo-1,6-glucosidase IMA1 - IMA1	38	68.4
c134.a1.a1	1.31128	2.01187	1.1319	4.93418	4.55601	4.74756	4.11816	4.0174	6.14357	4.73896	6.78511	5.17357	5.27515	4.94105	5.32248	Chassy_SC_2083;N1P4J3;P13711; Acyl-coenzyme A oxidase - POX1	Chassy_SC_2083	N1P4J3	CENPK1137D_3259	P13711	YGL205W	Acyl-coenzyme A oxidase - POX1	48	83.8
c135.a1.a1	12.9524	15.9996	15.6231	6.99749	7.28506	9.34068	7.27603	8.00307	9.97902	10.7561	14.6843	10.5885	6.71545	8.63489	9.3638	Chassy_SC_16;N1NZ63;P80210; Adenylosuccinate synthetase - ADE12	Chassy_SC_16	N1NZ63	CENPK1137D_2464	P80210	YNL220W	Adenylosuccinate synthetase - ADE12	61	48.2
c136.a1.a1	20.0657	17.7382	20.1252	23.2207	14.7725	17.5388	25.4733	20.0514	17.9624	13.628	16.738	17.3369	16.0888	17.6488	12.158	Chassy_SC_3065;N1P4I2;P17076; 60S ribosomal protein L8-A - RPL8A	Chassy_SC_3065	N1P4I2	CENPK1137D_5197	P17076	YHL033C	60S ribosomal protein L8-A - RPL8A	66	28
c136.a2.a1	18.5033	17.7382	18.0087	20.4918	12.3811	16.0983	22.9699	17.5989	15.4594	10.3683	15.499	15.1264	14.7674	17.6488	12.158	Chassy_SC_5190;N1P6J4;P29453; 60S ribosomal protein L8-B - RPL8B	Chassy_SC_5190	N1P6J4	CENPK1137D_495	P29453	YLL045C	60S ribosomal protein L8-B - RPL8B	69	28
c137.a1.a1	12.6941	11.2216	20.1252	27.5214	17.3006	20.5403	16.0001	10.9174	11.9479	13.628	5.92037	6.53627	13.4842	15.0698	19.4583	Chassy_SC_4168;N1P2T8;(P0CH09-P0CH08);Ubiquitin-60S ribosomal protein L40- NA	Chassy_SC_4168	N1P2T8	CENPK1137D_1107 CENPK1137D_5109	(P0CH09-P0CH08)	YKR094C YIL148W	Ubiquitin-60S ribosomal protein L40- NA	48	14.5
c137.a2.a1	9.81063	8.67266	15.5538	21.27	15.4249	15.8746	12.3657	6.90658	9.23393	10.5324	4.57558	6.36509	10.4213	9.76128	15.0384	Chassy_SC_1306;N1P195;P05759; Ubiquitin-40S ribosomal protein S31 - RPS31	Chassy_SC_1306	N1P195	CENPK1137D_547	P05759	YLR167W	Ubiquitin-40S ribosomal protein S31 - RPS31	50	17.1
c138.a1.a1	29.0642	33.3693	36.5695	27.2286	28.3475	21.8641	28.6346	29.8244	29.0824	22.9527	30.9228	25.974	27.0972	28.918	25.6691	Chassy_SC_2783;N1NZI6;P41805; 60S ribosomal protein L10 - RPL10	Chassy_SC_2783	N1NZI6	CENPK1137D_461	P41805	YLR075W	60S ribosomal protein L10 - RPL10	67	25.3
c139.a1.a1	13.8204	11.2139	13.451	17.3439	18.0567	15.3419	11.1456	14.0509	14.3857	20.8095	24.1188	19.2869	14.0735	13.1822	14.5337	Chassy_SC_2828;N1P8S2;P23641; Mitochondrial phosphate carrier protein - MIR1	Chassy_SC_2828	N1P8S2	CENPK1137D_1370	P23641	YJR077C	Mitochondrial phosphate carrier protein - MIR1	87	32.7
c140.a1.a1	3.7708	2.3082	3.14946	2.89167	3.01051	2.89852	2.10571	2.65461	3.29206	2.42314	3.91178	2.9402	3.27875	2.6795	3.74871	Chassy_SC_598;N1P4H3;P32565; 26S proteasome regulatory subunit RPN2 - RPN2	Chassy_SC_598	N1P4H3	CENPK1137D_5182	P32565	YIL075C	26S proteasome regulatory subunit RPN2 - RPN2	36	104
c141.a1.a1	2.39069	2.64013	0.819213	2.53112	1.36592	1.50166	1.26324	1.20444	1.84188	2.19965	1.95845	2.35189	2.59684	2.43237	2.5025	Chassy_SC_1566;N1P6N2;P07702; L-2-aminoadipate reductase - LYS2	Chassy_SC_1566	N1P6N2	CENPK1137D_4662	P07702	YBR115C	L-2-aminoadipate reductase - LYS2	39	155.1
c142.a1.a1	0.719713	0.484053	0.868115	5.26359	6.09965	5.797	3.91432	4.30545	5.28817	6.21883	6.52191	4.95686	5.31773	5.28263	5.11601	Chassy_SC_4572;N1P5G7;P39518; Long-chain-fatty-acid--CoA ligase 2 - FAA2	Chassy_SC_4572	N1P5G7	CENPK1137D_3671	P39518	YER015W	Long-chain-fatty-acid--CoA ligase 2 - FAA2	48	83.3
c143.a1.a1	8.81965	10.8946	13.9827	10.1681	10.586	9.15544	10.3677	10.0089	11.7085	15.8449	14.1074	11.8497	11.5292	14.0255	15.1082	Chassy_SC_4824;N1P987;P38998; Saccharopine dehydrogenase [NAD(+), L-lysine-forming] - LYS1	Chassy_SC_4824	N1P987	CENPK1137D_5100	P38998	YIR034C	Saccharopine dehydrogenase [NAD(+), L-lysine-forming] - LYS1	68	41.3
c144.a1.a1	3.05445	2.70016	2.92397	2.1771	2.43859	2.10905	2.69283	1.5664	2.52327	1.93618	4.23047	4.2626	2.84774	2.14102	2.40366	Chassy_SC_4036;N1P553;P38764; 26S proteasome regulatory subunit RPN1 - RPN1	Chassy_SC_4036	N1P553	CENPK1137D_5422	P38764	YHR027C	26S proteasome regulatory subunit RPN1 - RPN1	48	109.3
c145.a1.a1	6.24965	3.89214	6.43674	4.7926	3.79612	5.19933	4.25247	4.39969	4.22605	4.03998	3.67267	4.31068	6.12705	3.8725	4.26955	Chassy_SC_3249;N1P809;P21576; Vacuolar protein sorting-associated protein 1 - VPS1	Chassy_SC_3249	N1P809	CENPK1137D_1010	P21576	YKR001C	Vacuolar protein sorting-associated protein 1 - VPS1	53	78.6
c146.a1.a1	5.33681	5.7145	5.24873	5.56356	6.44726	5.40727	4.13739	4.016	4.39507	3.93065	4.12221	2.77924	5.96124	5.26479	4.893	Chassy_SC_208;N1P050;P14742; Glutamine--fructose-6-phosphate aminotransferase [isomerizing] - GFA1	Chassy_SC_208	N1P050	CENPK1137D_898	P14742	YKL104C	Glutamine--fructose-6-phosphate aminotransferase [isomerizing] - GFA1	51	79.9
c147.a1.a1	6.52563	5.2949	5.63295	5.42681	6.56457	4.70599	7.671	9.39175	7.7391	10.859	11.9435	12.4717	10.4213	8.69746	6.47053	Chassy_SC_1516;N1NY48;P32340; Rotenone-insensitive NADH-ubiquinone oxidoreductase, mitochondrial - NDI1	Chassy_SC_1516	N1NY48	CENPK1137D_13	P32340	YML120C	Rotenone-insensitive NADH-ubiquinone oxidoreductase, mitochondrial - NDI1	66	57.1
c148.a1.a1	10.0275	8.33804	8.9166	3.57497	2.33776	4.41884	2.13529	2.06139	4.33309	1.33786	1.40306	0.964681	2.90087	2.3848	2.27919	Chassy_SC_300;I9KWR6;CENPK specific;No description in SC288c, annotation and gene name in CENPK: Uncharacterized protein (Fragment) -CENPK1137D_2820	Chassy_SC_300	I9KWR6	CENPK1137D_2820			Uncharacterized protein (Fragment)	32	58.5
c148.a2.a1	1.01385	0.681879	0.568536	3.07149	1.74106	2.71694	0.493691	0.38861	0.984215	0.940881	0.783109	0.232662	0.479979	0.628218	1.12825	Chassy_SC_201;N1P9E5;P38695; Probable glucose transporter HXT5 - HXT5	Chassy_SC_201	N1P9E5	CENPK1137D_5240	P38695	YHR096C	Probable glucose transporter HXT5 - HXT5	26	66.1
c148.a3.a1	0.223488	0.362857	0	0.484535	0.327708	0.389073	0.404402	0.157333	0.486797	0.465364	0.317051	0.752911	0.767694	0.334302	0.382838	Chassy_SC_429;N1P5B7;P23585; High-affinity glucose transporter HXT2 - HXT2	Chassy_SC_429	N1P5B7	CENPK1137D_40	P23585	YMR011W	High-affinity glucose transporter HXT2 - HXT2	17	59.7
c149.a1.a1	11.7527	7.31929	10.145	6.34935	8.23537	7.8481	5.29929	7.76228	9.05471	6.58563	7.96757	8.10636	7.19927	7.83508	5.82895	Chassy_SC_1188;N1P628;P07284; Serine--tRNA ligase, cytoplasmic - SES1	Chassy_SC_1188	N1P628	CENPK1137D_3846	P07284	YDR023W	Serine--tRNA ligase, cytoplasmic - SES1	70	53.2
c150.a1.a1	3.42968	3.38818	2.14929	7.43575	9.11848	9.72603	5.1639	4.60609	7.90538	3.44862	4.31526	1.97351	4.85772	4.93428	3.96435	Chassy_SC_283;N1NYS4;P37012; Phosphoglucomutase 2 - PGM2	Chassy_SC_283	N1NYS4	CENPK1137D_136	P37012	YMR105C	Phosphoglucomutase 2 - PGM2	60	62.9
c150.a2.a1	0.816416	0.721717	0.601752	0.626076	0.651805	1.01715	0.522535	0.267205	0.628999	0.279551	0.293175	0.379067	1.17567	0.664921	0.819252	Chassy_SC_1091;N1P8D1;P33401; Phosphoglucomutase 1 - PGM1	Chassy_SC_1091	N1P8D1	CENPK1137D_1180	P33401	YKL127W	Phosphoglucomutase 1 - PGM1	17	63
c151.a1.a1	1.02605	0.907039	0.525385	0.786839	0.485926	0.650484	0.599649	0.376072	0.933976	0.393449	0.412624	0.551793	0.666833	0.322028	0.621693	Chassy_SC_3123;N1P3V0;P10964; DNA-directed RNA polymerase I subunit RPA190 - RPA190	Chassy_SC_3123	N1P3V0	CENPK1137D_2357	P10964	YOR341W	DNA-directed RNA polymerase I subunit RPA190 - RPA190	25	186.2
c151.a2.a1	0.800224	0.38516	0.494335	0.495159	0.297019	0.412987	0.413269	0.306727	0.240226	0.229649	0.336538	0.468159	0.766499	0.302996	0.484861	Chassy_SC_4997;N1PAM7;P04050; DNA-directed RNA polymerase II subunit RPB1 - RPO21	Chassy_SC_4997	N1PAM7	CENPK1137D_4393	P04050	YDL140C	DNA-directed RNA polymerase II subunit RPB1 - RPO21	16	191.3
c152.a1.a1	13.6359	11.4568	9.2251	7.48335	7.30926	6.009	4.40009	4.4629	4.48301	9.05611	8.0133	8.84693	4.19376	5.59908	5.91271	'Chassy_SC_10;N1P1X9;P50095; Inosine-5''-monophosphate dehydrogenase 3 - IMD3'	Chassy_SC_10	N1P1X9	CENPK1137D_802	P50095	YLR432W	'Inosine-5''-monophosphate dehydrogenase 3 - IMD3'	46	56.5
c152.a2.a1	3.88063	3.04254	4.15144	1.71462	1.78508	2.86334	1.43105	1.07987	1.72262	1.64678	1.72703	1.45064	2.27685	1.821	1.35475	'Chassy_SC_14;N1NXY1;P50094; Inosine-5''-monophosphate dehydrogenase 4 - IMD4'	Chassy_SC_14	N1NXY1	CENPK1137D_399	P50094	YML056C	'Inosine-5''-monophosphate dehydrogenase 4 - IMD4'	24	56.3
c153.a1.a1	9.97806	9.60996	11.8238	9.76313	12.534	10.3043	9.40027	13.2826	12.8924	8.68272	9.83382	9.52893	12.7706	13.6287	12.7755	Chassy_SC_1420;N1P6P6;P13663; Aspartate-semialdehyde dehydrogenase - HOM2	Chassy_SC_1420	N1P6P6	CENPK1137D_3979	P13663	YDR158W	Aspartate-semialdehyde dehydrogenase - HOM2	62	39.4
c154.a1.a1	5.35098	4.26543	6.07112	5.84894	9.18909	5.5874	7.81285	8.59354	6.34601	11.1422	9.97769	13.9902	8.26228	8.27236	8.71201	Chassy_SC_707;N1NW16;P08417; Fumarate hydratase, mitochondrial - FUM1	Chassy_SC_707	N1NW16	CENPK1137D_1558	P08417	YPL262W	Fumarate hydratase, mitochondrial - FUM1	51	53
c155.a1.a1	3.86018	3.67142	3.97574	4.13644	3.80034	3.65897	2.28776	3.135	3.43091	3.5059	3.43969	3.92766	3.35647	2.91116	3.07422	Chassy_SC_3962;N1P3A6;P13188; Glutamine--tRNA ligase - GLN4	Chassy_SC_3962	N1P3A6	CENPK1137D_2187	P13188	YOR168W	Glutamine--tRNA ligase - GLN4	42	93
c156.a1.a1	26.297	23.2467	24.4225	23.264	17.9269	19.5358	22.1224	25.8688	21.798	27.0641	28.3831	21.0389	22.8655	24.7075	20.9428	Chassy_SC_3294;N1P0A2;P26783; 40S ribosomal protein S5 - RPS5	Chassy_SC_3294	N1P0A2	CENPK1137D_1419	P26783	YJR123W	40S ribosomal protein S5 - RPS5	76	24.9
c157.a1.a1	5.45515	3.99724	5.13027	1.61208	1.96555	3.06727	1.8178	2.27807	2.4931	2.68723	2.81819	3.53928	3.93169	4.05685	2.4705	Chassy_SC_3522;N1NW10;P07263; Histidine--tRNA ligase, mitochondrial - HTS1	Chassy_SC_3522	N1NW10	CENPK1137D_1735	P07263	YPR033C	Histidine--tRNA ligase, mitochondrial - HTS1	39	59.8
c158.a1.a1	3.16956	5.31854	7.16255	5.22815	3.6069	4.28232	2.6664	4.23549	4.94071	3.06834	4.0546	3.65174	5.92799	4.27521	3.88558	Chassy_SC_2157;N1P2S2;P38708; Putative proline--tRNA ligase YHR020W - YHR020W	Chassy_SC_2157	N1P2S2	CENPK1137D_5413	P38708	YHR020W	Putative proline--tRNA ligase YHR020W - YHR020W	43	77.5
c159.a1.a1	12.9524	14.4272	10.1493	8.13043	9.70158	7.32068	11.584	10.8796	9.36213	7.25789	9.3861	7.88395	9.88474	9.25868	8.84864	Chassy_SC_2955;N1P9Z9;P32527; Zuotin - ZUO1	Chassy_SC_2955	N1P9Z9	CENPK1137D_3253	P32527	YGR285C	Zuotin - ZUO1	53	48.9
c161.a1.a1	5.15256	4.86882	5.54974	3.42512	4.11366	3.61496	2.64705	3.14431	3.44111	3.04609	4.25419	3.11773	3.31609	3.36835	3.55703	Chassy_SC_5118;N1P0Y7;P04801; Threonine--tRNA ligase, cytoplasmic - THS1	Chassy_SC_5118	N1P0Y7	CENPK1137D_5179	P04801	YIL078W	Threonine--tRNA ligase, cytoplasmic - THS1	38	84.3
c162.a1.a1	15.5686	12.9119	18.7788	7.11895	5.5396	8.79937	9.34846	10.2826	10.5276	7.44909	6.54746	6.56188	9.53678	9.64687	8.84997	Chassy_SC_3590;N1P5A5;P25087; Sterol 24-C-methyltransferase - ERG6	Chassy_SC_3590	N1P5A5	CENPK1137D_20	P25087	YML008C	Sterol 24-C-methyltransferase - ERG6	62	43.3
c163.a1.a1	14.6972	11.4033	12.6867	7.94011	11.0085	10.599	6.62697	9.08115	7.97719	7.62596	7.37485	7.80531	9.72269	8.43276	6.77513	Chassy_SC_409;N1NW56;P41338; Acetyl-CoA acetyltransferase - ERG10	Chassy_SC_409	N1NW56	CENPK1137D_1673	P41338	YPL028W	Acetyl-CoA acetyltransferase - ERG10	68	41.6
c164.a1.a1	2.57422	2.27563	2.65128	12.2304	14.912	14.2856	9.6461	10.61	12.2875	4.38766	3.20525	4.72181	14.6447	11.5736	10.7563	Chassy_SC_4380;N1NZX6;P07991; Ornithine aminotransferase - CAR2	Chassy_SC_4380	N1NZX6	CENPK1137D_808	P07991	YLR438W	Ornithine aminotransferase - CAR2	74	46
c165.a1.a1	12.2141	10.0356	9.43446	8.06128	11.1765	12.4138	7.81742	8.59857	8.74637	10.9899	12.9952	10.292	8.42862	7.89479	6.87852	Chassy_SC_4707;N1P9C5;P38219; Obg-like ATPase 1 - OLA1	Chassy_SC_4707	N1P9C5	CENPK1137D_4570	P38219	YBR025C	Obg-like ATPase 1 - OLA1	65	44.1
c166.a1.a1	14.7639	13.709	16.7508	4.83128	4.16918	3.54235	5.14491	6.52835	7.63697	0.740707	0.776805	0.652486	9.18694	7.04374	6.00604	Chassy_SC_3902;N1P3V6;P32476; Squalene monooxygenase - ERG1	Chassy_SC_3902	N1P3V6	CENPK1137D_3141	P32476	YGR175C	Squalene monooxygenase - ERG1	48	55
c167.a1.a1	9.37574	10.7645	9.88714	7.70927	8.02609	5.36608	8.74697	8.57246	6.71388	7.40425	7.24193	9.3636	9.34368	6.06019	6.94005	Chassy_SC_4510;N1P3E6;P38934; Nuclear segregation protein BFR1 - BFR1	Chassy_SC_4510	N1P3E6	CENPK1137D_2217	P38934	YOR198C	Nuclear segregation protein BFR1 - BFR1	57	54.5
c168.a1.a1	5.4988	5.24958	5.5151	4.21681	6.23156	4.80632	4.08925	4.18057	4.2365	5.39337	5.65622	5.3837	4.78126	6.7582	3.8712	Chassy_SC_348;N1P779;Q05506; Arginine--tRNA ligase, cytoplasmic - YDR341C	Chassy_SC_348	N1P779	CENPK1137D_4169	Q05506	YDR341C	Arginine--tRNA ligase, cytoplasmic - YDR341C	50	69.4
c168.a2.a1	0.0649087	0.0573797	0.102906	0.0497758	0.0518214	0.0615253	0.117452	0.0456951	0.0500082	0	0.141745	0.0421125	0.0564388	0.0528642	0.0393286	Chassy_SC_603;N1P4L2;P38714; Arginine--tRNA ligase, mitochondrial - MSR1	Chassy_SC_603	N1P4L2	CENPK1137D_5237	P38714	YHR091C	Arginine--tRNA ligase, mitochondrial - MSR1	4	70.5
c169.a1.a1	13.4328	9.62973	9.05287	12.3799	10.7244	11.1091	9.74241	8.25079	9.02958	5.74166	6.59448	7.06751	8.77067	9.54526	10.9311	Chassy_SC_3583;N1NX07;P07267; Saccharopepsin - PEP4	Chassy_SC_3583	N1NX07	CENPK1137D_1544	P07267	YPL154C	Saccharopepsin - PEP4	48	44.4
c170.a1.a1	5.75268	7.41265	9.77917	3.21357	2.50063	3.62699	4.21999	4.34239	4.43209	4.23695	4.44344	5.14104	3.32713	3.41296	3.73739	Chassy_SC_533;N1NYV0;Q06440; Coronin-like protein - CRN1	Chassy_SC_533	N1NYV0	CENPK1137D_799	Q06440	YLR429W	Coronin-like protein - CRN1	48	72.4
c171.a1.a1	2.22952	1.97091	2.68923	4.5349	5.03236	4.54564	4.03431	3.63229	3.69473	3.27059	3.98532	3.58934	4.48631	2.53731	5.33673	Chassy_SC_1275;N1NYY1;P30624; Long-chain-fatty-acid--CoA ligase 1 - FAA1	Chassy_SC_1275	N1NYY1	CENPK1137D_2334	P30624	YOR317W	Long-chain-fatty-acid--CoA ligase 1 - FAA1	46	77.7
c172.a1.a1	0.0273891	0.0684525	0	2.46457	2.56585	3.04633	1.22654	1.72135	1.60855	1.41143	1.3516	1.46896	1.24544	1.42514	1.37186	Chassy_SC_3563;N1P5S7;P38427; Trehalose synthase complex regulatory subunit TSL1 - TSL1	Chassy_SC_3563	N1P5S7	CENPK1137D_235	P38427	YML100W	Trehalose synthase complex regulatory subunit TSL1 - TSL1	35	122.7
c172.a2.a1	0.537937	0.475539	0.13035	0.70421	0.626016	1.00415	0.207891	0.106308	0.116342	0.484022	0.507611	0.276988	0.571422	0.189315	0.731331	Chassy_SC_2397;N1P0N1;P38426; Trehalose synthase complex regulatory subunit TPS3 - TPS3	Chassy_SC_2397	N1P0N1	CENPK1137D_302	P38426	YMR261C	Trehalose synthase complex regulatory subunit TPS3 - TPS3	17	118.6
c173.a1.a1	0	0	0	9.13756	7.97304	8.30826	4.86295	4.95293	5.42043	6.02074	7.71377	8.16402	9.7907	9.7045	9.31436	Chassy_SC_3703;N1P8H9;P15202; Peroxisomal catalase A - CTA1	Chassy_SC_3703	N1P8H9	CENPK1137D_4080	P15202	YDR256C	Peroxisomal catalase A - CTA1	50	58.4
c174.a1.a1	5.43063	3.57449	5.19864	3.72657	3.44095	4.60622	2.258	3.82311	4.63997	0.500406	0.524793	0.266163	3.98409	4.42292	2.77626	Chassy_SC_4883;N1NVM0;P06738; Glycogen phosphorylase - GPH1	Chassy_SC_4883	N1NVM0	CENPK1137D_1851	P06738	YPR160W	Glycogen phosphorylase - GPH1	43	103.1
c175.a1.a1	6.53709	4.66291	6.5097	7.71666	8.64352	8.83211	10.6664	9.31112	9.56006	9.74134	9.58454	8.58112	6.85743	9.45443	10.0976	Chassy_SC_2080;N1P669;P53312; Succinate--CoA ligase [ADP-forming] subunit beta, mitochondrial - LSC2	Chassy_SC_2080	N1P669	CENPK1137D_3210	P53312	YGR244C	Succinate--CoA ligase [ADP-forming] subunit beta, mitochondrial - LSC2	59	46.8
c176.a1.a1	35.9939	31.8188	46.7108	38.5699	23.5225	27.9273	44.9822	38.0952	35.8815	31.6307	41.7977	40.2392	25.6184	37.9307	30.4746	Chassy_SC_4175;N1NZE5;(P0CX56-P0CX55);40S ribosomal protein S18- NA	Chassy_SC_4175	N1NZE5	CENPK1137D_426 CENPK1137D_4276	(P0CX56-P0CX55)	YML026C YDR450W	40S ribosomal protein S18- NA	74	17
c177.a1.a1	45.54	26.1529	42.2939	27.3704	33.6666	30.8916	31.3594	34.4929	27.4982	31.0582	27.5686	29.5462	33.8112	31.6697	25.5504	Chassy_SC_3765;N1P4H4;(P0CX48-P0CX47);40S ribosomal protein S11- NA	Chassy_SC_3765	N1P4H4	CENPK1137D_3847	(P0CX48-P0CX47)	YBR048W YDR025W	40S ribosomal protein S11- NA	54	17.7
c178.a1.a1	7.37644	8.12393	3.81438	6.57254	7.33697	5.91795	5.88185	4.39528	4.81015	5.43288	6.62014	7.22203	6.92663	5.53986	6.74462	Chassy_SC_371;N1P7W9;P32861; UTP--glucose-1-phosphate uridylyltransferase - UGP1	Chassy_SC_371	N1P7W9	CENPK1137D_970	P32861	YKL035W	UTP--glucose-1-phosphate uridylyltransferase - UGP1	50	55.9
c179.a1.a1	27.7639	24.5435	23.0732	16.6867	20.5252	24.3686	19.1186	19.5455	15.3079	18.9349	28.1872	19.3803	17.2763	19.3078	18.0991	Chassy_SC_1858;N1P598;(P0CX44-P0CX43);60S ribosomal protein L1- NA	Chassy_SC_1858	N1P598	CENPK1137D_2840	(P0CX44-P0CX43)	YGL135W YPL220W	60S ribosomal protein L1- NA	45	24.4
c180.a1.a1	2.5935	1.94051	2.60119	2.82309	2.23611	2.08071	1.53068	1.28093	2.48937	2.06286	2.84353	2.53921	2.62019	2.28111	2.23057	Chassy_SC_292;N1P922;P39730; Eukaryotic translation initiation factor 5B - FUN12	Chassy_SC_292	N1P922	CENPK1137D_4944	P39730	YAL035W	Eukaryotic translation initiation factor 5B - FUN12	30	112.1
c181.a1.a1	20.3031	19.3829	16.161	15.5696	16.2095	16.2887	27.0735	20.2886	15.6423	16.149	16.936	14.2256	20.512	16.5356	18.564	Chassy_SC_4172;N1P6U2;(P0CX46-P0CX45);60S ribosomal protein L23- NA	Chassy_SC_4172	N1P6U2	CENPK1137D_3415 CENPK1137D_5041	(P0CX46-P0CX45)	YIL018W YFR031C-A	60S ribosomal protein L23- NA	61	27.3
c182.a1.a1	4.68809	3.73702	2.89605	7.73295	7.10461	6.84032	3.94386	3.98166	4.74741	7.42698	7.3265	6.93868	5.35788	7.24757	4.37251	Chassy_SC_2810;N1P1Z0;P11986; Inositol-3-phosphate synthase - INO1	Chassy_SC_2810	N1P1Z0	CENPK1137D_1481	P11986	YJL153C	Inositol-3-phosphate synthase - INO1	47	59.5
c183.a1.a1	2.63887	1.75172	1.98744	1.89316	1.97096	2.02843	1.58007	1.50652	1.52668	1.94357	1.90687	1.6017	1.72299	1.4882	1.92158	Chassy_SC_4181;N1P605;P53622; Coatomer subunit alpha - COP1	Chassy_SC_4181	N1P605	CENPK1137D_4387	P53622	YDL145C	Coatomer subunit alpha - COP1	33	135.1
c184.a1.a1	3.11207	5.05279	6.48502	5.28802	3.68213	3.87724	5.21444	5.28888	4.85109	4.20977	4.41493	4.87422	5.47489	5.61612	3.81511	Chassy_SC_206;N1P152;P33299; 26S proteasome regulatory subunit 7 homolog - RPT1	Chassy_SC_206	N1P152	CENPK1137D_1161	P33299	YKL145W	26S proteasome regulatory subunit 7 homolog - RPT1	40	51.9
c184.a2.a1	0.699874	0.952368	0.392468	0.826161	0.197638	0.0451892	0.564419	0.268263	0.293584	1.27909	1.34142	0.9767	0.331336	0.310351	0.424058	Chassy_SC_3791;N1P9E8;P18759; Vesicular-fusion protein SEC18 - SEC18	Chassy_SC_3791	N1P9E8	CENPK1137D_4625	P18759	YBR080C	Vesicular-fusion protein SEC18 - SEC18	20	83.9
c184.a3.a1	0	0	0	0	0.451338	0.103197	0	0.397981	0.435546	0.226701	0	0.1997	0	0	0.342532	Chassy_SC_256;N1NW67;P52917; Vacuolar protein sorting-associated protein 4 - VPS4	Chassy_SC_256	N1NW67	CENPK1137D_1865	P52917	YPR173C	Vacuolar protein sorting-associated protein 4 - VPS4	5	48.1
c185.a1.a1	12.2257	13.3271	12.5917	7.34787	9.76066	10.7306	6.68143	7.96964	8.7219	5.27474	10.8939	7.93197	6.90587	9.95707	7.40762	Chassy_SC_2395;N1NXA5;P07246; Alcohol dehydrogenase 3, mitochondrial - ADH3	Chassy_SC_2395	N1NXA5	CENPK1137D_114	P07246	YMR083W	Alcohol dehydrogenase 3, mitochondrial - ADH3	40	40.3
c186.a1.a1	8.87111	5.96639	7.65758	5.7016	4.85888	7.04746	6.6495	6.77253	9.23393	9.43576	9.89561	9.98933	8.36487	8.46143	8.27395	Chassy_SC_4075;N1NZ14;P23542; Aspartate aminotransferase, cytoplasmic - AAT2	Chassy_SC_4075	N1NZ14	CENPK1137D_874	P23542	YLR027C	Aspartate aminotransferase, cytoplasmic - AAT2	68	45.9
c187.a1.a1	14.642	17.1903	15.0803	6.11349	8.89373	6.85961	6.60208	5.09465	9.23393	5.33005	5.58981	3.3601	6.93184	7.11065	8.87167	Chassy_SC_3572;N1NZY1;P09938; Ribonucleoside-diphosphate reductase small chain 1 - RNR2	Chassy_SC_3572	N1NZY1	CENPK1137D_1274	P09938	YJL026W	Ribonucleoside-diphosphate reductase small chain 1 - RNR2	48	46
c188.a1.a1	25.3473	16.7478	20.9221	19.4378	23.9092	24.0261	22.2706	21.0826	28.7448	23.82	14.6336	19.4297	30.2555	34.621	21.0831	Chassy_SC_4343;N1NY02;P34760; Peroxiredoxin TSA1 - TSA1	Chassy_SC_4343	N1NY02	CENPK1137D_424	P34760	YML028W	Peroxiredoxin TSA1 - TSA1	78	21.5
c188.a2.a1	0	0	0	0	0	0	0.655529	0	0.78909	0.266819	0	0	2.51778	2.35832	2.45162	Chassy_SC_5423;N1P7J0;Q04120; Peroxiredoxin TSA2 - TSA2	Chassy_SC_5423	N1P7J0	CENPK1137D_4279	Q04120	YDR453C	Peroxiredoxin TSA2 - TSA2	36	21.5
c189.a1.a1	1.9889	1.37797	1.28665	1.4123	1.7084	2.17484	1.36958	1.29652	1.76772	1.14807	1.42253	1.19487	2.27305	1.49993	1.58395	Chassy_SC_2948;N1P548;P38968; Protein transport protein SEC31 - SEC31	Chassy_SC_2948	N1P548	CENPK1137D_4097	P38968	YDL195W	Protein transport protein SEC31 - SEC31	31	137
c190.a1.a1	7.94226	5.99504	7.37612	4.77345	5.4143	4.89064	5.08332	7.34906	3.97514	5.41659	7.56486	4.77146	9.07696	9.58618	4.45604	Chassy_SC_3048;N1P482;P53090; Aromatic/aminoadipate aminotransferase 1 - ARO8	Chassy_SC_3048	N1P482	CENPK1137D_3261	P53090	YGL202W	Aromatic/aminoadipate aminotransferase 1 - ARO8	54	56.1
c191.a1.a1	4.81435	4.54924	4.29818	2.29027	3.84365	3.37768	2.4733	1.90858	3.9648	3.07367	3.71866	2.70759	4.76948	3.14726	2.91704	Chassy_SC_3677;N1NWK6;P15303; Protein transport protein SEC23 - SEC23	Chassy_SC_3677	N1NWK6	CENPK1137D_1873	P15303	YPR181C	Protein transport protein SEC23 - SEC23	44	85.2
c193.a1.a1	6.5085	4.9128	6.70334	4.26176	3.04391	3.23385	3.55695	4.24274	5.01441	5.91116	6.60772	7.75559	4.43535	4.90839	3.09072	Chassy_SC_1903;N1NVS9;P21264; Phosphoribosylaminoimidazole carboxylase - ADE2	Chassy_SC_1903	N1NVS9	CENPK1137D_2146	P21264	YOR128C	Phosphoribosylaminoimidazole carboxylase - ADE2	47	62.2
c194.a1.a1	7.79791	8.54312	8.34209	10.5634	9.30828	14.1007	11.7409	12.9141	11.4612	8.5871	10.6399	9.65158	10.1377	13.0353	10.3982	Chassy_SC_2301;N1NX04;P53598; Succinate--CoA ligase [ADP-forming] subunit alpha, mitochondrial - LSC1	Chassy_SC_2301	N1NX04	CENPK1137D_2158	P53598	YOR142W	Succinate--CoA ligase [ADP-forming] subunit alpha, mitochondrial - LSC1	63	34.9
c195.a1.a1	12.8442	16.5505	16.161	14.3572	21.5863	13.5016	18.4454	17.8071	13.2396	16.149	23.6655	19.8781	17.6538	16.5356	20.8347	Chassy_SC_1023;N1P1R7;P25443; 40S ribosomal protein S2 - RPS2	Chassy_SC_1023	N1P1R7	CENPK1137D_2852	P25443	YGL123W	40S ribosomal protein S2 - RPS2	61	27.4
c196.a1.a1	0.773308	1.13216	1.61144	3.71494	4.5695	4.19286	5.19983	4.02929	5.4937	5.25181	6.67139	6.28912	4.97665	3.60261	4.92256	Chassy_SC_495;N1NZC2;P00175; Cytochrome b2, mitochondrial - CYB2	Chassy_SC_495	N1NZC2	CENPK1137D_401	P00175	YML054C	Cytochrome b2, mitochondrial - CYB2	48	65.4
c197.a1.a1	0.870809	1.01181	0.808737	3.64227	3.97682	1.99261	1.34547	0.908516	1.61961	0.950494	1.62375	1.96968	3.17246	2.0051	3.45214	Chassy_SC_334;N1P679;P33327; NAD-specific glutamate dehydrogenase - GDH2	Chassy_SC_334	N1P679	CENPK1137D_3886	P33327	YDL215C	NAD-specific glutamate dehydrogenase - GDH2	45	124.1
c198.a1.a1	7.87469	11.8835	9.90821	31.3567	37.4161	38.7584	26.1709	39.651	33.7789	34.5172	33.8654	24.6577	30.5998	43.252	46.5909	Chassy_SC_5059;N1NZ91;P38013; Peroxiredoxin AHP1 - AHP1	Chassy_SC_5059	N1NZ91	CENPK1137D_498	P38013	YLR109W	Peroxiredoxin AHP1 - AHP1	84	19
c199.a1.a1	4.4983	3.66689	5.00333	4.59381	3.59133	4.60469	1.44551	1.79268	3.19581	2.56052	3.20399	2.04752	3.02287	2.83142	2.72555	Chassy_SC_2477;N1P0L7;P47912; Long-chain-fatty-acid--CoA ligase 4 - FAA4	Chassy_SC_2477	N1P0L7	CENPK1137D_287	P47912	YMR246W	Long-chain-fatty-acid--CoA ligase 4 - FAA4	38	77.1
c199.a2.a1	0.0544156	0.0481038	0.0862707	0.0417291	0.043444	0.0515792	0.0348279	0	0	0	0.0420313	0.0353046	0.0473149	0	0.0329708	Chassy_SC_4435;N1P1Q5;P39002; Long-chain-fatty-acid--CoA ligase 3 - FAA3	Chassy_SC_4435	N1P1Q5	CENPK1137D_5053	P39002	YIL009W	Long-chain-fatty-acid--CoA ligase 3 - FAA3	4	77.8
c200.a1.a1	3.19823	4.46909	3.0616	4.50454	4.68966	3.36191	4.03117	3.28189	4.85251	3.15152	4.2171	2.77617	4.74722	2.88864	3.55911	Chassy_SC_2151;N1P6M4;P32599; Fimbrin - SAC6	Chassy_SC_2151	N1P6M4	CENPK1137D_3954	P32599	YDR129C	Fimbrin - SAC6	45	71.6
c201.a1.a1	6.68124	6.91703	10.5925	3.89808	4.05827	6.33298	3.92501	5.1007	5.14749	5.33638	5.16067	5.46189	5.8094	4.99454	4.04821	Chassy_SC_4090;N1NZZ8;P11412; Glucose-6-phosphate 1-dehydrogenase - ZWF1	Chassy_SC_4090	N1NZZ8	CENPK1137D_2799	P11412	YNL241C	Glucose-6-phosphate 1-dehydrogenase - ZWF1	47	57.4
c202.a1.a1	0	0	0	14.6445	15.2463	15.1709	13.6048	14.9643	18.9814	6.41827	4.93033	9.11402	7.57722	10.6701	11.5708	Chassy_SC_3;N1P3Y5;Q08911; Formate dehydrogenase 1 - FDH1	Chassy_SC_3	N1P3Y5	CENPK1137D_2402	Q08911	YOR388C	Formate dehydrogenase 1 - FDH1	65	41.6
c203.a1.a1	11.3094	13.1406	12.8314	8.0307	5.86564	9.1534	7.2384	7.96168	4.05083	10.9482	9.39849	10.253	5.15467	8.52897	7.3725	Chassy_SC_2147;N1NWQ6;P33330; Phosphoserine aminotransferase - SER1	Chassy_SC_2147	N1NWQ6	CENPK1137D_2200	P33330	YOR184W	Phosphoserine aminotransferase - SER1	58	43.3
c204.a1.a1	5.3218	5.33101	5.36244	2.59381	2.46577	2.39633	1.61807	2.38116	2.60592	2.27473	2.84637	3.23014	2.68547	3.25468	3.22452	Chassy_SC_3007;N1P448;P00958; Methionine--tRNA ligase, cytoplasmic - MES1	Chassy_SC_3007	N1P448	CENPK1137D_3231	P00958	YGR264C	Methionine--tRNA ligase, cytoplasmic - MES1	41	85.5
c205.a1.a1	0.595939	0.747791	0.3609	0.817369	0.552814	0.610033	0.241296	0.0938768	0.57201	0.959041	0.867764	0.805542	0.602071	0.243684	0.645815	Chassy_SC_1473;N1PA02;P33892; eIF-2-alpha kinase activator GCN1 - GCN1	Chassy_SC_1473	N1PA02	CENPK1137D_3268	P33892	YGL195W	eIF-2-alpha kinase activator GCN1 - GCN1	20	296.3
c206.a1.a1	4.99029	7.43682	6.94394	13.6325	9.88617	8.68765	6.87009	5.40781	5.91825	9.12021	8.92028	10.9216	6.06323	5.12109	6.02232	Chassy_SC_3621;N1NWM8;P25491; Mitochondrial protein import protein MAS5 - YDJ1	Chassy_SC_3621	N1NWM8	CENPK1137D_2616	P25491	YNL064C	Mitochondrial protein import protein MAS5 - YDJ1	45	44.6
c207.a1.a1	4.93168	2.58609	2.52524	3.7819	4.28964	3.49396	4.02741	3.17018	3.14942	7.67547	8.92682	6.05025	2.86803	4.01655	3.25552	Chassy_SC_886;N1P0U3;P54838; Dihydroxyacetone kinase 1 - DAK1	Chassy_SC_886	N1P0U3	CENPK1137D_382	P54838	YML070W	Dihydroxyacetone kinase 1 - DAK1	56	62
c208.a1.a1	29.0538	21.7386	23.1265	15.6311	19.6328	21.2839	28.0615	23.7651	20.6412	15.0126	20.694	20.3569	25.2625	25.5542	20.4541	Chassy_SC_3802;N1P719;(P0CX40-P0CX39);40S ribosomal protein S8- NA	Chassy_SC_3802	N1P719	CENPK1137D_4777	(P0CX40-P0CX39)	YER102W YBL072C	40S ribosomal protein S8- NA	63	22.4
c209.a1.a1	5.81507	6.47722	5.65965	4.45934	3.89103	4.19357	3.11933	3.75752	3.40856	4.2829	4.49163	3.46292	5.48323	4.34704	5.42363	Chassy_SC_2556;N1P541;P38707; Asparagine--tRNA ligase, cytoplasmic - DED81	Chassy_SC_2556	N1P541	CENPK1137D_5412	P38707	YHR019C	Asparagine--tRNA ligase, cytoplasmic - DED81	44	62.1
c210.a1.a1	0.180432	0.159503	0.286057	7.23599	9.20323	9.91881	11.8934	12.2004	9.72633	9.29809	9.75123	9.6771	10.977	12.1478	9.03739	Chassy_SC_1927;N1NYF5;P14065; Glycerol 2-dehydrogenase (NADP(+)) - GCY1	Chassy_SC_1927	N1NYF5	CENPK1137D_2139	P14065	YOR120W	Glycerol 2-dehydrogenase (NADP(+)) - GCY1	66	35
c210.a2.a1	0.180432	0.159503	0	4.36916	1.15141	4.61133	2.60965	3.42485	1.55262	4.84093	2.04596	4.26436	2.90203	3.96217	2.02224	Chassy_SC_2232;N1PAI7;Q12458; Putative reductase 1 - YPR1	Chassy_SC_2232	N1PAI7	CENPK1137D_4193	Q12458	YDR368W	Putative reductase 1 - YPR1	47	34.6
c211.a1.a1	8.89738	16.6205	14.1059	5.09976	7.10343	3.24996	8.95987	6.26366	6.85489	9.64573	12.9952	12.8572	4.02783	7.24637	8.4821	Chassy_SC_477;N1P9T9;P31373; Cystathionine gamma-lyase - CYS3	Chassy_SC_477	N1P9T9	CENPK1137D_4970	P31373	YAL012W	Cystathionine gamma-lyase - CYS3	79	42.4
c212.a1.a1	0.114929	0.527554	0.334654	5.369	2.68291	4.80679	2.86426	4.45982	3.44784	1.73642	1.82104	1.37928	2.92196	1.73142	3.07263	Chassy_SC_4731;N1P068;Q05050; Eisosome protein 1 - EIS1	Chassy_SC_4731	N1P068	CENPK1137D_62	Q05050	YMR031C	Eisosome protein 1 - EIS1	43	93.2
c213.a1.a1	0.881682	0.779413	0.353828	2.20519	2.78085	2.72572	1.71649	2.16393	2.36818	1.31385	1.64403	1.15737	2.50037	2.03014	3.0558	Chassy_SC_4691;N1P6H0;P22855; Alpha-mannosidase - AMS1	Chassy_SC_4691	N1P6H0	CENPK1137D_3305	P22855	YGL156W	Alpha-mannosidase - AMS1	32	124.2
c214.a1.a1	4.41223	3.90044	4.54432	4.37802	3.19771	4.58022	3.36945	4.01909	5.47979	3.87738	4.06634	4.0001	4.20155	3.26206	3.73567	Chassy_SC_895;N1P7Q6;P15891; Actin-binding protein - ABP1	Chassy_SC_895	N1P7Q6	CENPK1137D_4436	P15891	YCR088W	Actin-binding protein - ABP1	45	65.4
c215.a1.a1	1.56972	2.36882	1.97508	6.70211	5.60065	7.18098	4.84883	4.55399	4.98384	5.16673	8.67211	7.70831	4.27935	4.83575	3.59759	Chassy_SC_2606;N1NW72;Q12428; Probable 2-methylcitrate dehydratase - PDH1	Chassy_SC_2606	N1NW72	CENPK1137D_1703	Q12428	YPR002W	Probable 2-methylcitrate dehydratase - PDH1	55	57.5
c216.a1.a1	5.22473	5.81965	8.2833	4.00663	4.88514	3.76784	3.34401	2.25801	4.02533	3.22515	4.72628	3.67602	3.80751	3.90573	3.1657	Chassy_SC_4072;N1NZH0;P15624; Phenylalanine--tRNA ligase beta subunit - FRS1	Chassy_SC_4072	N1NZH0	CENPK1137D_446	P15624	YLR060W	Phenylalanine--tRNA ligase beta subunit - FRS1	43	67.2
c217.a1.a1	7.18726	8.00565	6.99517	4.19331	5.26683	2.82206	6.64328	5.92566	6.48499	5.74054	9.08497	8.5644	4.28736	5.37282	4.72254	Chassy_SC_4644;N1P4R7;P43616; Cys-Gly metallodipeptidase DUG1 - DUG1	Chassy_SC_4644	N1P4R7	CENPK1137D_3319	P43616	YFR044C	Cys-Gly metallodipeptidase DUG1 - DUG1	58	52.7
c218.a1.a1	8.86622	6.10118	8.09893	6.79914	5.51016	5.67082	10.8257	12.8111	11.1271	19.5367	25.2044	32.1953	9.55423	8.06963	11.8228	Chassy_SC_3523;N1P2Y2;P36060; NADH-cytochrome b5 reductase 2 - MCR1	Chassy_SC_3523	N1P2Y2	CENPK1137D_1157	P36060	YKL150W	NADH-cytochrome b5 reductase 2 - MCR1	75	34
c219.a1.a1	2.58233	3.73576	2.51332	1.81764	1.12252	2.44773	1.25746	1.24718	1.51366	2.39648	1.8308	1.67541	1.073	1.1451	1.69678	Chassy_SC_2153;N1P2E4;P39935; Eukaryotic initiation factor 4F subunit p150 - TIF4631	Chassy_SC_2153	N1P2E4	CENPK1137D_3127	P39935	YGR162W	Eukaryotic initiation factor 4F subunit p150 - TIF4631	32	106.9
c219.a2.a1	0.528635	0.25444	0.0570898	0.220722	0.0812794	0.272823	0.184219	0.131634	0.221752	0.296222	0.144427	0.121313	0.162583	0.0829149	0.49305	Chassy_SC_1910;N1P1X7;P39936; Eukaryotic initiation factor 4F subunit p130 - TIF4632	Chassy_SC_1910	N1P1X7	CENPK1137D_2922	P39936	YGL049C	Eukaryotic initiation factor 4F subunit p130 - TIF4632	15	103.7
c220.a1.a1	9.68013	9.7498	7.79296	3.76945	4.35206	4.65923	5.37059	3.83756	5.06675	4.84367	6.00159	3.89603	3.82455	5.83538	4.70786	Chassy_SC_4227;N1NZP4;Q05911; Adenylosuccinate lyase - ADE13	Chassy_SC_4227	N1NZP4	CENPK1137D_728	Q05911	YLR359W	Adenylosuccinate lyase - ADE13	58	54.4
c221.a1.a1	13.754	12.1587	14.9597	8.83994	10.9809	8.94404	14.4061	10.5003	10.5967	11.8637	9.75123	10.4507	10.0232	13.1189	12.8282	Chassy_SC_551;N1NYM9;P05317; 60S acidic ribosomal protein P0 - RPP0	Chassy_SC_551	N1NYM9	CENPK1137D_709	P05317	YLR340W	60S acidic ribosomal protein P0 - RPP0	43	33.6
c222.a1.a1	0	0	0	3.33518	2.58534	3.47823	2.49086	2.42992	1.87345	2.23125	1.58974	0.792096	1.78958	2.30108	2.09137	Chassy_SC_4446;N1P7W2;Q07653; Protein HBT1 - HBT1	Chassy_SC_4446	N1P7W2	CENPK1137D_3810	Q07653	YDL223C	Protein HBT1 - HBT1	36	113.4
c223.a1.a1	5.75268	6.00831	5.41008	4.41149	4.19372	5.45282	3.36199	3.69794	3.67372	5.40605	6.54047	4.76217	4.14613	4.68521	4.11815	Chassy_SC_4869;N1PA85;P32481; Eukaryotic translation initiation factor 2 subunit gamma - GCD11	Chassy_SC_4869	N1PA85	CENPK1137D_3683	P32481	YER025W	Eukaryotic translation initiation factor 2 subunit gamma - GCD11	47	57.7
c224.a1.a1	1.1715	0.606654	1.08799	2.35186	3.05046	2.24669	1.96291	2.33165	2.17885	1.91184	2.75243	1.83483	2.25706	1.75237	2.31507	Chassy_SC_5279;N1P6I4;P31688; Trehalose-phosphatase - TPS2	Chassy_SC_5279	N1P6I4	CENPK1137D_3894	P31688	YDR074W	Trehalose-phosphatase - TPS2	32	102.8
c225.a1.a1	9.57357	7.57308	10.5725	5.82655	9.33752	7.2019	13.7485	11.5052	14.5255	7.81957	12.6235	6.88823	16.3933	17.4948	18.187	Chassy_SC_2078;N1PAP6;P25605; Acetolactate synthase small subunit, mitochondrial - ILV6	Chassy_SC_2078	N1PAP6	CENPK1137D_4488	P25605	YCL009C	Acetolactate synthase small subunit, mitochondrial - ILV6	72	33.9
c226.a1.a1	1.0611	0.566385	0.472239	3.92719	4.71667	6.38028	2.34567	3.87885	4.55164	2.69927	2.56972	4.36713	4.12326	3.56138	3.57961	Chassy_SC_2240;N1P0W9;P32796; Carnitine O-acetyltransferase, mitochondrial - CAT2	Chassy_SC_2240	N1P0W9	CENPK1137D_412	P32796	YML042W	Carnitine O-acetyltransferase, mitochondrial - CAT2	45	77.1
c227.a1.a1	1.52424	1.43623	0.591865	1.16888	0.842645	0.414421	1.10549	0.870186	1.17434	1.27213	0.559293	1.25769	0.917726	1.00671	1.10993	Chassy_SC_4782;N1NXM1;Q05022; rRNA biogenesis protein RRP5 - RRP5	Chassy_SC_4782	N1NXM1	CENPK1137D_269	Q05022	YMR229C	rRNA biogenesis protein RRP5 - RRP5	30	192.8
c228.a1.a1	13.3938	21.7464	19.0015	16.2359	19.6398	14.0793	12.4956	13.7442	10.3191	19.427	12.6388	21.9843	12.9153	12.0973	9.9143	Chassy_SC_4132;N1P8B2;P00950; Phosphoglycerate mutase 1 - GPM1	Chassy_SC_4132	N1P8B2	CENPK1137D_1155	P00950	YKL152C	Phosphoglycerate mutase 1 - GPM1	69	27.5
c229.a1.a1	5.69748	6.62003	9.0328	6.47502	16.9031	15.2682	11.8934	13.9834	12.4101	11.8637	7.28839	7.47897	15.069	15.1342	8.33367	Chassy_SC_1592;N1P5K1;Q07551; NADPH-dependent alpha-keto amide reductase - YDL124W	Chassy_SC_1592	N1P5K1	CENPK1137D_3701	Q07551	YDL124W	NADPH-dependent alpha-keto amide reductase - YDL124W	76	35.5
c230.a1.a1	9.30146	9.81077	12.0709	7.13291	8.86041	5.02706	6.51976	6.54813	5.86595	11.8045	10.8013	15.4878	8.85733	8.29634	6.7244	Chassy_SC_1240;N1P4J9;P28834; Isocitrate dehydrogenase [NAD] subunit 1, mitochondrial - IDH1	Chassy_SC_1240	N1P4J9	CENPK1137D_2642	P28834	YNL037C	Isocitrate dehydrogenase [NAD] subunit 1, mitochondrial - IDH1	57	39.2
c231.a1.a1	12.4113	13.0909	16.1067	8.63988	11.8228	7.64257	11.1001	14.0848	13.3617	10.9068	10.4989	11.252	8.83366	12.0607	12.1224	Chassy_SC_4122;N1P1H9;P26321; 60S ribosomal protein L5 - RPL5	Chassy_SC_4122	N1P1H9	CENPK1137D_1567	P26321	YPL131W	60S ribosomal protein L5 - RPL5	57	33.6
c232.a1.a1	10.3846	11.4126	8.75487	1.82987	2.40044	1.23149	2.13409	2.58584	2.56891	2.4558	2.32238	4.10635	1.57855	1.94341	2.43735	Chassy_SC_1662;N1P7X6;P36013; NAD-dependent malic enzyme, mitochondrial - MAE1	Chassy_SC_1662	N1P7X6	CENPK1137D_975	P36013	YKL029C	NAD-dependent malic enzyme, mitochondrial - MAE1	56	74.2
c233.a1.a1	4.78097	3.78194	3.90795	3.28076	3.41559	3.59658	5.62012	5.32031	5.36911	3.15096	4.51145	5.69705	7.09653	6.64707	5.7048	Chassy_SC_517;N1NXW8;P54839; Hydroxymethylglutaryl-CoA synthase - ERG13	Chassy_SC_517	N1NXW8	CENPK1137D_384	P54839	YML126C	Hydroxymethylglutaryl-CoA synthase - ERG13	40	54.9
c234.a1.a1	11.9853	10.5951	14.6854	7.77924	9.56873	7.18695	4.85285	7.14148	6.47825	4.99712	4.07948	7.1705	7.31129	9.00119	6.69649	Chassy_SC_1479;N1P486;P41940; Mannose-1-phosphate guanyltransferase - PSA1	Chassy_SC_1479	N1P486	CENPK1137D_3772	P41940	YDL055C	Mannose-1-phosphate guanyltransferase - PSA1	56	39.5
c235.a1.a1	2.98655	4.20329	3.50461	4.39897	4.98955	5.43734	4.33776	4.39969	3.66329	5.79985	4.43082	4.39714	5.89301	5.51977	5.46861	Chassy_SC_1944;N1P959;P39078; T-complex protein 1 subunit delta - CCT4	Chassy_SC_1944	N1P959	CENPK1137D_4390	P39078	YDL143W	T-complex protein 1 subunit delta - CCT4	49	57.5
c236.a1.a1	0.921162	1.29645	1.08095	2.27544	2.36895	3.17119	1.23374	1.47161	1.36314	0.772997	1.13279	0.767757	0.800959	0.650326	1.47165	Chassy_SC_522;N1P0Y5;P47068; Myosin tail region-interacting protein MTI1 - BBC1	Chassy_SC_522	N1P0Y5	CENPK1137D_1278	P47068	YJL020C	Myosin tail region-interacting protein MTI1 - BBC1	27	128.1
c237.a1.a1	4.09483	3.03386	1.92453	4.2425	6.34089	5.24394	5.08332	4.43744	6.78591	5.23444	6.13469	4.611	2.98411	4.50573	2.48109	Chassy_SC_973;N1P6Z9;Q06151; m7GpppX diphosphatase - DCS1	Chassy_SC_973	N1P6Z9	CENPK1137D_645	Q06151	YLR270W	m7GpppX diphosphatase - DCS1	43	40.7
c237.a2.a1	1.66759	0.685347	1.89201	4.17083	6.23376	5.15535	7.28443	4.36247	6.67127	2.48498	3.10946	1.79183	2.93369	3.83975	1.32806	Chassy_SC_4400;N1NWQ1;Q12123; Inactive diphosphatase DCS2 - DCS2	Chassy_SC_4400	N1NWQ1	CENPK1137D_2190	Q12123	YOR173W	Inactive diphosphatase DCS2 - DCS2	44	41
c238.a1.a1	2.43515	3.16863	2.29012	2.03451	1.94416	2.72711	1.42316	0.892537	1.87613	1.79353	2.39995	1.86664	3.33147	1.32647	1.6075	Chassy_SC_5305;N1NZV4;P32074; Coatomer subunit gamma - SEC21	Chassy_SC_5305	N1NZV4	CENPK1137D_2754	P32074	YNL287W	Coatomer subunit gamma - SEC21	38	104.6
c239.a1.a1	6.56544	5.14752	8.10258	6.87365	6.4961	5.51942	6.28279	4.622	7.56288	12.8903	9.67442	9.37448	5.06311	10.975	6.47999	Chassy_SC_4584;N1NX01;P28241; Isocitrate dehydrogenase [NAD] subunit 2, mitochondrial - IDH2	Chassy_SC_4584	N1NX01	CENPK1137D_2153	P28241	YOR136W	Isocitrate dehydrogenase [NAD] subunit 2, mitochondrial - IDH2	67	39.6
c240.a1.a1	29.3239	32.1263	36.1894	33.6219	29.0142	37.9473	35.8045	33.6274	30.8439	26.7663	28.0707	25.974	41.5338	42.1883	36.4679	Chassy_SC_4176;N1PAK8;P0C2H6; 60S ribosomal protein L27-A - RPL27A	Chassy_SC_4176	N1PAK8	CENPK1137D_4298 CENPK1137D_5402	P0C2H6	YHR010W	60S ribosomal protein L27-A - RPL27A	51	15.4
c241.a1.a1	4.14547	3.66462	2.83994	5.42681	4.42801	4.35764	4.19404	4.61312	4.65543	4.82627	5.06148	5.29664	4.40352	4.51711	3.66123	Chassy_SC_325;N1P0V5;P36112; MICOS complex subunit MIC60 - MIC60	Chassy_SC_325	N1P0V5	CENPK1137D_1026	P36112	YKR016W	MICOS complex subunit MIC60 - MIC60	55	60.9
c242.a1.a1	4.39441	9.37787	6.96692	8.13513	7.09837	6.89846	5.16572	5.68189	3.90573	6.5484	7.52104	8.06054	10.003	6.57333	8.09902	Chassy_SC_5334;N1P2I0;P40495; Homoisocitrate dehydrogenase, mitochondrial - LYS12	Chassy_SC_5334	N1P2I0	CENPK1137D_5166	P40495	YIL094C	Homoisocitrate dehydrogenase, mitochondrial - LYS12	54	40
c243.a1.a1	1.93262	2.62986	3.86069	4.72432	5.49651	5.83949	5.89539	8.27375	5.88227	8.65604	10.4724	12.6283	7.31319	7.50184	5.0961	Chassy_SC_1445;N1PA19;P43567; Alanine--glyoxylate aminotransferase 1 - AGX1	Chassy_SC_1445	N1PA19	CENPK1137D_3353	P43567	YFL030W	Alanine--glyoxylate aminotransferase 1 - AGX1	65	41.8
c244.a1.a1	8.92709	9.4159	11.5851	6.21441	7.12715	7.68131	7.39294	5.14428	6.87778	5.96853	6.25941	6.343	7.76219	5.95137	6.45375	Chassy_SC_268;N1P8J9;P32449; Phospho-2-dehydro-3-deoxyheptonate aldolase, tyrosine-inhibited - ARO4	Chassy_SC_268	N1P8J9	CENPK1137D_4806	P32449	YBR249C	Phospho-2-dehydro-3-deoxyheptonate aldolase, tyrosine-inhibited - ARO4	46	39.6
c245.a1.a1	3.86018	3.41243	2.84521	2.74109	2.63152	3.38812	1.60503	1.94478	2.12835	2.03464	1.74663	2.31908	2.18048	2.24989	2.33891	Chassy_SC_195;N1P3J9;P39940; E3 ubiquitin-protein ligase RSP5 - RSP5	Chassy_SC_195	N1P3J9	CENPK1137D_3537	P39940	YER125W	E3 ubiquitin-protein ligase RSP5 - RSP5	35	91.6
c246.a1.a1	4.89394	4.32627	6.43126	4.08878	2.92036	1.78761	2.59633	2.85576	3.12532	3.927	3.45168	3.17516	3.88558	2.07516	4.07063	Chassy_SC_2788;N1P5Q4;P32891; D-lactate dehydrogenase [cytochrome] 1, mitochondrial - DLD1	Chassy_SC_2788	N1P5Q4	CENPK1137D_4297	P32891	YDL174C	D-lactate dehydrogenase [cytochrome] 1, mitochondrial - DLD1	46	65.2
c247.a1.a1	6.12401	7.11563	3.09666	4.69625	5.89854	5.23433	5.15183	4.74928	6.72517	5.92845	6.21737	5.66334	5.86592	6.01723	7.04335	Chassy_SC_3483;N1P450;Q07478; ATP-dependent RNA helicase SUB2 - SUB2	Chassy_SC_3483	N1P450	CENPK1137D_3742	Q07478	YDL084W	ATP-dependent RNA helicase SUB2 - SUB2	63	50.2
c248.a1.a1	2.01386	3.03906	1.92783	2.25109	2.74467	2.78245	2.53835	1.732	1.55156	2.53202	2.26739	2.23045	2.13922	2.7999	2.73787	Chassy_SC_606;N1NWV8;P53549; 26S proteasome subunit RPT4 - RPT4	Chassy_SC_606	N1NWV8	CENPK1137D_2275	P53549	YOR259C	26S proteasome subunit RPT4 - RPT4	30	49.3
c248.a2.a1	2.7574	2.43756	1.54626	2.52297	1.802	2.61367	2.10571	1.94118	2.96853	2.83783	2.54123	1.46439	2.86069	2.6795	2.33458	Chassy_SC_313;N1P3L9;Q01939; 26S proteasome regulatory subunit 8 homolog - RPT6	Chassy_SC_313	N1P3L9	CENPK1137D_2924	Q01939	YGL048C	26S proteasome regulatory subunit 8 homolog - RPT6	31	45.2
c248.a3.a1	0.317556	0.280722	0.178076	0.447262	0.465642	0.850995	0.574618	0.223556	0.966537	1.21446	0.4505	0.582484	0.507132	0.731197	0.353388	Chassy_SC_513;N1PAJ3;P33298; 26S proteasome regulatory subunit 6B homolog - RPT3	Chassy_SC_513	N1PAJ3	CENPK1137D_4223	P33298	YDR394W	26S proteasome regulatory subunit 6B homolog - RPT3	15	47.8
c249.a1.a1	6.30327	5.57213	6.13481	2.00232	4.61905	3.66785	4.03431	4.43744	4.45743	4.26117	5.27985	4.08953	5.48075	4.30257	3.20092	Chassy_SC_2594;N1P5U5;P38625; GMP synthase [glutamine-hydrolyzing] - GUA1	Chassy_SC_2594	N1P5U5	CENPK1137D_255	P38625	YMR217W	GMP synthase [glutamine-hydrolyzing] - GUA1	46	58.3
c250.a1.a1	11.9853	10.5951	15.0803	9.19102	8.56244	7.91339	7.671	10.3078	9.23393	10.7841	9.25757	15.3135	8.27075	9.76128	9.71588	Chassy_SC_2541;N1NZC0;P21801; Succinate dehydrogenase [ubiquinone] iron-sulfur subunit, mitochondrial - SDH2	Chassy_SC_2541	N1NZC0	CENPK1137D_528	P21801	YLL041C	Succinate dehydrogenase [ubiquinone] iron-sulfur subunit, mitochondrial - SDH2	52	30.1
c251.a1.a1	1.01422	1.09531	1.27612	1.53167	1.38227	1.17445	0.793023	1.31136	0.699218	0.746988	0.545686	0.658019	0.881872	0.575377	1.21019	Chassy_SC_4137;N1P9Q1;P34216; EH domain-containing and endocytosis protein 1 - EDE1	Chassy_SC_4137	N1P9Q1	CENPK1137D_4875	P34216	YBL047C	EH domain-containing and endocytosis protein 1 - EDE1	28	150.5
c252.a1.a1	7.03323	8.40003	7.64974	12.78	9.74567	14.3397	17.1943	13.9983	9.40468	13.4423	14.0974	9.81514	8.26228	12.321	6.55979	Chassy_SC_2543;N1P3K3;P05737; 60S ribosomal protein L7-A - RPL7A	Chassy_SC_2543	N1P3K3	CENPK1137D_2899	P05737	YGL076C	60S ribosomal protein L7-A - RPL7A	62	27.5
c252.a2.a1	5.58306	7.956	7.24537	12.1044	9.23051	12.2469	16.2854	12.1694	8.90754	11.6255	12.192	9.2963	7.82553	10.5229	5.45312	Chassy_SC_3289;N1P2M6;CENPK specific;No description in SC288c, annotation and gene name in CENPK: Rpl7bp -CENPK1137D_1927	Chassy_SC_3289	N1P2M6	CENPK1137D_1927			Rpl7bp	59	28.7
c253.a1.a1	10.1124	8.93939	13.2358	1.96295	2.35756	1.128	0.959713	0.837772	0.697551	7.44793	10.2665	9.05803	0.787249	2.08474	0.908538	Chassy_SC_2760;N1P2F8;P00724; Invertase 2 - SUC2	Chassy_SC_2760	N1P2F8	CENPK1137D_5141	P00724	YIL162W	Invertase 2 - SUC2	34	60.5
c254.a1.a1	4.29974	4.64354	2.94563	2.95053	3.80692	4.07561	4.01138	4.78479	5.23643	7.55413	6.99125	4.06628	4.14613	4.27811	3.79748	Chassy_SC_2959;N1P996;P39076; T-complex protein 1 subunit beta - CCT2	Chassy_SC_2959	N1P996	CENPK1137D_5115	P39076	YIL142W	T-complex protein 1 subunit beta - CCT2	48	57
c255.a1.a1	0.476746	0.852695	1.25178	2.29027	2.81711	1.89337	2.62405	2.1025	2.93586	2.19965	1.3684	1.7693	2.1525	2.22102	3.03477	Chassy_SC_4820;N1P2C2;P53278; Uncharacterized protein YGR130C - YGR130C	Chassy_SC_4820	N1P2C2	CENPK1137D_3097	P53278	YGR130C	Uncharacterized protein YGR130C - YGR130C	33	92.5
c256.a1.a1	4.09483	3.61986	3.53468	7.44065	10.0232	8.34874	2.19656	5.00326	4.85629	5.23444	6.80328	8.79644	6.90587	5.13363	6.4384	Chassy_SC_1154;N1PAF6;Q12449; Hsp90 co-chaperone AHA1 - AHA1	Chassy_SC_1154	N1PAF6	CENPK1137D_4038	Q12449	YDR214W	Hsp90 co-chaperone AHA1 - AHA1	56	39.3
c256.a2.a1	0	0.464267	0	3.21913	4.6831	2.58491	1.74541	1.04528	1.14395	1.09358	0.405659	1.7693	0.456653	0.427731	0.899649	Chassy_SC_5277;N1NZV9;P53834; Hsp90 co-chaperone HCH1 - HCH1	Chassy_SC_5277	N1NZV9	CENPK1137D_2759	P53834	YNL281W	Hsp90 co-chaperone HCH1 - HCH1	43	17.2
c257.a1.a1	3.26278	2.61829	1.49769	2.04811	2.13227	2.53156	2.49166	2.74063	2.05767	1.7602	3.78889	2.52576	3.10699	1.94643	2.97214	Chassy_SC_34;N1P3W6;P06103; Eukaryotic translation initiation factor 3 subunit B - PRT1	Chassy_SC_34	N1P3W6	CENPK1137D_2377	P06103	YOR361C	Eukaryotic translation initiation factor 3 subunit B - PRT1	39	83.3
c258.a1.a1	3.35123	2.12009	2.47007	2.01415	2.67553	2.0636	1.25647	1.68836	1.84773	2.10756	2.39691	1.85654	2.48812	1.2689	1.88022	'Chassy_SC_1949;N1P9N3;P41811; Coatomer subunit beta'' - SEC27'	Chassy_SC_1949	N1P9N3	CENPK1137D_2838	P41811	YGL137W	'Coatomer subunit beta'' - SEC27'	31	99.3
c259.a1.a1	6.02947	4.32241	6.07551	1.32627	2.04628	1.39978	2.03303	2.01642	1.53715	2.3395	3.49718	3.17233	3.3321	3.40033	2.74331	Chassy_SC_149;N1P2V6;P16603; NADPH--cytochrome P450 reductase - NCP1	Chassy_SC_149	N1P2V6	CENPK1137D_5438	P16603	YHR042W	NADPH--cytochrome P450 reductase - NCP1	48	76.6
c260.a1.a1	4.17325	3.32663	2.11024	3.86093	3.67034	4.35764	3.80721	3.86156	4.58291	2.19965	2.601	2.98269	3.62868	2.74252	4.49027	Chassy_SC_4109;N1P3G3;P00927; Threonine dehydratase, mitochondrial - ILV1	Chassy_SC_4109	N1P3G3	CENPK1137D_3497	P00927	YER086W	Threonine dehydratase, mitochondrial - ILV1	48	63.7
c261.a1.a1	2.83755	4.35362	3.08628	2.93988	3.0607	3.63384	2.79561	1.99761	3.36521	2.44757	3.37382	3.19523	2.46728	4.01101	3.3347	Chassy_SC_4976;N1NZ92;P09733; Tubulin alpha-1 chain - TUB1	Chassy_SC_4976	N1NZ92	CENPK1137D_366	P09733	YML085C	Tubulin alpha-1 chain - TUB1	32	49.7
c261.a2.a1	1.55539	2.11652	0.872213	1.83604	1.56467	1.85766	1.25435	1.09498	0.911705	1.44344	1.84934	1.85341	1.35242	1.94996	0.942419	Chassy_SC_2233;N1NZC7;P09734; Tubulin alpha-3 chain - TUB3	Chassy_SC_2233	N1NZC7	CENPK1137D_406	P09734	YML124C	Tubulin alpha-3 chain - TUB3	26	49.6
c262.a1.a1	10.5357	10.147	6.43674	7.37735	6.97213	6.67925	6.74319	4.9607	7.41179	5.79985	6.74541	4.05474	6.12705	4.4674	6.38363	Chassy_SC_2040;N1P1X6;P08524; Farnesyl pyrophosphate synthase - ERG20	Chassy_SC_2040	N1P1X6	CENPK1137D_1466	P08524	YJL167W	Farnesyl pyrophosphate synthase - ERG20	54	40.3
c263.a1.a1	0	0	0	4.06007	5.39326	3.75095	3.09418	2.49287	3.7246	4.6071	6.01946	5.7607	5.01548	3.93731	3.7901	Chassy_SC_269;N1PA43;P28240; Isocitrate lyase - ICL1	Chassy_SC_269	N1PA43	CENPK1137D_3473	P28240	YER065C	Isocitrate lyase - ICL1	53	62.3
c264.a1.a1	6.81485	4.93129	4.55971	4.74402	4.93898	4.7315	4.36174	4.35509	6.26457	4.10854	4.77837	4.42144	3.84947	3.60566	4.12916	Chassy_SC_3039;N1PA67;P16387; Pyruvate dehydrogenase E1 component subunit alpha, mitochondrial - PDA1	Chassy_SC_3039	N1PA67	CENPK1137D_3593	P16387	YER178W	Pyruvate dehydrogenase E1 component subunit alpha, mitochondrial - PDA1	36	48.8
c265.a1.a1	4.92157	7.9907	3.62752	3.77415	9.48544	7.726	7.60423	9.07036	12.3669	3.09513	6.98197	5.28824	7.08725	7.36187	7.80664	Chassy_SC_3995;N1PAT8;P38115; D-arabinose dehydrogenase [NAD(P)+] heavy chain - ARA1	Chassy_SC_3995	N1PAT8	CENPK1137D_4698	P38115	YBR149W	D-arabinose dehydrogenase [NAD(P)+] heavy chain - ARA1	64	38.8
c266.a1.a1	4.61098	5.45352	5.80169	2.80628	4.49729	3.04444	2.64083	3.96562	5.17821	4.54364	6.07991	5.10689	3.58766	3.75536	2.21728	Chassy_SC_227;N1P357;P15625; Phenylalanine--tRNA ligase alpha subunit - FRS2	Chassy_SC_227	N1P357	CENPK1137D_3362	P15625	YFL022C	Phenylalanine--tRNA ligase alpha subunit - FRS2	45	57.4
c267.a1.a1	8.77025	10.1904	19.8189	6.72554	7.71336	8.3131	5.06162	4.98191	6.75695	3.51697	3.68837	4.07208	5.45736	5.76352	4.2878	Chassy_SC_3705;N1PAT7;P38113; Alcohol dehydrogenase 5 - ADH5	Chassy_SC_3705	N1PAT7	CENPK1137D_4693	P38113	YBR145W	Alcohol dehydrogenase 5 - ADH5	33	37.5
c268.a1.a1	7.42739	5.21091	14.3856	4.52037	5.30623	6.29986	4.75379	8.26528	6.99079	6.0666	5.73701	4.81886	5.12546	7.39003	5.49786	Chassy_SC_197;N1P8H2;P32473; Pyruvate dehydrogenase E1 component subunit beta, mitochondrial - PDB1	Chassy_SC_197	N1P8H2	CENPK1137D_4776	P32473	YBR221C	Pyruvate dehydrogenase E1 component subunit beta, mitochondrial - PDB1	38	39.9
c269.a1.a1	5.05314	4.02801	3.7245	2.43396	3.63782	3.0085	2.91635	3.55736	3.51054	4.09987	4.70882	5.42962	5.77508	3.32076	5.07069	Chassy_SC_1433;N1P3G8;P00899; Anthranilate synthase component 1 - TRP2	Chassy_SC_1433	N1P3G8	CENPK1137D_3502	P00899	YER090W	Anthranilate synthase component 1 - TRP2	48	56.7
c270.a1.a1	7.44094	9.49946	8.09318	6.68268	4.97894	3.3705	4.37131	2.85212	3.51934	5.48038	3.52835	4.43114	6.46997	3.72033	3.09304	Chassy_SC_1571;N1PA70;P32614; Fumarate reductase 1 - FRD1	Chassy_SC_1571	N1PA70	CENPK1137D_3608	P32614	YEL047C	Fumarate reductase 1 - FRD1	45	50.7
c271.a1.a1	5.46694	5.35952	6.03736	5.12167	5.83954	5.18198	2.77696	4.70178	5.63522	5.86915	4.68295	4.33315	4.25366	6.49009	6.08382	Chassy_SC_4685;N1P145;P47117; Actin-related protein 3 - ARP3	Chassy_SC_4685	N1P145	CENPK1137D_1358	P47117	YJR065C	Actin-related protein 3 - ARP3	49	49.4
c272.a1.a1	2.05962	2.69827	1.51808	3.81286	3.32694	3.58562	2.42112	2.40134	3.21053	3.97123	3.52504	4.35826	3.28918	3.71684	5.22868	Chassy_SC_4911;N1P0A4;P46680; Actin-interacting protein 1 - AIP1	Chassy_SC_4911	N1P0A4	CENPK1137D_122	P46680	YMR092C	Actin-interacting protein 1 - AIP1	53	67.2
c273.a1.a1	4.76835	3.40127	4.11606	2.95053	4.59279	5.45282	2.75198	3.35687	2.96431	2.51331	4.84104	4.06628	4.14613	5.53548	3.18272	Chassy_SC_107;N1P4U6;P10869; Aspartokinase - HOM3	Chassy_SC_107	N1P4U6	CENPK1137D_3456	P10869	YER052C	Aspartokinase - HOM3	47	58
c274.a1.a1	20.6928	16.4948	23.4776	14.3089	27.3605	23.6631	14.5897	16.0476	15.9425	12.2975	15.9833	10.8329	12.8762	15.1968	19.2998	Chassy_SC_5027;N1P4I8;Q12335; Protoplast secreted protein 2 - PST2	Chassy_SC_5027	N1P4I8	CENPK1137D_3852	Q12335	YDR032C	Protoplast secreted protein 2 - PST2	78	20.9
c275.a1.a1	32.0607	19.742	21.9638	27.2655	17.8296	24.1182	32.4363	30.1972	24.7008	23.6132	24.764	32.8803	22.1243	18.1884	19.4258	Chassy_SC_2325;N1P069;P39516; 40S ribosomal protein S14-B - RPS14B	Chassy_SC_2325	N1P069	CENPK1137D_1384	P39516	YJL191W	40S ribosomal protein S14-B - RPS14B	68	14.6
c275.a2.a1	32.4122	19.9585	22.2047	24.8556	18.0251	24.3827	30.2385	33.26	24.9716	26.4739	22.4027	33.2408	22.3669	18.3878	21.7791	Chassy_SC_5416;N1P7V9;P06367; 40S ribosomal protein S14-A - RPS14A	Chassy_SC_5416	N1P7V9	CENPK1137D_4526	P06367	YCR031C	40S ribosomal protein S14-A - RPS14A	68	14.5
c276.a1.a1	11.7273	10.367	7.70174	6.16971	5.74776	7.62606	8.13969	5.6639	6.87407	7.92794	7.59188	6.9837	6.2599	6.55251	5.40606	Chassy_SC_980;N1NYG2;P40217; Eukaryotic translation initiation factor 3 subunit I - TIF34	Chassy_SC_980	N1NYG2	CENPK1137D_178	P40217	YMR146C	Eukaryotic translation initiation factor 3 subunit I - TIF34	68	38.6
c277.a1.a1	17.8424	15.7728	12.2233	12.2437	9.92252	11.7806	12.6643	11.2399	12.3008	11.7592	10.9376	9.18719	13.8826	8.77428	9.67391	Chassy_SC_2956;N1P248;CENPK specific;No description in SC288c, annotation and gene name in CENPK: Ribosomal protein L15 -CENPK1137D_877	Chassy_SC_2956	N1P248	CENPK1137D_877			Ribosomal protein L15	40	24.3
c278.a1.a1	4.77985	5.23664	5.11341	3.66547	3.38454	5.06316	3.05927	4.59398	4.56389	4.36295	4.57558	3.8433	4.64457	6.87677	5.94433	Chassy_SC_933;N1NW80;P54885; Gamma-glutamyl phosphate reductase - PRO2	Chassy_SC_933	N1NW80	CENPK1137D_2341	P54885	YOR323C	Gamma-glutamyl phosphate reductase - PRO2	48	49.6
c279.a1.a1	3.61333	3.63933	3.55369	8.37382	9.2924	10.3504	4.44197	4.04983	4.88241	2.30689	3.17991	2.34431	5.51023	6.67817	3.48559	Chassy_SC_3392;N1P176;P38845; Cruciform DNA-recognizing protein 1 - CRP1	Chassy_SC_3392	N1P176	CENPK1137D_5294	P38845	YHR146W	Cruciform DNA-recognizing protein 1 - CRP1	46	51
c280.a1.a1	3.58926	2.8141	3.83974	3.07594	4.28446	1.3448	3.1363	4.46358	3.0903	2.34459	3.09821	3.7933	4.26077	5.16387	4.46369	Chassy_SC_1756;N1P9M2;P33734; Imidazole glycerol phosphate synthase hisHF - HIS7	Chassy_SC_1756	N1P9M2	CENPK1137D_4805	P33734	YBR248C	Imidazole glycerol phosphate synthase hisHF - HIS7	55	60.9
c281.a1.a1	0.950573	0.957414	1.30636	1.40012	1.58809	1.58025	0.781573	0.960702	0.542067	1.11463	1.53645	1.98659	1.18658	1.23256	1.74057	Chassy_SC_25;N1P905;P36775; Lon protease homolog, mitochondrial - PIM1	Chassy_SC_25	N1P905	CENPK1137D_4904	P36775	YBL022C	Lon protease homolog, mitochondrial - PIM1	33	126.9
c282.a1.a1	5.70246	6.47587	6.69162	6.96211	5.18713	6.94374	9.62341	11.3497	6.30721	7.36603	7.01252	11.1808	8.69611	11.3819	9.11026	Chassy_SC_83;N1P602;P32419; Malate dehydrogenase, peroxisomal - MDH3	Chassy_SC_83	N1P602	CENPK1137D_3749	P32419	YDL078C	Malate dehydrogenase, peroxisomal - MDH3	72	37.1
c283.a1.a1	1.5629	1.23632	1.0707	1.32915	1.52437	1.80982	0.895115	1.34416	0.955636	1.27656	1.4748	1.73099	1.81817	0.768582	1.4969	Chassy_SC_3969;N1P2T1;P32558; FACT complex subunit SPT16 - SPT16	Chassy_SC_3969	N1P2T1	CENPK1137D_3257	P32558	YGL207W	FACT complex subunit SPT16 - SPT16	34	118.4
c284.a1.a1	2.6918	1.29561	1.03557	1.5705	1.80116	2.13844	1.18195	1.58823	1.57783	1.98256	1.90841	1.32871	1.43686	0.908142	1.76871	Chassy_SC_5067;N1P9B0;P40482; Protein transport protein SEC24 - SEC24	Chassy_SC_5067	N1P9B0	CENPK1137D_5150	P40482	YIL109C	Protein transport protein SEC24 - SEC24	29	103.4
c285.a1.a1	4.72316	4.17531	3.2357	4.42486	4.60671	5.46935	4.7785	2.97538	3.25623	3.11286	2.89537	3.39834	4.10684	3.44219	3.82884	Chassy_SC_3952;N1PAT3;Q00764; Alpha,alpha-trehalose-phosphate synthase [UDP-forming] 56 kDa subunit - TPS1	Chassy_SC_3952	N1PAT3	CENPK1137D_4673	Q00764	YBR126C	Alpha,alpha-trehalose-phosphate synthase [UDP-forming] 56 kDa subunit - TPS1	42	56
c286.a1.a1	8.57718	10.5951	13.5983	15.2217	14.1807	11.3606	7.671	13.9738	12.1369	14.6195	17.0029	8.97055	8.89847	9.76128	10.7621	Chassy_SC_4975;N1NYD4;P26786; 40S ribosomal protein S7-A - RPS7A	Chassy_SC_4975	N1NYD4	CENPK1137D_2114	P26786	YOR096W	40S ribosomal protein S7-A - RPS7A	69	21.5
c286.a2.a1	5.57205	3.74756	3.12463	5.38404	6.84779	5.28161	4.49362	3.92267	6.60819	4.10391	5.42303	2.75043	2.63793	2.47086	2.56861	Chassy_SC_1654;N1P4E6;P48164; 40S ribosomal protein S7-B - RPS7B	Chassy_SC_1654	N1P4E6	CENPK1137D_2582	P48164	YNL096C	40S ribosomal protein S7-B - RPS7B	59	21.5
c287.a1.a1	12.9974	10.1904	23.0278	9.96714	11.5963	9.59016	12.4378	9.15001	10.0137	11.8637	12.4419	9.42367	11.3013	14.4518	7.87519	Chassy_SC_202;N1P645;P40302; Proteasome subunit alpha type-6 - PRE5	Chassy_SC_202	N1P645	CENPK1137D_360	P40302	YMR314W	Proteasome subunit alpha type-6 - PRE5	88	25.5
c288.a1.a1	5.72497	7.50018	10.4707	7.2709	6.0076	4.63358	6.72981	7.40228	8.92407	9.34295	8.12172	5.50458	5.74263	8.56362	7.68612	Chassy_SC_3641;N1PAR5;P38077; ATP synthase subunit gamma, mitochondrial - ATP3	Chassy_SC_3641	N1PAR5	CENPK1137D_4583	P38077	YBR039W	ATP synthase subunit gamma, mitochondrial - ATP3	42	34.2
c289.a1.a1	6.98521	6.72751	9.17945	2.78888	5.09224	3.92757	2.99018	3.67551	5.86324	0.821256	0.616368	0.723441	4.53968	4.71558	7.09797	Chassy_SC_561;N1P375;P04076; Argininosuccinate lyase - ARG4	Chassy_SC_561	N1P375	CENPK1137D_5411	P04076	YHR018C	Argininosuccinate lyase - ARG4	44	51.9
c290.a1.a1	10.1537	12.1269	16.0976	9.11897	15.723	11.2715	13.9785	13.8643	13.5773	10.1036	13.612	11.4336	15.3231	12.7295	7.20503	Chassy_SC_928;N1P4H5;P51401; 60S ribosomal protein L9-B - RPL9B	Chassy_SC_928	N1P4H5	CENPK1137D_2612	P51401	YNL067W	60S ribosomal protein L9-B - RPL9B	63	21.6
c290.a2.a1	10.1537	8.9759	13.4917	10.5198	15.723	11.2715	12.6047	15.3753	12.0418	8.75817	13.612	11.4336	17.124	12.7295	7.20503	Chassy_SC_612;N1P1M8;P05738; 60S ribosomal protein L9-A - RPL9A	Chassy_SC_612	N1P1M8	CENPK1137D_2827	P05738	YGL147C	60S ribosomal protein L9-A - RPL9A	63	21.5
c291.a1.a1	8.36876	5.15323	5.7332	4.47033	10.5614	5.52555	5.94006	7.88235	7.87682	4.29346	4.5027	3.27845	6.51147	9.11902	6.78415	Chassy_SC_3285;N1NZT4;P05150; Ornithine carbamoyltransferase - ARG3	Chassy_SC_3285	N1NZT4	CENPK1137D_1214	P05150	YJL088W	Ornithine carbamoyltransferase - ARG3	53	37.7
c292.a1.a1	4.88502	3.86425	4.67634	2.97306	4.76457	2.38732	3.81963	3.07734	3.36781	3.99002	4.18448	4.24036	4.24757	4.41216	4.67872	Chassy_SC_1824;N1P7S9;P00937; Multifunctional tryptophan biosynthesis protein - TRP3	Chassy_SC_1824	N1P7S9	CENPK1137D_925	P00937	YKL211C	Multifunctional tryptophan biosynthesis protein - TRP3	39	53.4
c293.a1.a1	4.52173	3.99724	5.13027	3.81984	2.91292	3.86482	3.18811	3.18325	3.83768	3.00304	2.81819	3.23175	3.5453	4.05685	3.90516	Chassy_SC_623;N1PAF1;P39079; T-complex protein 1 subunit zeta - CCT6	Chassy_SC_623	N1PAF1	CENPK1137D_4013	P39079	YDR188W	T-complex protein 1 subunit zeta - CCT6	46	59.8
c294.a1.a1	7.43145	7.92559	8.43159	5.13882	5.93308	3.8353	4.28896	4.71752	4.0974	5.47339	7.54475	4.34766	4.05868	4.3314	5.43227	Chassy_SC_2731;N1P072;P31412; V-type proton ATPase subunit C - VMA5	Chassy_SC_2731	N1P072	CENPK1137D_923	P31412	YKL080W	V-type proton ATPase subunit C - VMA5	61	44.1
c295.a1.a1	2.24875	1.79255	0.686595	2.856	1.97776	2.34811	1.89177	1.5831	1.39797	1.33642	1.40155	0.794372	1.39931	2.20954	1.79089	Chassy_SC_1376;N1P9A7;P25623; Suppressor of yeast profilin deletion - SYP1	Chassy_SC_1376	N1P9A7	CENPK1137D_4525	P25623	YCR030C	Suppressor of yeast profilin deletion - SYP1	31	96
c296.a1.a1	3.19375	2.8233	5.06338	3.21913	3.77877	3.979	3.02934	4.54903	3.23416	3.09176	4.53081	3.0708	2.777	3.0007	3.55413	Chassy_SC_1119;N1P394;P43603; LAS seventeen-binding protein 3 - LSB3	Chassy_SC_1119	N1P394	CENPK1137D_3407	P43603	YFR024C-A	LAS seventeen-binding protein 3 - LSB3	37	49.2
c296.a2.a1	1.44219	0.694149	1.73957	1.39353	1.15141	1.72247	1.42088	1.56286	1.11112	0.808135	1.40362	0.935688	1.254	1.17458	1.87959	Chassy_SC_207;N1P1I2;P32793; Protein YSC84 - YSC84	Chassy_SC_207	N1P1I2	CENPK1137D_5409	P32793	YHR016C	Protein YSC84 - YSC84	21	50.8
c297.a1.a1	3.98508	4.63036	6.31796	11.3561	7.68053	7.64257	11.9425	9.15001	7.41179	3.85782	8.70244	3.39834	8.36487	9.17594	6.8265	Chassy_SC_4445;N1NXJ3;P26785; 60S ribosomal protein L16-B - RPL16B	Chassy_SC_4445	N1NXJ3	CENPK1137D_2610	P26785	YNL069C	60S ribosomal protein L16-B - RPL16B	44	22.1
c297.a2.a1	5.1985	5.79044	4.48737	9.89214	8.92726	12.2272	7.15674	6.72157	8.6149	5.89374	9.96377	4.24976	4.52015	5.33476	4.84857	Chassy_SC_2212;N1P0T6;P26784; 60S ribosomal protein L16-A - RPL16A	Chassy_SC_2212	N1P0T6	CENPK1137D_5124	P26784	YIL133C	60S ribosomal protein L16-A - RPL16A	44	22.2
c298.a1.a1	8.16729	8.06845	11.4841	8.55069	8.90209	4.46044	4.63618	3.31279	5.58078	6.72229	5.59507	5.2989	6.29841	7.43349	6.1329	Chassy_SC_2288;N1P789;P29509; Thioredoxin reductase 1 - TRR1	Chassy_SC_2288	N1P789	CENPK1137D_4179	P29509	YDR353W	Thioredoxin reductase 1 - TRR1	55	34.1
c298.a2.a1	1.25673	1.55239	0.704734	0.963732	1.40201	0.77386	0.804349	0.884723	0.628999	0.925601	0.630609	0.815359	1.09274	1.87986	1.06402	Chassy_SC_4647;N1P2R5;P38816; Thioredoxin reductase 2, mitochondrial - TRR2	Chassy_SC_4647	N1P2R5	CENPK1137D_5251	P38816	YHR106W	Thioredoxin reductase 2, mitochondrial - TRR2	26	37
c299.a1.a1	6.24965	5.52473	3.50461	13.5496	15.9052	16.748	14.2493	14.0249	13.6129	13.0135	10.3834	10.0614	11.6886	12.6302	12.0708	Chassy_SC_2460;N1NXW3;Q02326; 60S ribosomal protein L6-A - RPL6A	Chassy_SC_2460	N1NXW3	CENPK1137D_379	Q02326	YML073C	60S ribosomal protein L6-A - RPL6A	58	19.9
c299.a2.a1	4.75481	3.00805	3.50461	15.2773	14.1064	14.6995	15.8022	14.0249	15.3487	14.6729	6.0825	8.72161	11.6886	10.9483	12.0708	Chassy_SC_3859;N1NYW5;P05739; 60S ribosomal protein L6-B - RPL6B	Chassy_SC_3859	N1NYW5	CENPK1137D_819	P05739	YLR448W	60S ribosomal protein L6-B - RPL6B	67	19.9
c300.a1.a1	14.5871	17.1259	18.9303	1.39951	4.64453	3.72086	3.7234	4.09545	3.02434	5.84961	3.98532	2.93808	2.91447	0.809266	0.0753231	Chassy_SC_4738;N1P1A6;Q03558; NADPH dehydrogenase 2 - OYE2	Chassy_SC_4738	N1P1A6	CENPK1137D_5329	Q03558	YHR179W	NADPH dehydrogenase 2 - OYE2	69	44.9
c300.a2.a1	0.645511	0.310694	0.557208	0	0.0992495	0	2.89841	3.63229	2.5824	0.0915599	0.0960221	0.0806548	0.561278	0	0	Chassy_SC_4611;N1P1D3;P41816; NADPH dehydrogenase 3 - OYE3	Chassy_SC_4611	N1P1D3	CENPK1137D_1527	P41816	YPL171C	NADPH dehydrogenase 3 - OYE3	33	44.8
c301.a1.a1	2.09463	2.20933	2.15734	0.915872	1.22491	1.28982	0.764404	0.622322	1.76735	1.84072	1.18508	0.995422	1.33406	0.972697	1.51429	Chassy_SC_3103;N1P518;P41810; Coatomer subunit beta - SEC26	Chassy_SC_3103	N1P518	CENPK1137D_4062	P41810	YDR238C	Coatomer subunit beta - SEC26	22	108.8
c302.a1.a1	0.759775	0.995369	0.705618	1.77226	1.11408	1.73854	1.0775	0.703029	0.969446	1.02777	0.971928	1.09225	0.979046	0.713849	1.02004	Chassy_SC_214;N1NWL9;Q08972; [NU+] prion formation protein 1 - NEW1	Chassy_SC_214	N1NWL9	CENPK1137D_1898	Q08972	YPL226W	[NU+] prion formation protein 1 - NEW1	28	134.1
c303.a1.a1	13.8538	15.1019	11.5132	3.75776	5.79779	4.64477	7.5712	4.53421	6.9339	3.60908	3.23188	3.17922	4.26077	10.4478	5.45312	Chassy_SC_2733;N1P3W2;P49723; Ribonucleoside-diphosphate reductase small chain 2 - RNR4	Chassy_SC_2733	N1P3W2	CENPK1137D_3146	P49723	YGR180C	Ribonucleoside-diphosphate reductase small chain 2 - RNR4	52	39.9
c304.a1.a1	3.43783	3.9945	5.45035	4.36616	4.06756	3.75923	4.45184	4.00821	3.92524	3.32805	4.39778	4.09655	5.49016	3.23002	5.45312	Chassy_SC_564;N1NX38;P02992; Elongation factor Tu, mitochondrial - TUF1	Chassy_SC_564	N1NX38	CENPK1137D_2203	P02992	YOR187W	Elongation factor Tu, mitochondrial - TUF1	41	47.8
c305.a1.a1	4.04145	3.99254	5.68271	2.41253	2.17721	2.20718	2.58667	2.52338	4.25092	4.06376	3.12166	3.24958	3.51408	3.29151	3.66123	Chassy_SC_1030;N1P632;P04046; Amidophosphoribosyltransferase - ADE4	Chassy_SC_1030	N1P632	CENPK1137D_345	P04046	YMR300C	Amidophosphoribosyltransferase - ADE4	36	56.6
c306.a1.a1	25.1706	25.0882	25.9241	19.3023	13.0548	23.8586	18.1643	27.2765	19.3924	18.5386	19.442	16.3306	21.8861	17.9925	15.251	Chassy_SC_1710;N1NY37;P02407; 40S ribosomal protein S17-A - RPS17A	Chassy_SC_1710	N1NY37	CENPK1137D_3	P02407	YML024W	40S ribosomal protein S17-A - RPS17A	53	16
c307.a1.a1	6.0577	3.8323	3.91882	3.01783	2.83308	4.10918	2.27121	1.98263	1.90438	2.89842	2.4527	1.6037	2.76103	2.29368	1.92398	Chassy_SC_781;N1P858;Q03195; Translation initiation factor RLI1 - RLI1	Chassy_SC_781	N1P858	CENPK1137D_3915	Q03195	YDR091C	Translation initiation factor RLI1 - RLI1	36	67.3
c308.a1.a1	1.27683	2.7248	2.66068	2.36372	5.83102	4.49739	5.1194	5.63095	6.71388	2.27019	4.61781	4.30151	6.35058	4.86907	5.72595	Chassy_SC_3541;N1NYC6;P18544; Acetylornithine aminotransferase, mitochondrial - ARG8	Chassy_SC_3541	N1NYC6	CENPK1137D_2104	P18544	YOL140W	Acetylornithine aminotransferase, mitochondrial - ARG8	63	46.6
c309.a1.a1	1.33452	0.331167	0.323374	2.89331	3.67991	1.84384	3.51991	2.65611	3.22362	4.74371	4.24792	3.86939	1.98086	3.07283	3.33222	Chassy_SC_173;N1P2U9;P07275; Delta-1-pyrroline-5-carboxylate dehydrogenase, mitochondrial - PUT2	Chassy_SC_173	N1P2U9	CENPK1137D_5433	P07275	YHR037W	Delta-1-pyrroline-5-carboxylate dehydrogenase, mitochondrial - PUT2	47	64.3
c310.a1.a1	1.61347	1.16752	1.66177	1.23731	2.07651	1.52937	1.44301	1.83103	1.24308	2.18258	2.00899	1.92263	1.67391	1.83622	1.36607	Chassy_SC_4679;N1P8Z5;P28274; CTP synthase 1 - URA7	Chassy_SC_4679	N1P8Z5	CENPK1137D_4884	P28274	YBL039C	CTP synthase 1 - URA7	35	64.6
c310.a2.a1	1.61766	1.43002	0.907134	1.48013	2.37203	1.82951	0.8475	1.13882	1.24631	0.588869	0.811721	0.518733	1.15136	1.07844	0.980151	Chassy_SC_5344;N1P3L8;P38627; CTP synthase 2 - URA8	Chassy_SC_5344	N1P3L8	CENPK1137D_1397	P38627	YJR103W	CTP synthase 2 - URA8	30	64.4
c311.a1.a1	0.823627	1.5661	1.30578	7.05442	8.09053	5.47688	6.48597	6.47607	7.80745	6.7753	6.4072	5.3818	9.64989	9.8475	9.89791	Chassy_SC_2027;N1P083;P47143; Adenosine kinase - ADO1	Chassy_SC_2027	N1P083	CENPK1137D_1399	P47143	YJR105W	Adenosine kinase - ADO1	70	36.3
c311.a2.a1	0	0	0	0.0120509	0.0125461	0.0148955	0	0	0	0.0115741	0	0	0	0	0	Chassy_SC_4995;N1NZL3;P04821; Cell division control protein 25 - CDC25	Chassy_SC_4995	N1NZL3	CENPK1137D_683	P04821	YLR310C	Cell division control protein 25 - CDC25	1	178.8
c312.a1.a1	3.18335	1.9306	4.22987	3.29814	2.97644	4.07667	3.53621	5.81548	4.75696	5.55553	6.3807	5.35954	3.24165	3.99091	3.74108	Chassy_SC_1062;N1P5Z5;P27476; Nuclear localization sequence-binding protein - NSR1	Chassy_SC_1062	N1P5Z5	CENPK1137D_3125	P27476	YGR159C	Nuclear localization sequence-binding protein - NSR1	33	44.4
c313.a1.a1	5.8331	5.1565	9.24782	5.4647	6.78818	6.75464	4.56094	4.10644	4.49405	4.29618	4.50556	5.5164	7.39302	6.92478	5.15173	Chassy_SC_2128;N1P371;P07560; Ras-related protein SEC4 - SEC4	Chassy_SC_2128	N1P371	CENPK1137D_3377	P07560	YFL005W	Ras-related protein SEC4 - SEC4	49	23.4
c313.a2.a1	2.68745	1.54336	4.26069	3.78514	2.99813	3.55955	1.72006	2.64369	3.80281	3.63538	5.86874	3.20239	5.40778	3.05846	2.9907	Chassy_SC_1016;N1P4U5;P01123; GTP-binding protein YPT1 - YPT1	Chassy_SC_1016	N1P4U5	CENPK1137D_3344	P01123	YFL038C	GTP-binding protein YPT1 - YPT1	44	23.1
c313.a3.a1	0.315344	0.278766	2.59601	1.93291	2.01234	1.55209	1.04802	1.15274	1.26155	0.232256	0.688635	0.578426	1.42377	0.726104	1.52722	Chassy_SC_5223;N1NZW8;Q99260; GTP-binding protein YPT6 - YPT6	Chassy_SC_5223	N1NZW8	CENPK1137D_636	Q99260	YLR262C	GTP-binding protein YPT6 - YPT6	18	24.3
c314.a1.a1	1.96313	1.48182	2.22733	1.73671	2.06004	1.8608	3.03319	3.61801	2.77787	1.90044	1.51634	2.57696	2.82698	2.64793	3.87947	Chassy_SC_3174;N1PA45;P09232; Cerevisin - PRB1	Chassy_SC_3174	N1PA45	CENPK1137D_3483	P09232	YEL060C	Cerevisin - PRB1	31	69.5
c315.a1.a1	1.74011	1.97611	1.11178	1.9157	1.58286	2.11888	0.965421	1.5737	2.13441	1.46022	2.35729	2.16845	1.51304	1.8206	2.20631	Chassy_SC_4145;N1NYY6;P54861; Dynamin-related protein DNM1 - DNM1	Chassy_SC_4145	N1NYY6	CENPK1137D_844	P54861	YLL001W	Dynamin-related protein DNM1 - DNM1	41	84.8
c316.a1.a1	2.14624	1.44348	2.58878	2.29984	1.7135	2.56334	1.37367	1.70359	0.900306	1.58074	2.08884	1.22216	1.63792	1.74798	2.00176	Chassy_SC_5134;N1P637;P16649; General transcriptional corepressor TUP1 - TUP1	Chassy_SC_5134	N1P637	CENPK1137D_4432	P16649	YCR084C	General transcriptional corepressor TUP1 - TUP1	38	78.8
c317.a1.a1	2.8016	1.53636	2.75536	3.76799	3.56102	3.41143	2.043	1.70966	2.15846	3.96327	3.44522	3.80363	3.1294	2.93119	2.43696	Chassy_SC_5208;N1NX25;Q08977; UPF0662 protein YPL260W - YPL260W	Chassy_SC_5208	N1NX25	CENPK1137D_1569	Q08977	YPL260W	UPF0662 protein YPL260W - YPL260W	55	62.6
c318.a1.a1	3.6777	4.3924	6.82847	6.06632	5.69495	3.486	5.57749	4.49359	3.31835	4.70121	3.83792	3.2237	3.1978	4.61067	3.86752	Chassy_SC_1317;N1P5E2;P46672; tRNA-aminoacylation cofactor ARC1 - ARC1	Chassy_SC_1317	N1P5E2	CENPK1137D_2870	P46672	YGL105W	tRNA-aminoacylation cofactor ARC1 - ARC1	59	42
c319.a1.a1	10.3152	8.00338	12.4421	7.91029	8.23537	15.0507	11.1298	12.2419	6.04635	9.57278	11.1335	9.35167	8.96916	8.40109	9.62083	Chassy_SC_510;N1P3C8;P21243; Proteasome subunit alpha type-1 - SCL1	Chassy_SC_510	N1P3C8	CENPK1137D_2961	P21243	YGL011C	Proteasome subunit alpha type-1 - SCL1	71	27.9
c320.a1.a1	2.2391	3.0469	3.54988	4.26074	8.52003	5.26649	5.10518	6.86001	8.22193	5.25694	5.51314	6.32217	6.20619	7.20429	4.83295	Chassy_SC_3550;N1NZ88;Q04869; Uncharacterized protein YMR315W - YMR315W	Chassy_SC_3550	N1NZ88	CENPK1137D_361	Q04869	YMR315W	Uncharacterized protein YMR315W - YMR315W	70	38.1
c321.a1.a1	2.02142	2.03597	2.37206	1.55014	2.07321	2.18307	1.85737	2.26561	2.2358	2.13736	2.99896	1.68479	2.00258	2.11493	2.14808	Chassy_SC_4030;N1P8B7;P05453; Eukaryotic peptide chain release factor GTP-binding subunit - SUP35	Chassy_SC_4030	N1P8B7	CENPK1137D_3995	P05453	YDR172W	Eukaryotic peptide chain release factor GTP-binding subunit - SUP35	26	76.4
c322.a1.a1	10.4142	10.1416	11.8157	5.01623	5.22237	3.84632	3.62913	3.99177	4.36855	4.81776	6.49069	6.09266	4.20984	3.94321	6.95114	Chassy_SC_4947;N1P4I5;P15703; Glucan 1,3-beta-glucosidase - BGL2	Chassy_SC_4947	N1P4I5	CENPK1137D_3249	P15703	YGR282C	Glucan 1,3-beta-glucosidase - BGL2	45	34
c323.a1.a1	10.1936	10.1603	7.20264	6.86098	5.28696	9.6623	9.11669	7.17622	8.85501	9.45999	8.87768	5.80468	6.74345	11.6009	9.50747	Chassy_SC_665;N1P4H2;P07283; Phosphomannomutase - SEC53	Chassy_SC_665	N1P4H2	CENPK1137D_3336	P07283	YFL045C	Phosphomannomutase - SEC53	57	29
c324.a1.a1	5.45116	3.44858	4.01786	5.0432	2.73358	4.16924	1.62203	2.41042	2.63794	1.86654	3.39746	3.89603	3.39203	2.06402	3.98471	Chassy_SC_4089;N1NXZ7;P12695; Dihydrolipoyllysine-residue acetyltransferase component of pyruvate dehydrogenase complex, mitochondrial - LAT1	Chassy_SC_4089	N1NXZ7	CENPK1137D_2608	P12695	YNL071W	Dihydrolipoyllysine-residue acetyltransferase component of pyruvate dehydrogenase complex, mitochondrial - LAT1	33	51.7
c325.a1.a1	2.46872	1.18823	1.38438	5.35233	7.78642	8.33598	6.24217	6.19116	6.77554	11.0572	14.2994	13.6105	5.32651	5.68442	5.32858	Chassy_SC_2626;N1P141;P38715; NADPH-dependent aldose reductase GRE3 - GRE3	Chassy_SC_2626	N1P141	CENPK1137D_5249	P38715	YHR104W	NADPH-dependent aldose reductase GRE3 - GRE3	60	37
c326.a1.a1	1.56641	2.20457	1.83812	1.20121	1.08405	1.28704	0.869052	1.10274	1.73253	1.65625	2.12198	2.12666	2.85013	0.944263	1.36254	Chassy_SC_4425;N1NXU3;P32497; Eukaryotic translation initiation factor 3 subunit C - NIP1	Chassy_SC_4425	N1NXU3	CENPK1137D_354	P32497	YMR309C	Eukaryotic translation initiation factor 3 subunit C - NIP1	39	93
c327.a1.a1	9.05353	6.93762	14.3535	8.91895	7.2281	7.43886	8.31877	6.37359	12.2333	6.66809	6.99306	8.43263	7.87214	9.47233	5.4856	Chassy_SC_2138;N1NZ34;P46654; 40S ribosomal protein S0-B - RPS0B	Chassy_SC_2138	N1NZ34	CENPK1137D_433	P46654	YLR048W	40S ribosomal protein S0-B - RPS0B	65	27.9
c328.a1.a1	3.77218	3.33463	2.36393	2.89273	2.67102	2.41268	2.99212	2.65558	2.57757	3.79301	3.61097	2.735	3.66542	3.43327	2.83257	Chassy_SC_3714;N1P1E5;P39077; T-complex protein 1 subunit gamma - CCT3	Chassy_SC_3714	N1P1E5	CENPK1137D_1281	P39077	YJL014W	T-complex protein 1 subunit gamma - CCT3	41	58.7
c330.a1.a1	8.83009	6.47021	7.28852	3.05599	5.26918	3.77736	3.77993	3.68744	4.55008	4.34974	3.55098	3.83167	5.13517	4.26597	3.17369	Chassy_SC_100;N1P4U1;P32377; Diphosphomevalonate decarboxylase - MVD1	Chassy_SC_100	N1P4U1	CENPK1137D_2722	P32377	YNR043W	Diphosphomevalonate decarboxylase - MVD1	52	44
c331.a1.a1	5.29125	6.31953	9.82439	7.87012	5.70736	6.7761	5.87778	4.36247	4.77424	4.56404	4.08703	2.8772	7.08211	6.63356	6.2183	Chassy_SC_906;N1P514;Q04947; Reticulon-like protein 1 - RTN1	Chassy_SC_906	N1P514	CENPK1137D_4057	Q04947	YDR233C	Reticulon-like protein 1 - RTN1	52	32.8
c332.a1.a1	4.66651	2.49085	4.46716	3.20222	3.33381	3.51047	2.37038	2.93969	2.17085	3.43696	4.82247	4.41314	3.63086	2.64736	2.82747	Chassy_SC_4289;N1P382;P43593; Ubiquitin carboxyl-terminal hydrolase 6 - UBP6	Chassy_SC_4289	N1P382	CENPK1137D_3392	P43593	YFR010W	Ubiquitin carboxyl-terminal hydrolase 6 - UBP6	33	57
c333.a1.a1	7.63496	5.135	4.28145	30.4021	24.0809	28.5902	15.5771	19.1473	20.9546	12.0955	9.07789	9.09789	18.7688	11.4207	22.0483	Chassy_SC_148;N1P179;P00445; Superoxide dismutase [Cu-Zn] - SOD1	Chassy_SC_148	N1P179	CENPK1137D_1398	P00445	YJR104C	Superoxide dismutase [Cu-Zn] - SOD1	87	15.8
c334.a1.a1	7.30733	7.16374	8.06977	1.57304	3.00786	2.99299	4.67694	6.28458	5.62985	3.24969	3.40806	4.74096	3.27586	3.06838	2.28274	Chassy_SC_2614;N1P229;P32288; Glutamine synthetase - GLN1	Chassy_SC_2614	N1P229	CENPK1137D_1737	P32288	YPR035W	Glutamine synthetase - GLN1	45	41.7
c335.a1.a1	5.75268	3.54233	1.94785	2.6637	6.69459	3.79825	3.68192	1.74998	3.08725	2.18447	4.44344	4.99351	3.96978	3.26356	3.48559	Chassy_SC_3794;N1NX15;P35844; Oxysterol-binding protein homolog 4 - KES1	Chassy_SC_3794	N1NX15	CENPK1137D_1554	P35844	YPL145C	Oxysterol-binding protein homolog 4 - KES1	57	49.4
c336.a1.a1	3.68901	5.31215	1.83473	1.62995	2.29264	0.834569	2.63858	2.90224	2.52073	2.71702	3.89015	3.26758	2.84487	3.00447	3.05157	Chassy_SC_296;N1NXR4;Q02821; Importin subunit alpha - SRP1	Chassy_SC_296	N1NXR4	CENPK1137D_2493	Q02821	YNL189W	Importin subunit alpha - SRP1	45	60.3
c337.a1.a1	19.3585	22.4931	30.6911	17.1258	15.4553	18.3495	18.362	17.9127	17.2058	18.7404	19.6537	16.5083	19.4183	13.4624	11.7295	Chassy_SC_3849;N1P1G0;P38754; 60S ribosomal protein L14-B - RPL14B	Chassy_SC_3849	N1P1G0	CENPK1137D_5389	P38754	YHL001W	60S ribosomal protein L14-B - RPL14B	46	15.1
c337.a2.a1	16.5297	25.3613	26.2063	14.8453	11.0605	15.6681	16.2854	15.7218	14.9146	16.4482	19.6537	14.4892	16.8324	15.7663	11.7295	Chassy_SC_3635;N1NZD8;P36105; 60S ribosomal protein L14-A - RPL14A	Chassy_SC_3635	N1NZD8	CENPK1137D_1004	P36105	YKL006W	60S ribosomal protein L14-A - RPL14A	46	15.1
c338.a1.a1	1.4921	1.31903	0.836726	3.5428	2.46691	2.27991	3.22147	2.17527	1.85312	2.82041	4.5531	3.26557	0.842838	2.51655	2.32025	Chassy_SC_5071;N1P4S7;P40024; ABC transporter ATP-binding protein ARB1 - ARB1	Chassy_SC_5071	N1P4S7	CENPK1137D_3436	P40024	YER036C	ABC transporter ATP-binding protein ARB1 - ARB1	35	68.2
c339.a1.a1	0.838372	0.974125	0.617936	2.38908	2.48726	2.24669	2.24822	2.47287	3.02434	3.86815	4.05667	3.40744	2.06095	2.22697	3.46694	Chassy_SC_3028;N1P0D9;P40215; External NADH-ubiquinone oxidoreductase 1, mitochondrial - NDE1	Chassy_SC_3028	N1P0D9	CENPK1137D_177	P40215	YMR145C	External NADH-ubiquinone oxidoreductase 1, mitochondrial - NDE1	42	62.6
c340.a1.a1	11.6392	18.8974	11.9876	16.3932	11.0873	13.1634	21.0611	15.0492	16.4697	13.8188	12.5625	13.8693	18.5875	15.2808	16.3204	Chassy_SC_3531;N1P5K0;P04449; 60S ribosomal protein L24-A - RPL24A	Chassy_SC_3531	N1P5K0	CENPK1137D_2940	P04449	YGL031C	60S ribosomal protein L24-A - RPL24A	40	17.5
c340.a2.a1	7.56122	18.8974	11.9876	12.4721	7.60635	9.0307	17.2397	11.4496	12.5304	10.2282	8.99022	13.8693	18.5875	13.246	12.9525	Chassy_SC_1537;N1P442;P24000; 60S ribosomal protein L24-B - RPL24B	Chassy_SC_1537	N1P442	CENPK1137D_3114	P24000	YGR148C	60S ribosomal protein L24-B - RPL24B	40	17.5
c341.a1.a1	0.0786133	0.0694947	0	1.62545	1.16096	2.00914	2.91807	2.89423	2.51378	5.96304	8.03367	7.54101	1.54467	1.18432	2.49099	Chassy_SC_1331;N1PAV4;P38137; Peroxisomal-coenzyme A synthetase - PCS60	Chassy_SC_1331	N1PAV4	CENPK1137D_4778	P38137	YBR222C	Peroxisomal-coenzyme A synthetase - PCS60	44	60.4
c342.a1.a1	2.91182	2.93278	5.25973	1.3852	1.18046	2.3925	1.86367	2.94285	2.88193	1.85902	2.88931	2.15244	1.874	3.04651	2.80888	Chassy_SC_2104;N1P9N7;P37302; Aminopeptidase Y - APE3	Chassy_SC_2104	N1P9N7	CENPK1137D_4845	P37302	YBR286W	Aminopeptidase Y - APE3	34	60
c343.a1.a1	0	0.103246	0	5.72211	6.52415	7.07281	3.90925	3.84768	4.21087	4.02546	5.76355	4.39464	4.75234	6.65543	4.52113	Chassy_SC_62;N1P1Z7;P27796; 3-ketoacyl-CoA thiolase, peroxisomal - POT1	Chassy_SC_62	N1P1Z7	CENPK1137D_5163	P27796	YIL160C	3-ketoacyl-CoA thiolase, peroxisomal - POT1	44	44.6
c344.a1.a1	7.02783	4.5506	6.35291	3.94756	4.59279	3.79825	3.29471	4.4912	2.28508	3.79137	3.97614	4.13908	3.96978	4.68521	3.48559	Chassy_SC_712;N1NWL4;P33297; 26S proteasome regulatory subunit 6A - RPT5	Chassy_SC_712	N1NWL4	CENPK1137D_2135	P33297	YOR117W	26S proteasome regulatory subunit 6A - RPT5	52	48.1
c345.a1.a1	13.2983	7.29265	13.0789	13.1006	9.20323	16.193	10.934	8.11522	5.20256	9.79445	8.90395	11.0837	16.6	10.8307	10.351	Chassy_SC_2220;N1P9F0;CENPK specific;No description in SC288c, annotation and gene name in CENPK: Ribosomal protein L19 -CENPK1137D_4630	Chassy_SC_2220	N1P9F0	CENPK1137D_4630			Ribosomal protein L19	34	22.4
c346.a1.a1	3.38177	4.29177	3.32596	2.59334	3.46841	3.2055	1.87623	3.05838	2.96853	3.19969	4.15869	2.81859	4.22139	3.5382	2.04904	Chassy_SC_4344;N1NYB9;P33322; H/ACA ribonucleoprotein complex subunit 4 - CBF5	Chassy_SC_4344	N1NYB9	CENPK1137D_554	P33322	YLR175W	H/ACA ribonucleoprotein complex subunit 4 - CBF5	42	54.9
c347.a1.a1	14.87	18.8714	9.50066	8.44026	11.8718	10.4326	10.8436	9.07432	8.47966	12.4782	13.0863	5.98483	11.2078	10.498	10.2654	Chassy_SC_4504;N1P6V2;P11076; ADP-ribosylation factor 1 - ARF1	Chassy_SC_4504	N1P6V2	CENPK1137D_4131	P11076	YDL192W	ADP-ribosylation factor 1 - ARF1	57	20.4
c347.a2.a1	11.0063	13.1452	5.17283	5.79039	10.2909	8.74369	8.24995	6.49396	7.10693	10.952	11.4858	4.89892	11.2078	8.96393	9.00982	Chassy_SC_5286;N1P7N1;P19146; ADP-ribosylation factor 2 - ARF2	Chassy_SC_5286	N1P7N1	CENPK1137D_4396	P19146	YDL137W	ADP-ribosylation factor 2 - ARF2	57	20.6
c348.a1.a1	4.34801	7.38263	2.77801	6.40429	5.52661	6.56151	2.05979	6.40533	5.33324	4.1139	2.91123	6.40162	2.7983	2.62107	5.06012	Chassy_SC_1983;N1P2Z3;Q08412; Ubiquitin-binding protein CUE5 - CUE5	Chassy_SC_1983	N1P2Z3	CENPK1137D_2062	Q08412	YOR042W	Ubiquitin-binding protein CUE5 - CUE5	54	46.8
c349.a1.a1	3.39448	2.68517	2.32546	1.34209	1.17105	0.903214	1.94411	1.89654	3.19494	3.05427	2.3462	2.6905	1.52174	2.19409	1.24188	Chassy_SC_1305;N1NZD1;P07213; Mitochondrial import receptor subunit TOM70 - TOM70	Chassy_SC_1305	N1NZD1	CENPK1137D_2559	P07213	YNL121C	Mitochondrial import receptor subunit TOM70 - TOM70	35	70
c350.a1.a1	1.41827	1.25376	1.46073	1.75324	1.35102	2.46909	3.06207	2.06763	1.76143	1.45964	1.30709	1.48332	3.48649	2.96447	2.42952	Chassy_SC_4476;N1P3W1;Q08822; Probable electron transfer flavoprotein-ubiquinone oxidoreductase, mitochondrial - CIR2	Chassy_SC_4476	N1P3W1	CENPK1137D_2372	Q08822	YOR356W	Probable electron transfer flavoprotein-ubiquinone oxidoreductase, mitochondrial - CIR2	41	69.5
c351.a1.a1	0	0	0	10.0601	7.18531	8.53081	5.76027	7.74028	6.9339	7.35103	4.84229	5.83912	4.72513	8.95466	6.66187	Chassy_SC_3921;N1P169;P33303; Succinate/fumarate mitochondrial transporter - SFC1	Chassy_SC_3921	N1P169	CENPK1137D_1388	P33303	YJR095W	Succinate/fumarate mitochondrial transporter - SFC1	50	35.2
c352.a1.a1	4.53417	6.95672	9.71199	3.47707	3.03395	5.80657	5.03678	2.18986	5.37732	3.91101	6.07852	2.94175	6.06879	4.32478	7.12918	'Chassy_SC_275;N1P5Y0;P15646; rRNA 2''-O-methyltransferase fibrillarin - NOP1'	Chassy_SC_275	N1P5Y0	CENPK1137D_3811	P15646	YDL014W	'rRNA 2''-O-methyltransferase fibrillarin - NOP1'	45	34.4
c353.a1.a1	20.0071	15.1019	22.6997	28.179	13.639	21.8775	23.5188	25.8688	20.2603	12.5823	9.0527	14.9746	25.7812	16.2946	13.9847	Chassy_SC_4496;N1P3F2;(P0CX31-P0CX32);40S ribosomal protein S24- NA	Chassy_SC_4496	N1P3F2	CENPK1137D_3482	(P0CX31-P0CX32)	YER074W YIL069C	40S ribosomal protein S24- NA	52	15.2
c354.a1.a1	23.5764	27.394	31.9161	23.7637	16.0722	19.0819	33.4356	27.488	18.1642	17.3644	21.0082	28.0938	23.6491	19.2015	26.2367	Chassy_SC_1924;N1P333;P38701; 40S ribosomal protein S20 - RPS20	Chassy_SC_1924	N1P333	CENPK1137D_5371	P38701	YHL015W	40S ribosomal protein S20 - RPS20	77	13.8
c355.a1.a1	4.55504	4.02669	7.22158	3.49308	4.25899	5.05651	3.93883	4.93615	5.40207	4.53259	4.75348	5.12922	4.63847	5.01212	4.79015	Chassy_SC_2801;N1P0L9;P40531; Protein GVP36 - GVP36	Chassy_SC_2801	N1P0L9	CENPK1137D_5019	P40531	YIL041W	Protein GVP36 - GVP36	44	36.6
c356.a1.a1	21.1719	13.394	15.6051	16.2359	14.4331	20.0683	27.4167	30.1563	24.1736	17.989	18.8656	25.2286	13.1744	22.6642	16.8612	Chassy_SC_5355;N1P8U5;P0C0W1; 40S ribosomal protein S22-A - RPS22A	Chassy_SC_5355	N1P8U5	CENPK1137D_1395	P0C0W1	YJL190C	40S ribosomal protein S22-A - RPS22A	67	14.5
c357.a1.a1	6.90554	5.11631	5.96089	9.19102	11.8587	8.8434	5.97134	6.56802	8.18965	5.95646	7.20638	5.24702	8.11227	6.58663	8.11542	Chassy_SC_4714;N1P814;P25349; Flavoprotein-like protein YCP4 - YCP4	Chassy_SC_4714	N1P814	CENPK1137D_4499	P25349	YCR004C	Flavoprotein-like protein YCP4 - YCP4	67	26.3
c358.a1.a1	1.94018	1.71513	3.50461	3.11345	2.97517	3.22538	2.17788	1.36586	3.39212	0.0392275	0	0	2.16718	2.51572	1.87159	Chassy_SC_1701;N1P5D9;P32775; 1,4-alpha-glucan-branching enzyme - GLC3	Chassy_SC_1701	N1P5D9	CENPK1137D_3646	P32775	YEL011W	1,4-alpha-glucan-branching enzyme - GLC3	31	81
c359.a1.a1	1.52519	1.34828	1.91904	2.95895	2.73216	2.10728	2.75983	1.83293	1.71281	1.6374	1.43921	1.68922	1.93306	2.44625	2.33791	Chassy_SC_258;N1NWI0;P17555; Adenylyl cyclase-associated protein - SRV2	Chassy_SC_258	N1NWI0	CENPK1137D_2541	P17555	YNL138W	Adenylyl cyclase-associated protein - SRV2	48	57.4
c360.a1.a1	5.75268	5.08541	8.08888	4.92995	4.07338	4.24464	3.26552	3.15251	2.55363	3.75778	2.9983	3.31022	2.882	2.26246	4.31975	Chassy_SC_3542;N1NZI3;P36046; Mitochondrial intermembrane space import and assembly protein 40 - MIA40	Chassy_SC_3542	N1NZI3	CENPK1137D_1069	P36046	YKL195W	Mitochondrial intermembrane space import and assembly protein 40 - MIA40	44	44.4
c361.a1.a1	13.2417	11.7058	11.4303	11.8923	14.283	12.5515	9.92557	14.3496	13.7833	8.17393	13.8186	7.20038	9.64989	14.5705	13.9252	Chassy_SC_3499;N1P6X8;Q02753; 60S ribosomal protein L21-A - RPL21A	Chassy_SC_3499	N1P6X8	CENPK1137D_4742	Q02753	YBR191W	60S ribosomal protein L21-A - RPL21A	47	18.2
c361.a2.a1	13.2417	11.7058	11.4303	10.1545	12.3811	12.5515	13.046	10.9174	10.2019	8.17393	13.8186	8.59117	7.89898	12.6302	12.3504	Chassy_SC_4092;N1NVX6;Q12672; 60S ribosomal protein L21-B - RPL21B	Chassy_SC_4092	N1NVX6	CENPK1137D_1620	Q12672	YPL079W	60S ribosomal protein L21-B - RPL21B	47	18.2
c362.a1.a1	4.97725	5.88671	4.76463	3.02919	2.39936	2.43239	2.21899	1.80654	2.6711	1.89001	2.67794	2.24937	3.43468	2.44764	1.82094	Chassy_SC_3764;N1NWA0;P41807; V-type proton ATPase subunit H - VMA13	Chassy_SC_3764	N1NWA0	CENPK1137D_1738	P41807	YPR036W	V-type proton ATPase subunit H - VMA13	52	54.3
c363.a1.a1	0.57516	2.00865	0.911861	2.29027	1.81407	2.48463	1.6777	2.1025	2.30096	2.19965	2.601	1.93766	1.97571	2.74252	2.04032	Chassy_SC_1181;N1P3U1;P27614; Carboxypeptidase S - CPS1	Chassy_SC_1181	N1P3U1	CENPK1137D_1462	P27614	YJL172W	Carboxypeptidase S - CPS1	29	64.5
c364.a1.a1	6.13432	4.63036	3.43994	4.70416	6.43716	4.96489	5.1605	6.39994	5.45215	4.51803	7.84721	6.59135	7.90468	5.76352	5.50827	Chassy_SC_3307;N1NZT9;Q04491; Protein transport protein SEC13 - SEC13	Chassy_SC_3307	N1NZT9	CENPK1137D_586	Q04491	YLR208W	Protein transport protein SEC13 - SEC13	53	32.9
c365.a1.a1	14.8086	13.0909	23.4776	9.69666	10.0952	10.0453	10.934	17.2656	14.996	9.31301	16.9514	9.60776	16.9243	13.9135	7.66148	Chassy_SC_4173;N1P771;(P0CX53-P0CX54);60S ribosomal protein L12-A- NA	Chassy_SC_4173	N1P771	CENPK1137D_3550 CENPK1137D_4246	(P0CX53-P0CX54)	YEL054C YDR418W	60S ribosomal protein L12-A- NA	58	17.7
c366.a1.a1	11.0154	6.9687	6.1771	11.1029	6.29364	7.47218	8.1333	11.4924	8.48669	10.6636	11.1833	8.24463	12.5892	8.97137	5.699	Chassy_SC_407;N1NXE4;P40212; 60S ribosomal protein L13-B - RPL13B	Chassy_SC_407	N1NXE4	CENPK1137D_174	P40212	YMR142C	60S ribosomal protein L13-B - RPL13B	46	22.7
c367.a1.a1	3.15247	2.7868	2.92776	1.73006	4.62257	2.55149	2.65202	2.56024	2.07387	3.84533	2.80907	2.68832	4.06227	4.71558	3.86463	Chassy_SC_3312;N1P8D2;Q03940; RuvB-like protein 1 - RVB1	Chassy_SC_3312	N1P8D2	CENPK1137D_4015	Q03940	YDR190C	RuvB-like protein 1 - RVB1	46	50.3
c368.a1.a1	1.98129	1.46794	0.931185	2.3388	2.43492	2.19941	1.95201	1.63351	2.06233	2.83034	2.06761	2.49324	1.72275	1.88979	1.84792	Chassy_SC_496;N1P3A5;P47079; T-complex protein 1 subunit theta - CCT8	Chassy_SC_496	N1P3A5	CENPK1137D_1287	P47079	YJL008C	T-complex protein 1 subunit theta - CCT8	39	61.5
c368.a2.a1	0	0	0	1.04511	0	0	0.872271	0	0	0	1.05268	0	0.419148	0.392601	0.82576	Chassy_SC_4103;N1P6J6;P38247; Protein SLM4 - SLM4	Chassy_SC_4103	N1P6J6	CENPK1137D_4622	P38247	YBR077C	Protein SLM4 - SLM4	12	18.3
c369.a1.a1	0.232449	0.287135	0.13035	0.925601	0.73315	1.14409	0.871031	0.552008	1.56766	0.484022	0.709309	0.50873	1.46652	0.535231	1.3432	Chassy_SC_5172;N1P0U1;P12683; 3-hydroxy-3-methylglutaryl-coenzyme A reductase 1 - HMG1	Chassy_SC_5172	N1P0U1	CENPK1137D_377	P12683	YML075C	3-hydroxy-3-methylglutaryl-coenzyme A reductase 1 - HMG1	19	115.4
c370.a1.a1	23.6252	26.3153	28.4966	9.86426	12.2533	14.5478	13.2715	14.5976	18.2018	17.4003	20.5752	15.3279	23.1617	16.8878	16.1399	Chassy_SC_4165;N1P5W3;(P0CX29-P0CX30);40S ribosomal protein S23- NA	Chassy_SC_4165	N1P5W3	CENPK1137D_1824 CENPK1137D_3085	(P0CX29-P0CX30)	YGR118W YPR132W	40S ribosomal protein S23- NA	57	16
c371.a1.a1	1.86209	3.90044	2.47425	0.77748	1.0199	0.339914	2.56352	2.81968	2.48994	2.38031	1.94321	2.09681	2.18748	2.33447	2.6734	Chassy_SC_2021;N1NZK1;P52893; Probable alanine aminotransferase, mitochondrial - ALT1	Chassy_SC_2021	N1NZK1	CENPK1137D_476	P52893	YLR089C	Probable alanine aminotransferase, mitochondrial - ALT1	42	66.3
c372.a1.a1	4.26732	3.31094	3.68357	4.12334	2.21326	3.55015	2.39718	1.95161	3.70693	2.04178	2.14129	2.1064	2.02024	2.64418	3.25791	Chassy_SC_3052;N1NWZ8;Q01532; Cysteine proteinase 1, mitochondrial - LAP3	Chassy_SC_3052	N1NWZ8	CENPK1137D_2801	Q01532	YNL239W	Cysteine proteinase 1, mitochondrial - LAP3	37	52
c373.a1.a1	5.45965	6.34369	11.377	4.18678	4.35884	3.03152	3.49437	3.28189	4.20633	4.02113	4.2171	4.6558	3.39731	3.18214	5.47861	Chassy_SC_3050;N1PAN8;P16550; Protein APA1 - APA1	Chassy_SC_3050	N1PAN8	CENPK1137D_4448	P16550	YCL050C	Protein APA1 - APA1	53	36.4
c374.a1.a1	0.330595	0.628615	0.185387	1.77854	1.14865	0.777576	0.674491	0.657987	0.720094	0.961918	0.54926	0.6064	0.916319	0.761219	1.04012	Chassy_SC_562;N1P8K2;P24276; Protein SSD1 - SSD1	Chassy_SC_562	N1P8K2	CENPK1137D_4115	P24276	YDR293C	Protein SSD1 - SSD1	29	139.7
c375.a1.a1	0.640702	0.449504	0.359286	0.439658	0.567268	0.543438	0.145045	0.126616	0.493622	0.203908	0.175045	0.179622	0.240728	0.111445	0.430514	Chassy_SC_2017;N1P018;P38631; 1,3-beta-glucan synthase component FKS1 - FKS1	Chassy_SC_2017	N1P018	CENPK1137D_711	P38631	YLR342W	1,3-beta-glucan synthase component FKS1 - FKS1	14	214.5
c375.a2.a1	0.381061	0.33686	0.213687	0.337111	0.450862	0.416685	0.14287	0.0948866	0.435087	0.13048	0.136839	0.211103	0.237118	0.109773	0.303474	Chassy_SC_737;N1P5P7;P40989; 1,3-beta-glucan synthase component GSC2 - GSC2	Chassy_SC_737	N1P5P7	CENPK1137D_3000	P40989	YGR032W	1,3-beta-glucan synthase component GSC2 - GSC2	13	216.7
c376.a1.a1	1.4848	4.42767	4.32348	4.49824	3.35142	5.56004	7.59595	4.76383	5.94001	9.57278	4.53081	5.00215	5.88389	6.27925	5.88617	Chassy_SC_2076;N1P7M3;P27616; Phosphoribosylaminoimidazole-succinocarboxamide synthase - ADE1	Chassy_SC_2076	N1P7M3	CENPK1137D_4987	P27616	YAR015W	Phosphoribosylaminoimidazole-succinocarboxamide synthase - ADE1	57	34.5
c377.a1.a1	4.67002	10.5951	6.06048	6.57748	8.62837	6.18548	3.56631	3.28764	7.45082	5.54458	8.34778	4.8842	6.54576	6.13118	6.54829	Chassy_SC_2942;N1NVL4;P09064; Eukaryotic translation initiation factor 2 subunit beta - SUI3	Chassy_SC_2942	N1NVL4	CENPK1137D_1821	P09064	YPL237W	Eukaryotic translation initiation factor 2 subunit beta - SUI3	66	31.5
c378.a1.a1	3.6777	4.3924	6.82847	2.82028	2.93618	4.08258	3.18017	2.58906	3.31835	3.17225	2.8407	4.14128	4.92244	5.19859	4.32205	Chassy_SC_4514;N1P2X6;P28777; Chorismate synthase - ARO2	Chassy_SC_4514	N1P2X6	CENPK1137D_2826	P28777	YGL148W	Chorismate synthase - ARO2	50	40.7
c379.a1.a1	2.16819	1.15732	1.48537	3.2744	5.42732	5.19933	2.36896	3.86156	3.28969	1.95089	2.04596	3.55881	4.23009	3.01447	2.94768	Chassy_SC_4838;N1P1N6;P07278; cAMP-dependent protein kinase regulatory subunit - BCY1	Chassy_SC_4838	N1P1N6	CENPK1137D_5028	P07278	YIL033C	cAMP-dependent protein kinase regulatory subunit - BCY1	57	47.1
c380.a1.a1	15.6707	13.853	20.8225	14.0738	10.4857	6.15308	17.4078	19.1473	18.5848	11.5418	18.6324	19.7199	13.6259	22.1513	20.4234	Chassy_SC_5259;N1NZH6;Q03048; Cofilin - COF1	Chassy_SC_5259	N1NZH6	CENPK1137D_451	Q03048	YLL050C	Cofilin - COF1	72	15.8
c382.a1.a1	1.22861	2.62191	1.39396	3.94756	3.19918	2.81134	3.29471	2.08799	2.67614	4.23695	3.09515	3.33981	2.57892	3.26356	3.11903	Chassy_SC_5320;N1P5X9;Q12377; 26S proteasome regulatory subunit RPN6 - RPN6	Chassy_SC_5320	N1P5X9	CENPK1137D_3729	Q12377	YDL097C	26S proteasome regulatory subunit RPN6 - RPN6	36	49.7
c383.a1.a1	1.8467	1.99435	1.26512	3.17752	3.3081	2.98815	2.01769	3.67551	2.8019	3.44094	4.03274	4.13819	3.60286	2.56749	2.83074	Chassy_SC_4916;N1P4T9;P19262; Dihydrolipoyllysine-residue succinyltransferase component of 2-oxoglutarate dehydrogenase complex, mitochondrial - KGD2	Chassy_SC_4916	N1P4T9	CENPK1137D_3972	P19262	YDR148C	Dihydrolipoyllysine-residue succinyltransferase component of 2-oxoglutarate dehydrogenase complex, mitochondrial - KGD2	39	50.3
c384.a1.a1	1.25673	1.55239	0.704734	1.14988	1.40201	0.77386	1.66568	1.62492	2.2407	2.61685	3.83486	2.09256	1.7615	1.43022	2.15279	Chassy_SC_2676;N1P7E7;P38205; Multisite-specific tRNA:(cytosine-C(5))-methyltransferase - NCL1	Chassy_SC_2676	N1P7E7	CENPK1137D_4902	P38205	YBL024W	Multisite-specific tRNA:(cytosine-C(5))-methyltransferase - NCL1	43	77.7
c385.a1.a1	2.04465	2.08515	2.31982	2.32369	1.63239	1.93807	1.11742	2.38388	2.07052	1.50592	1.82192	1.74361	1.77784	1.19172	2.05175	Chassy_SC_3106;N1NZI4;P40991; 25S rRNA (cytosine(2870)-C(5))-methyltransferase - NOP2	Chassy_SC_3106	N1NZI4	CENPK1137D_2619	P40991	YNL061W	25S rRNA (cytosine(2870)-C(5))-methyltransferase - NOP2	27	69.7
c386.a1.a1	0.952553	1.43747	0.652566	3.01029	1.70637	3.11851	2.10571	1.89588	1.85663	1.77489	0.898854	0.900834	1.20729	1.13083	1.99343	Chassy_SC_2713;N1P016;P32499; Nucleoporin NUP2 - NUP2	Chassy_SC_2713	N1P016	CENPK1137D_706	P32499	YLR335W	Nucleoporin NUP2 - NUP2	49	77.7
c387.a1.a1	0.711097	0.628615	0.613822	5.49204	5.71773	5.38754	6.13267	5.59127	5.51768	3.67421	3.34016	3.2366	2.69084	4.06293	5.30121	Chassy_SC_1919;N1P6Q9;Q12329; Heat shock protein 42 - HSP42	Chassy_SC_1919	N1P6Q9	CENPK1137D_3994	Q12329	YDR171W	Heat shock protein 42 - HSP42	53	42.7
c388.a1.a1	19.9065	15.2542	27.3573	13.2327	11.7634	13.9661	14.5164	15.9669	11.3518	12.7091	17.5188	11.1954	12.8115	12.0001	12.0615	Chassy_SC_406;N1P1T9;P02406; 60S ribosomal protein L28 - RPL28	Chassy_SC_406	N1P1T9	CENPK1137D_2872	P02406	YGL103W	60S ribosomal protein L28 - RPL28	42	16.6
c389.a1.a1	0	0	0	2.42798	4.26129	2.63403	3.72185	3.75752	3.07359	1.77415	1.58872	1.80293	2.0945	3.60322	2.953	Chassy_SC_2750;N1NXW0;P30952; Malate synthase 1, glyoxysomal - MLS1	Chassy_SC_2750	N1NXW0	CENPK1137D_2563	P30952	YNL117W	Malate synthase 1, glyoxysomal - MLS1	32	62.7
c390.a1.a1	4.30995	3.34402	3.04533	2.90087	3.87971	3.10815	1.50193	3.03416	4.18397	2.41509	1.48369	2.79628	3.28918	2.28035	1.69648	Chassy_SC_3393;N1P5C3;P39958; Rab GDP-dissociation inhibitor - GDI1	Chassy_SC_3393	N1P5C3	CENPK1137D_3549	P39958	YER136W	Rab GDP-dissociation inhibitor - GDI1	49	51.1
c391.a1.a1	0.439368	0.295503	0.696575	0.256343	0.644258	0.764901	0.896413	0.985986	0.728115	0.498127	0.427617	0.523554	1.82081	1.14068	1.74178	Chassy_SC_531;N1P5R9;P49095; Glycine dehydrogenase (decarboxylating), mitochondrial - GCV2	Chassy_SC_531	N1P5R9	CENPK1137D_225	P49095	YMR189W	Glycine dehydrogenase (decarboxylating), mitochondrial - GCV2	32	114.3
c392.a1.a1	5.31826	9.1187	11.3915	3.41813	5.73649	3.45838	5.90778	7.26179	2.811	3.28289	8.83592	9.75513	3.87568	2.97153	7.63544	Chassy_SC_1351;N1P1L0;P10080; Single-stranded nucleic acid-binding protein - SBP1	Chassy_SC_1351	N1P1L0	CENPK1137D_5439	P10080	YHL034C	Single-stranded nucleic acid-binding protein - SBP1	63	32.9
c393.a1.a1	2.6336	4.71038	1.05689	8.46182	5.94444	5.0507	7.06239	5.24169	7.53989	9.08213	9.52475	8.87235	6.4741	6.99562	3.85215	Chassy_SC_1962;N1PAW7;P34227; Peroxiredoxin PRX1, mitochondrial - PRX1	Chassy_SC_1962	N1PAW7	CENPK1137D_4843	P34227	YBL064C	Peroxiredoxin PRX1, mitochondrial - PRX1	57	29.4
c394.a1.a1	15.7759	8.65132	18.5124	10.4869	9.32244	9.27637	11.5042	6.88959	10.5358	8.60016	12.1855	7.57585	11.8906	11.1375	8.28584	Chassy_SC_4872;N1P3L3;Q3E757; 60S ribosomal protein L11-B - RPL11B	Chassy_SC_4872	N1P3L3	CENPK1137D_3051	Q3E757	YGR085C	60S ribosomal protein L11-B - RPL11B	41	19.7
c395.a1.a1	11.868	8.58781	15.4016	10.859	9.47512	11.2494	15.73	13.4683	12.7768	14.0906	21.2144	19.7613	12.3126	13.5064	7.19091	Chassy_SC_4353;N1P086;P36010; Nucleoside diphosphate kinase - YNK1	Chassy_SC_4353	N1P086	CENPK1137D_938	P36010	YKL067W	Nucleoside diphosphate kinase - YNK1	71	17.1
c396.a1.a1	1.64317	2.66786	1.41839	2.31432	2.82177	2.86061	2.97332	4.1208	2.32513	4.3112	4.04583	2.2931	5.08968	2.06001	2.81477	Chassy_SC_639;N1PA80;P29952; Mannose-6-phosphate isomerase - PMI40	Chassy_SC_639	N1PA80	CENPK1137D_3658	P29952	YER003C	Mannose-6-phosphate isomerase - PMI40	50	48.1
c397.a1.a1	1.15887	1.88155	1.50391	1.84033	1.29284	1.77073	1.53598	1.4984	1.84893	1.19267	1.2508	1.21202	0.824816	1.52146	1.28963	Chassy_SC_4202;N1P9X7;P53297; PAB1-binding protein 1 - PBP1	Chassy_SC_4202	N1P9X7	CENPK1137D_3143	P53297	YGR178C	PAB1-binding protein 1 - PBP1	28	78.6
c398.a1.a1	1.7427	1.0008	0.634858	2.76748	1.66006	1.07311	1.11539	1.97767	2.46596	1.79353	2.47227	1.13065	1.80798	1.69347	1.47547	Chassy_SC_2408;N1P1K8;P42943; T-complex protein 1 subunit eta - CCT7	Chassy_SC_2408	N1P1K8	CENPK1137D_1518	P42943	YJL111W	T-complex protein 1 subunit eta - CCT7	33	59.6
c399.a1.a1	1.94587	1.40805	3.68087	4.21876	2.85329	3.38759	2.00763	1.91419	1.22716	2.00263	2.42287	1.76411	1.38496	2.2145	2.7285	Chassy_SC_1636;N1P361;P35191; DnaJ homolog 1, mitochondrial - MDJ1	Chassy_SC_1636	N1P361	CENPK1137D_3367	P35191	YFL016C	DnaJ homolog 1, mitochondrial - MDJ1	27	55.4
c400.a1.a1	3.4916	3.68279	4.5312	4.31625	3.32604	3.94886	3.12271	4.51457	3.20966	4.14548	3.76858	4.16062	4.24232	5.22287	4.38104	Chassy_SC_5111;N1NY70;Q12118; Small glutamine-rich tetratricopeptide repeat-containing protein 2 - SGT2	Chassy_SC_5111	N1NY70	CENPK1137D_2029	Q12118	YOR007C	Small glutamine-rich tetratricopeptide repeat-containing protein 2 - SGT2	36	37.1
c401.a1.a1	2.30144	2.74868	3.05803	1.76488	2.15185	2.94727	1.23454	1.62019	1.77312	1.98513	1.48988	1.02437	1.67717	2.19515	1.88397	Chassy_SC_581;N1NZ36;P14904; Vacuolar aminopeptidase 1 - APE1	Chassy_SC_581	N1NZ36	CENPK1137D_899	P14904	YKL103C	Vacuolar aminopeptidase 1 - APE1	33	57
c402.a1.a1	4.59727	3.32663	4.73489	7.30067	5.12873	8.00344	6.09328	5.21715	3.54192	3.38597	5.72421	4.80811	4.76948	4.4674	3.89233	Chassy_SC_655;N1NXJ2;P21242; Probable proteasome subunit alpha type-7 - PRE10	Chassy_SC_655	N1NXJ2	CENPK1137D_2378	P21242	YOR362C	Probable proteasome subunit alpha type-7 - PRE10	51	31.4
c403.a1.a1	3.59708	2.27563	3.34067	3.62566	3.77466	3.93336	3.4119	2.16226	1.98328	3.48221	1.62758	2.69228	3.12769	2.9296	2.51431	Chassy_SC_4940;N1P9P7;P34223; UBX domain-containing protein 1 - SHP1	Chassy_SC_4940	N1P9P7	CENPK1137D_4865	P34223	YBL058W	UBX domain-containing protein 1 - SHP1	40	46.9
c404.a1.a1	1.41875	2.141	2.74788	1.58588	1.93361	1.64289	2.56723	2.24104	1.86595	1.78379	3.09821	1.34172	1.79816	2.59264	1.46746	Chassy_SC_636;N1NYY8;Q04636; FACT complex subunit POB3 - POB3	Chassy_SC_636	N1NYY8	CENPK1137D_383	Q04636	YML069W	FACT complex subunit POB3 - POB3	31	62.9
c405.a1.a1	4.31473	3.19678	5.7332	3.30879	4.65404	2.8058	3.73102	5.89152	5.11707	4.89177	5.13017	5.42962	4.39375	4.11547	4.53743	Chassy_SC_2739;N1P3K9;Q08723; 26S proteasome regulatory subunit RPN8 - RPN8	Chassy_SC_2739	N1P3K9	CENPK1137D_2277	Q08723	YOR261C	26S proteasome regulatory subunit RPN8 - RPN8	53	38.2
c406.a1.a1	1.53832	1.66133	0.372759	2.98443	3.10708	2.87156	1.43516	1.57856	2.99837	1.38415	3.00604	2.52496	2.63415	1.25287	2.92237	Chassy_SC_516;N1P5S1;P40016; 26S proteasome regulatory subunit RPN3 - RPN3	Chassy_SC_516	N1P5S1	CENPK1137D_3679	P40016	YER021W	26S proteasome regulatory subunit RPN3 - RPN3	36	60.3
c407.a1.a1	0.905394	1.61936	0.667335	2.90905	2.68609	2.07175	2.15337	1.80202	1.41133	1.34919	1.97716	1.66074	1.90047	1.49193	2.29849	Chassy_SC_1726;N1NYS7;Q04458; Fatty aldehyde dehydrogenase HFD1 - HFD1	Chassy_SC_1726	N1NYS7	CENPK1137D_141	Q04458	YMR110C	Fatty aldehyde dehydrogenase HFD1 - HFD1	29	59.8
c408.a1.a1	8.23687	8.40003	6.07112	7.28687	7.58633	6.66663	6.08176	5.79867	4.54147	6.99856	5.43255	6.165	6.11547	4.80084	8.26548	Chassy_SC_3982;N1PA55;P40075; Vesicle-associated membrane protein-associated protein SCS2 - SCS2	Chassy_SC_3982	N1PA55	CENPK1137D_3533	P40075	YER120W	Vesicle-associated membrane protein-associated protein SCS2 - SCS2	59	26.8
c409.a1.a1	4.13685	2.37572	3.24159	3.78514	3.94069	5.4793	2.64773	3.47482	5.13778	6.30958	4.46501	3.75044	4.29182	3.36921	3.50251	Chassy_SC_2895;N1NWH9;P07143; Cytochrome c1, heme protein, mitochondrial - CYT1	Chassy_SC_2895	N1NWH9	CENPK1137D_2085	P07143	YOR065W	Cytochrome c1, heme protein, mitochondrial - CYT1	22	33.9
c410.a1.a1	3.21473	2.42657	2.98558	2.105	2.96083	3.04716	2.37362	2.26314	2.85723	2.3677	2.12024	1.78092	2.38678	3.02041	2.56019	Chassy_SC_3287;N1P6L4;P02557; Tubulin beta chain - TUB2	Chassy_SC_3287	N1P6L4	CENPK1137D_3345	P02557	YFL037W	Tubulin beta chain - TUB2	38	50.8
c411.a1.a1	2.50307	2.21273	1.40365	2.29027	2.79244	4.35764	2.94241	2.84058	3.1087	4.26639	3.11666	2.26927	2.59684	3.74419	1.51663	Chassy_SC_4359;N1P1A9;P47039; Probable kynurenine--oxoglutarate transaminase BNA3 - BNA3	Chassy_SC_4359	N1P1A9	CENPK1137D_1241	P47039	YJL060W	Probable kynurenine--oxoglutarate transaminase BNA3 - BNA3	41	48.4
c413.a1.a1	3.35689	2.12367	2.47425	4.26336	3.52261	2.27711	6.07429	7.70763	8.43516	5.96853	5.2461	6.15743	12.2295	8.91689	11.6345	Chassy_SC_4;N1P6W0;P07170; Adenylate kinase - ADK1	Chassy_SC_4	N1P6W0	CENPK1137D_4049	P07170	YDR226W	Adenylate kinase - ADK1	63	24.2
c413.a2.a1	0	0	0	2.09126	0.770095	0.914301	0.218367	0.679054	1.36491	0.251285	0.745053	0	1.54042	0.27787	0.206723	Chassy_SC_21;N1P0Q1;P15700; Uridylate kinase - URA6	Chassy_SC_21	N1P0Q1	CENPK1137D_981	P15700	YKL024C	Uridylate kinase - URA6	31	22.8
c414.a1.a1	1.17206	1.51026	0.100455	2.27385	1.14316	1.11096	2.35198	1.85137	2.02612	1.7	1.78285	2.62641	1.73972	1.39141	1.39853	Chassy_SC_1689;N1P706;P40053; Altered inheritance of mitochondria protein 9, mitochondrial - AIM9	Chassy_SC_1689	N1P706	CENPK1137D_3490	P40053	YER080W	Altered inheritance of mitochondria protein 9, mitochondrial - AIM9	36	72.2
c415.a1.a1	0.711097	0.408371	0.141045	2.83156	3.32382	2.27369	2.36327	2.59942	2.49683	3.0663	2.50323	1.82262	2.08572	3.00725	2.81899	Chassy_SC_5034;N1P4J6;CENPK specific;No description in SC288c, annotation and gene name in CENPK: 3-hydroxyisobutyryl-CoA hydrolase, mitochondrial -CENPK1137D_3857	Chassy_SC_5034	N1P4J6	CENPK1137D_3857			3-hydroxyisobutyryl-CoA hydrolase, mitochondrial	36	55.7
c416.a1.a1	7.19623	4.55257	11.4089	3.2327	3.36555	5.82436	2.69807	3.62549	3.96771	3.10479	7.30593	3.98663	4.47791	6.76124	4.36024	Chassy_SC_1186;N1NW70;P14020; Dolichol-phosphate mannosyltransferase - DPM1	Chassy_SC_1186	N1NW70	CENPK1137D_1875	P14020	YPR183W	Dolichol-phosphate mannosyltransferase - DPM1	39	30.3
c417.a1.a1	0.151871	0.379564	0.240776	1.70972	0.969149	2.1133	6.80105	6.20063	8.18673	9.24659	8.94212	10.1478	1.4749	2.28795	1.70214	Chassy_SC_4602;N1NWX8;P53839; Glyoxylate reductase 1 - GOR1	Chassy_SC_4602	N1NWX8	CENPK1137D_2766	P53839	YNL274C	Glyoxylate reductase 1 - GOR1	72	38.7
c418.a1.a1	3.18335	3.80198	2.09062	2.04599	3.91219	2.07008	2.03745	3.02775	2.45258	2.74583	2.87965	3.17922	3.24165	2.17293	2.2589	Chassy_SC_2640;N1P7H2;Q01560; Nucleolar protein 3 - NPL3	Chassy_SC_2640	N1P7H2	CENPK1137D_4259	Q01560	YDR432W	Nucleolar protein 3 - NPL3	33	45.3
c419.a1.a1	22.5773	14.7726	7.85396	19.7263	13.3416	13.2756	25.3433	25.3047	12.8748	18.9458	17.4389	23.3207	28.1827	11.4068	10.1253	Chassy_SC_4171;N1P744;(P0CX42-P0CX41);60S ribosomal protein L23- NA	Chassy_SC_4171	N1P744	CENPK1137D_3530 CENPK1137D_4643	(P0CX42-P0CX41)	YER117W YBL087C	60S ribosomal protein L23- NA	45	14.4
c420.a1.a1	1.30604	1.15454	2.07059	3.56783	3.71445	4.41001	5.08332	4.00135	4.37903	14.1213	13.5932	10.4256	4.94213	4.62912	3.44386	Chassy_SC_2043;N1P256;P41277; Glycerol-1-phosphate phosphohydrolase 1 - GPP1	Chassy_SC_2043	N1P256	CENPK1137D_5006	P41277	YIL053W	Glycerol-1-phosphate phosphohydrolase 1 - GPP1	66	27.8
c420.a2.a1	0.711097	0.628615	1.12738	0.545311	0.567721	0.674031	1.28673	0.919436	0.547857	9.68784	5.23824	4.39992	0.618306	1.06369	0.791336	Chassy_SC_2500;N1P561;P40106; Glycerol-1-phosphate phosphohydrolase 2 - GPP2	Chassy_SC_2500	N1P561	CENPK1137D_3469	P40106	YER062C	Glycerol-1-phosphate phosphohydrolase 2 - GPP2	51	27.7
c421.a1.a1	3.29	3.40611	2.16067	2.52297	3.07616	1.69793	3.65469	2.7125	1.73895	3.73	3.43333	2.13454	4.40352	3.62013	2.33458	Chassy_SC_1256;N1P234;P38431; Eukaryotic translation initiation factor 5 - TIF5	Chassy_SC_1256	N1P234	CENPK1137D_1742	P38431	YPR041W	Eukaryotic translation initiation factor 5 - TIF5	44	45.1
c422.a1.a1	3.52208	2.60951	3.83082	2.70094	2.35673	2.29035	1.88932	2.47951	1.47745	2.17413	4.18772	5.92984	3.06249	3.35943	4.13916	Chassy_SC_4579;N1P5T3;P23644; Mitochondrial import receptor subunit TOM40 - TOM40	Chassy_SC_4579	N1P5T3	CENPK1137D_240	P23644	YMR203W	Mitochondrial import receptor subunit TOM40 - TOM40	52	41.9
c423.a1.a1	1.3713	2.41447	0.418689	1.18569	0.960904	0.988922	0.236189	0.525622	0.686344	0.450131	1.05921	0.396519	1.19236	0.497753	1.16103	Chassy_SC_3153;N1P530;P33338; Protein SLA2 - SLA2	Chassy_SC_3153	N1P530	CENPK1137D_2797	P33338	YNL243W	Protein SLA2 - SLA2	21	108.7
c424.a1.a1	4.86491	3.60441	3.19497	2.55943	3.88402	5.4005	5.40418	4.01096	3.74812	5.51553	5.07685	5.47815	4.23009	6.09906	4.53743	Chassy_SC_408;N1P3L5;P32598; Serine/threonine-protein phosphatase PP1-2 - GLC7	Chassy_SC_408	N1P3L5	CENPK1137D_3547	P32598	YER133W	Serine/threonine-protein phosphatase PP1-2 - GLC7	38	35.8
c424.a2.a1	0.0546516	0.0483124	0.0866448	0.0419101	0.0436324	0.0518029	0.0349789	0.0384742	0.0421058	0.20901	0.119346	0.0354577	0.0475201	0.0445104	0.093619	Chassy_SC_4919;N1NYJ4;P26570; Serine/threonine-protein phosphatase PP-Z1 - PPZ1	Chassy_SC_4919	N1NYJ4	CENPK1137D_11	P26570	YML016C	Serine/threonine-protein phosphatase PP-Z1 - PPZ1	3	77.3
c425.a1.a1	0.733865	0.748401	0.411529	0.932034	0.585898	1.15204	0.218367	0.302641	0.565398	0.251285	0.566846	0.549271	0.945658	0.597688	0.584445	Chassy_SC_291;N1P384;P08518; DNA-directed RNA polymerase II subunit RPB2 - RPB2	Chassy_SC_291	N1P384	CENPK1137D_2167	P08518	YOR151C	DNA-directed RNA polymerase II subunit RPB2 - RPB2	19	138.5
c426.a1.a1	1.57659	0.758835	0.170263	3.00006	2.3118	3.21442	3.21661	3.53802	3.01406	2.88136	2.23662	3.26064	3.40164	3.63021	3.77384	Chassy_SC_11;N1NYP4;Q04728; Arginine biosynthesis bifunctional protein ArgJ, mitochondrial - ARG7	Chassy_SC_11	N1NYP4	CENPK1137D_91	Q04728	YMR062C	Arginine biosynthesis bifunctional protein ArgJ, mitochondrial - ARG7	34	47.7
c427.a1.a1	3.95509	2.98541	2.21789	2.17054	3.64272	3.20111	2.5314	3.21207	1.41665	2.48732	3.05496	2.96024	3.43899	2.75047	3.55145	Chassy_SC_370;N1P5J9;P32628; UV excision repair protein RAD23 - RAD23	Chassy_SC_370	N1P5J9	CENPK1137D_3619	P32628	YEL037C	UV excision repair protein RAD23 - RAD23	29	42.3
c428.a1.a1	2.26337	4.63036	3.58835	4.01675	6.09555	6.06543	7.52211	6.29478	10.2093	7.59732	5.89733	10.6549	8.96916	8.40109	7.12102	Chassy_SC_3092;N1P5Q0;P40008; Protein FMP52, mitochondrial - FMP52	Chassy_SC_3092	N1P5Q0	CENPK1137D_3659	P40008	YER004W	Protein FMP52, mitochondrial - FMP52	71	25
c429.a1.a1	3.01792	2.23598	0.921439	3.12676	2.01938	2.86061	3.74644	2.48818	3.57912	3.00304	2.33108	3.79772	1.08701	4.76732	2.81477	Chassy_SC_326;N1NWS2;P39683; Nicotinate phosphoribosyltransferase - NPT1	Chassy_SC_326	N1NWS2	CENPK1137D_2225	P39683	YOR209C	Nicotinate phosphoribosyltransferase - NPT1	45	48.9
c430.a1.a1	2.67446	1.28726	2.9089	2.05094	1.46486	2.9689	1.71175	2.54374	1.72695	1.35136	2.41932	1.45428	2.32547	2.94283	2.18934	Chassy_SC_3183;N1P9H9;P23180; Probable oxidoreductase AIM17 - AIM17	Chassy_SC_3183	N1P9H9	CENPK1137D_5330	P23180	YHL021C	Probable oxidoreductase AIM17 - AIM17	37	53
c431.a1.a1	1.59827	2.17488	1.92783	2.25109	1.9642	1.90889	1.57465	2.79199	3.48133	2.16202	2.65542	1.90452	2.13922	3.23002	2.403	Chassy_SC_651;N1P4E4;P40327; 26S proteasome regulatory subunit 4 homolog - RPT2	Chassy_SC_651	N1P4E4	CENPK1137D_3817	P40327	YDL007W	26S proteasome regulatory subunit 4 homolog - RPT2	37	48.7
c432.a1.a1	22.4543	16.2481	12.5917	20.5452	14.6742	29.7409	23.167	18.8609	17.2997	13.5373	14.197	14.5682	15.9817	14.9695	16.2331	Chassy_SC_3208;N1NVJ9;CENPK specific;No description in SC288c, annotation and gene name in CENPK: Rpl43ap -CENPK1137D_1746	Chassy_SC_3208	N1NVJ9	CENPK1137D_1746			Rpl43ap	55	11
c433.a1.a1	0	0	0	1.74701	1.55303	2.49112	2.16086	1.60379	2.60113	0.982896	1.0308	2.19044	2.93561	2.74968	2.28605	Chassy_SC_625;N1P1Y9;Q12031; Mitochondrial 2-methylisocitrate lyase - ICL2	Chassy_SC_625	N1P1Y9	CENPK1137D_1707	Q12031	YPR006C	Mitochondrial 2-methylisocitrate lyase - ICL2	28	64.8
c434.a1.a1	7.82464	5.66198	8.05888	4.91166	7.45362	4.81821	8.073	3.5785	8.42378	10.5846	7.21124	6.05716	10.9675	5.21641	4.741	Chassy_SC_582;N1NZE6;Q02196; Adenylyl-sulfate kinase - MET14	Chassy_SC_582	N1NZE6	CENPK1137D_1009	Q02196	YKL001C	Adenylyl-sulfate kinase - MET14	66	23
c435.a1.a1	0	0	0	0.0572554	0	0	3.34351	2.74876	3.33607	4.54578	6.34868	4.6527	0.518903	0.0608078	0.361591	Chassy_SC_4643;N1P3Y8;P06115; Catalase T - CTT1	Chassy_SC_4643	N1P3Y8	CENPK1137D_3054	P06115	YGR088W	Catalase T - CTT1	44	64.4
c436.a1.a1	1.59281	1.00766	0	1.60546	2.57288	2.50042	3.32495	2.26872	5.14162	4.91524	5.15478	3.84015	2.2937	3.13162	1.95263	Chassy_SC_1180;N1NYI1;Q03102; Uncharacterized membrane protein YML131W - YML131W	Chassy_SC_1180	N1NYI1	CENPK1137D_1	Q03102	YML131W	Uncharacterized membrane protein YML131W - YML131W	50	39.9
c437.a1.a1	6.11887	4.74753	3.43127	2.09126	3.71668	3.15788	2.1323	1.91982	4.13762	3.42872	2.57332	2.57899	4.66967	3.79147	4.18021	Chassy_SC_4678;N1P9L5;P17423; Homoserine kinase - THR1	Chassy_SC_4678	N1P9L5	CENPK1137D_5420	P17423	YHR025W	Homoserine kinase - THR1	39	38.6
c438.a1.a1	2.60363	2.30162	2.95403	2.30333	2.07867	2.10728	1.4229	0.852141	2.63657	1.6374	1.43921	0.989535	2.9756	1.81063	2.07351	Chassy_SC_2445;N1P0S5;P54783; D-arabinono-1,4-lactone oxidase - ALO1	Chassy_SC_2445	N1P0S5	CENPK1137D_357	P54783	YML086C	D-arabinono-1,4-lactone oxidase - ALO1	32	59.4
c439.a1.a1	3.06277	3.55871	3.47496	5.66994	4.94735	9.46856	5.54209	4.36247	5.69641	3.73592	3.91799	2.61183	7.52913	4.13117	6.05256	Chassy_SC_2929;N1NVQ5;Q12462; Peroxisomal membrane protein PMP27 - PEX11	Chassy_SC_2929	N1NVQ5	CENPK1137D_2026	Q12462	YOL147C	Peroxisomal membrane protein PMP27 - PEX11	38	26.8
c440.a1.a1	0.143987	0.359861	0.0439625	1.48784	1.15776	1.83904	0.328293	1.24718	1.49479	0.163244	0.171199	0.0508635	1.54042	0.510349	0.974416	Chassy_SC_2274;N1P0H6;Q04336; Uncharacterized protein YMR196W - YMR196W	Chassy_SC_2274	N1P0H6	CENPK1137D_232	Q04336	YMR196W	Uncharacterized protein YMR196W - YMR196W	23	126.4
c441.a1.a1	0.0354845	0.162883	0.0562572	0.859259	1.64301	1.39599	0.33341	0.462082	0.617793	0.952039	1.58958	1.20397	0.831909	0.534579	0.579705	Chassy_SC_5398;N1P3Z0;P40017; Carnitine O-acetyltransferase YAT2 - YAT2	Chassy_SC_5398	N1P3Z0	CENPK1137D_3682	P40017	YER024W	Carnitine O-acetyltransferase YAT2 - YAT2	21	103.2
c442.a1.a1	2.7417	1.23071	2.20719	1.06762	2.1889	2.59878	1.29883	0.980093	1.31036	2.01931	2.11772	1.7788	2.71614	2.23294	1.89271	Chassy_SC_324;N1P6L0;P12612; T-complex protein 1 subunit alpha - TCP1	Chassy_SC_324	N1P6L0	CENPK1137D_4036	P12612	YDR212W	T-complex protein 1 subunit alpha - TCP1	44	60.3
c443.a1.a1	2.87362	2.07938	3.72922	2.62931	3.69831	2.72384	1.83922	2.41375	2.21395	4.38289	2.64835	2.22451	2.49864	3.27034	2.07746	Chassy_SC_500;N1P478;P36421; Tyrosine--tRNA ligase, cytoplasmic - TYS1	Chassy_SC_500	N1P478	CENPK1137D_3149	P36421	YGR185C	Tyrosine--tRNA ligase, cytoplasmic - TYS1	35	43.9
c444.a1.a1	7.43501	4.2698	11.7875	7.96711	12.2923	8.4087	7.671	8.43752	10.5207	1.93691	4.70088	4.8238	5.29181	6.05536	8.27395	Chassy_SC_4254;N1P2G9;P06780; GTP-binding protein RHO1 - RHO1	Chassy_SC_4254	N1P2G9	CENPK1137D_1857	P06780	YPR165W	GTP-binding protein RHO1 - RHO1	68	23.1
c445.a1.a1	3.54453	3.13339	2.85351	2.35619	3.22421	2.91237	1.96652	2.16303	2.3672	1.32563	2.37326	1.70214	2.2812	1.79081	1.09055	Chassy_SC_2701;N1P3S6;P17649; 4-aminobutyrate aminotransferase - UGA1	Chassy_SC_2701	N1P3S6	CENPK1137D_2989	P17649	YGR019W	4-aminobutyrate aminotransferase - UGA1	52	52.8
c446.a1.a1	3.47352	3.54233	4.70221	3.0729	3.64501	3.79825	1.89831	2.82098	2.67614	2.18447	2.68299	2.25361	2.57892	2.02453	2.10463	Chassy_SC_2696;N1P984;P25567; RNA-binding protein SRO9 - SRO9	Chassy_SC_2696	N1P984	CENPK1137D_4460	P25567	YCL037C	RNA-binding protein SRO9 - SRO9	31	47.9
c447.a1.a1	1.04654	1.53219	0.771373	1.62377	3.50076	1.64289	1.617	3.0869	3.37827	1.55952	5.06396	2.52315	1.50707	3.16733	1.53078	Chassy_SC_171;N1NX64;P41921; Glutathione reductase - GLR1	Chassy_SC_171	N1NX64	CENPK1137D_1609	P41921	YPL091W	Glutathione reductase - GLR1	49	53.3
c448.a1.a1	4.23929	4.47142	3.32186	3.87887	2.77043	4.01832	4.37385	2.44291	3.26611	3.7254	5.27848	3.8433	3.6861	3.45264	4.71764	Chassy_SC_4480;N1P3B9;P20459; Eukaryotic translation initiation factor 2 subunit alpha - SUI2	Chassy_SC_4480	N1P3B9	CENPK1137D_1302	P20459	YJR007W	Eukaryotic translation initiation factor 2 subunit alpha - SUI2	34	34.6
c449.a1.a1	4.5431	4.90636	2.02189	2.76497	7.14293	3.41763	5.7263	4.66194	7.85359	3.34607	6.91066	5.80468	4.8259	6.31635	6.1764	Chassy_SC_660;N1NWR3;P40303; Proteasome subunit alpha type-4 - PRE6	Chassy_SC_660	N1NWR3	CENPK1137D_1983	P40303	YOL038W	Proteasome subunit alpha type-4 - PRE6	67	28.3
c450.a1.a1	5.84669	5.16851	9.26936	12.676	7.18531	6.98295	8.04909	11.6367	4.50452	4.30619	4.51605	6.96697	9.33706	4.76177	5.45312	Chassy_SC_282;N1P132;P05740; 60S ribosomal protein L17-A - RPL17A	Chassy_SC_282	N1P132	CENPK1137D_1131	P05740	YKL180W	60S ribosomal protein L17-A - RPL17A	42	20.5
c450.a2.a1	3.18335	2.8141	5.04689	11.1256	7.18531	6.98295	6.87289	11.6367	3.4271	3.2762	3.43587	4.77965	9.33706	2.59264	5.45312	Chassy_SC_1914;N1P3T4;P46990; 60S ribosomal protein L17-B - RPL17B	Chassy_SC_1914	N1P3T4	CENPK1137D_1457	P46990	YJL177W	60S ribosomal protein L17-B - RPL17B	42	20.5
c451.a1.a1	1.23145	2.70127	0.13299	2.3433	2.4396	1.47077	3.43008	3.77283	2.35424	1.66581	1.74699	2.25881	1.34918	2.48869	2.37847	Chassy_SC_4143;N1P5F6;P40010; Nuclear GTP-binding protein NUG1 - NUG1	Chassy_SC_4143	N1P5F6	CENPK1137D_3661	P40010	YER006W	Nuclear GTP-binding protein NUG1 - NUG1	40	57.6
c452.a1.a1	3.42607	3.98083	3.88715	4.35122	3.59521	4.26844	4.43661	3.9945	4.37154	3.31666	4.38273	3.68132	6.02729	3.66755	3.43797	Chassy_SC_2346;N1NZK2;P32835; GTP-binding nuclear protein GSP1/CNR1 - GSP1	Chassy_SC_2346	N1NZK2	CENPK1137D_668	P32835	YLR293C	GTP-binding nuclear protein GSP1/CNR1 - GSP1	33	24.7
c452.a2.a1	2.43515	3.95373	2.50805	4.3216	3.57073	4.23938	3.60689	3.96731	4.34178	3.29408	4.3529	3.65626	5.98626	3.64259	3.41456	Chassy_SC_563;N1NVU4;P32836; GTP-binding nuclear protein GSP2/CNR2 - GSP2	Chassy_SC_563	N1NVU4	CENPK1137D_2201	P32836	YOR185C	GTP-binding nuclear protein GSP2/CNR2 - GSP2	33	24.9
c453.a1.a1	2.24048	2.41962	2.81904	3.38356	3.52261	4.76506	2.44793	1.92689	2.51609	3.24969	2.11417	2.48144	2.37994	2.2292	2.6734	Chassy_SC_2429;N1P284;P32468; Cell division control protein 12 - CDC12	Chassy_SC_2429	N1P284	CENPK1137D_5253	P32468	YHR107C	Cell division control protein 12 - CDC12	42	46.5
c454.a1.a1	15.6707	13.853	13.5271	8.24436	8.58317	10.1904	11.7463	7.56847	12.0734	13.517	14.1757	10.1671	11.42	14.947	12.8282	Chassy_SC_2331;N1NZ10;P48589; 40S ribosomal protein S12 - RPS12	Chassy_SC_2331	N1NZ10	CENPK1137D_2384	P48589	YOR369C	40S ribosomal protein S12 - RPS12	68	15.4
c455.a1.a1	2.1373	2.90838	3.38849	0.892392	0.929066	1.54133	2.51244	1.89588	2.07483	4.45046	7.86823	7.80841	2.34163	1.32435	1.99343	Chassy_SC_2706;N1NYX0;Q04894; NADP-dependent alcohol dehydrogenase 6 - ADH6	Chassy_SC_2706	N1NYX0	CENPK1137D_363	Q04894	YMR318C	NADP-dependent alcohol dehydrogenase 6 - ADH6	55	39.5
c456.a1.a1	2.2343	1.97514	1.25293	4.84409	8.12961	4.90113	6.51729	11.4128	7.84517	4.65243	4.87917	5.72675	11.3741	8.2932	3.82739	Chassy_SC_628;N1P9K8;P00447; Superoxide dismutase [Mn], mitochondrial - SOD2	Chassy_SC_628	N1P9K8	CENPK1137D_5400	P00447	YHR008C	Superoxide dismutase [Mn], mitochondrial - SOD2	56	25.7
c457.a1.a1	0.737476	0.651933	0.225168	5.09677	4.70614	6.29986	4.75379	4.67892	5.12057	1.93492	2.02922	2.08229	5.12546	4.21364	4.99078	Chassy_SC_2986;N1NXS2;P53885; Signal transduction protein MDG1 - MDG1	Chassy_SC_2986	N1NXS2	CENPK1137D_2508	P53885	YNL173C	Signal transduction protein MDG1 - MDG1	55	40.2
c458.a1.a1	3.54453	2.31923	2.26465	2.01189	2.82986	1.70605	3.25686	1.00561	1.10053	1.93229	3.11937	2.62015	1.24204	2.8868	3.41922	Chassy_SC_5155;N1NWJ1;Q12464; RuvB-like protein 2 - RVB2	Chassy_SC_5155	N1NWJ1	CENPK1137D_1843	Q12464	YPL235W	RuvB-like protein 2 - RVB2	44	51.5
c459.a1.a1	0.479828	0.150033	0	3.5092	2.50641	3.63536	5.08332	4.95894	6.83816	5.84961	4.77543	2.96894	4.65988	7.22868	7.83888	Chassy_SC_125;N1P049;P47120; Deoxyhypusine hydroxylase - LIA1	Chassy_SC_125	N1P049	CENPK1137D_1364	P47120	YJR070C	Deoxyhypusine hydroxylase - LIA1	61	36.1
c460.a1.a1	4.38998	5.42278	4.5214	3.36649	2.86891	3.40614	3.92618	4.3185	4.72612	3.23329	4.04583	2.8482	4.55442	3.57537	5.50827	Chassy_SC_1911;N1P551;P00498; ATP phosphoribosyltransferase - HIS1	Chassy_SC_1911	N1P551	CENPK1137D_3459	P00498	YER055C	ATP phosphoribosyltransferase - HIS1	55	32.2
c461.a1.a1	3.29	2.3082	0.797216	2.52297	4.48391	1.88299	2.10571	5.19684	2.01167	2.42314	2.54123	1.69405	3.4948	3.27345	5.04313	Chassy_SC_3669;N1P7X2;P37262; 6-phosphogluconolactonase-like protein 2 - SOL2	Chassy_SC_3669	N1P7X2	CENPK1137D_4424	P37262	YCR073W-A	6-phosphogluconolactonase-like protein 2 - SOL2	51	34.5
c461.a2.a1	0.488821	0.432121	0	0.68848	1.54176	1.30995	1.23598	0.972907	0.691694	1.86945	3.60086	3.02458	0.780639	0.731197	1.17008	Chassy_SC_217;N1P4S8;P50278; 6-phosphogluconolactonase-like protein 1 - SOL1	Chassy_SC_217	N1P4S8	CENPK1137D_2712	P50278	YNR034W	6-phosphogluconolactonase-like protein 1 - SOL1	37	35.5
c462.a1.a1	3.52208	5.01905	2.75986	2.70094	3.92925	2.16881	2.25426	3.46473	1.76282	1.68521	1.34461	2.72649	3.65402	2.34805	3.9195	Chassy_SC_1069;N1NW01;Q12480; Probable electron transfer flavoprotein subunit alpha, mitochondrial - AIM45	Chassy_SC_1069	N1NW01	CENPK1137D_1705	Q12480	YPR004C	Probable electron transfer flavoprotein subunit alpha, mitochondrial - AIM45	61	36.7
c463.a1.a1	3.42394	2.62373	3.36743	1.94344	2.02331	1.648	1.35945	1.78411	1.63643	2.18598	2.29251	2.531	2.20359	1.72989	1.53554	Chassy_SC_2060;N1NVR3;P20449; ATP-dependent RNA helicase DBP5 - DBP5	Chassy_SC_2060	N1NVR3	CENPK1137D_2066	P20449	YOR046C	ATP-dependent RNA helicase DBP5 - DBP5	33	53.7
c464.a1.a1	2.01386	3.03906	4.6539	1.54435	0.970812	1.1526	2.53835	2.06654	1.55156	1.81202	3.06335	2.57309	2.13922	2.7999	2.083	Chassy_SC_829;N1P6R7;P12385; Eukaryotic peptide chain release factor subunit 1 - SUP45	Chassy_SC_829	N1P6R7	CENPK1137D_4692	P12385	YBR143C	Eukaryotic peptide chain release factor subunit 1 - SUP45	48	48.9
c465.a1.a1	0.306748	1.40805	1.37492	11.008	10.1643	9.18126	11.3863	12.524	12.3592	5.10541	3.4783	2.92163	8.42221	7.88878	6.77049	Chassy_SC_3175;N1P1A0;P14306; Carboxypeptidase Y inhibitor - TFS1	Chassy_SC_3175	N1P1A0	CENPK1137D_557	P14306	YLR178C	Carboxypeptidase Y inhibitor - TFS1	66	24.3
c466.a1.a1	4.42718	2.97756	3.12816	1.20084	3.53454	2.72614	1.84078	1.1024	2.59503	1.15333	0.920234	1.5639	2.50076	1.96318	3.0245	Chassy_SC_4885;N1P5T7;P07277; Mevalonate kinase - ERG12	Chassy_SC_4885	N1P5T7	CENPK1137D_245	P07277	YMR208W	Mevalonate kinase - ERG12	45	48.3
c467.a1.a1	0.554255	0.644002	1.15497	1.02606	0.732852	1.26826	0.85637	0.941942	1.03085	0.676072	1.59088	1.17283	0.79815	0.747599	1.0953	Chassy_SC_4712;N1P2D5;P35732; RNA polymerase II degradation factor 1 - DEF1	Chassy_SC_4712	N1P2D5	CENPK1137D_952	P35732	YKL054C	RNA polymerase II degradation factor 1 - DEF1	26	83.8
c468.a1.a1	4.07736	3.60441	4.62609	13.1006	6.58622	7.81954	12.2191	6.92935	6.35577	4.97349	4.13951	4.38113	3.5453	6.71875	2.4705	Chassy_SC_4079;N1P8D7;P05755; 40S ribosomal protein S9-B - RPS9B	Chassy_SC_4079	N1P8D7	CENPK1137D_4741	P05755	YBR189W	40S ribosomal protein S9-B - RPS9B	52	22.2
c468.a2.a1	14.1604	6.81561	4.32348	23.3574	24.3173	20.6612	19.4945	15.3451	10.9097	10.4294	10.9376	5.00215	12.3126	17.7526	8.57987	Chassy_SC_3847;N1NX76;CENPK specific;No description in SC288c, annotation and gene name in CENPK: Rps9ap -CENPK1137D_1619	Chassy_SC_3847	N1NX76	CENPK1137D_1619			Rps9ap	67	5.4
c469.a1.a1	0.548672	0.637515	0.404408	2.18479	1.23844	2.17903	0.847744	1.09203	1.57083	0.289196	0.107276	0.254752	1.34879	0.904114	0.80254	Chassy_SC_5081;N1P2R7;P36148; Glycerol-3-phosphate O-acyltransferase 2 - GPT2	Chassy_SC_5081	N1P2R7	CENPK1137D_1077	P36148	YKR067W	Glycerol-3-phosphate O-acyltransferase 2 - GPT2	27	83.5
c470.a1.a1	4.32432	3.12912	2.42495	3.95667	4.11927	4.89064	3.30231	5.59127	4.65543	2.06905	2.73411	2.29654	5.25408	4.92131	3.66123	Chassy_SC_2911;N1P8H5;P38988; Mitochondrial GTP/GDP carrier protein 1 - GGC1	Chassy_SC_2911	N1P8H5	CENPK1137D_4075	P38988	YDL198C	Mitochondrial GTP/GDP carrier protein 1 - GGC1	40	33.1
c471.a1.a1	6.61241	6.97448	6.81036	5.07078	6.29886	7.47837	4.23217	5.55421	8.2123	5.81084	5.1075	5.11875	3.73512	6.42561	4.0065	Chassy_SC_272;N1NYF4;P13298; Orotate phosphoribosyltransferase 1 - URA5	Chassy_SC_272	N1NYF4	CENPK1137D_168	P13298	YML106W	Orotate phosphoribosyltransferase 1 - URA5	56	24.6
c472.a1.a1	5.14993	3.72653	1.8761	3.2327	1.45429	3.99577	4.60584	5.84432	4.73408	7.85473	4.7462	8.57509	3.66542	5.00445	7.22122	Chassy_SC_4486;N1P5V4;Q05016; NADP-dependent 3-hydroxy acid dehydrogenase - YMR226C	Chassy_SC_4486	N1P5V4	CENPK1137D_265	Q05016	YMR226C	NADP-dependent 3-hydroxy acid dehydrogenase - YMR226C	57	29.1
c473.a1.a1	8.57718	9.04683	8.83394	6.57748	6.84779	8.13009	6.55005	6.03824	9.23393	6.31724	7.90478	6.63971	8.89847	6.98559	7.26196	Chassy_SC_2693;N1NVN1;P20606; Small COPII coat GTPase SAR1 - SAR1	Chassy_SC_2693	N1NVN1	CENPK1137D_1906	P20606	YPL218W	Small COPII coat GTPase SAR1 - SAR1	53	21.4
c474.a1.a1	1.12191	1.1615	0.342544	1.00758	0.614491	1.06343	0.840947	0.430029	0.864363	1.11638	0.726289	0.983413	0.81759	0.626856	0.679772	Chassy_SC_1590;N1NXY4;P40850; Protein MKT1 - MKT1	Chassy_SC_1590	N1NXY4	CENPK1137D_2593	P40850	YNL085W	Protein MKT1 - MKT1	21	94.3
c475.a1.a1	4.62937	5.1565	11.2977	1.93291	3.69596	4.38806	8.37685	8.08694	4.49405	6.26225	4.50556	5.5164	6.1962	6.92478	7.93017	Chassy_SC_1086;N1P0Z6;P38624; Proteasome subunit beta type-1 - PRE3	Chassy_SC_1086	N1P0Z6	CENPK1137D_1293	P38624	YJL001W	Proteasome subunit beta type-1 - PRE3	71	23.5
c476.a1.a1	2.02986	0.634695	1.13828	0.723681	1.62058	0.487031	1.10933	2.11775	1.80413	0.695048	1.33877	1.73099	1.03391	2.45001	1.2299	Chassy_SC_3548;N1P937;P22336; Replication factor A protein 1 - RFA1	Chassy_SC_3548	N1P937	CENPK1137D_4984	P22336	YAR007C	Replication factor A protein 1 - RFA1	27	70.2
c477.a1.a1	3.14907	2.7838	3.42511	2.02396	2.51413	2.98492	2.36044	2.21691	2.84137	1.94388	2.43238	2.76033	2.29488	2.14953	1.59916	Chassy_SC_1247;N1P0X6;P25293; Nucleosome assembly protein - NAP1	Chassy_SC_1247	N1P0X6	CENPK1137D_1056	P25293	YKR048C	Nucleosome assembly protein - NAP1	36	47.8
c478.a1.a1	0	0	0	4.93913	5.79779	4.64477	4.64794	3.97963	4.35527	3.08169	2.70868	0.804751	3.04919	2.85606	2.96906	Chassy_SC_3800;N1NXS1;Q06494; Putative pyridoxal reductase - YPR127W	Chassy_SC_3800	N1NXS1	CENPK1137D_1819	Q06494	YPR127W	Putative pyridoxal reductase - YPR127W	41	38.5
c479.a1.a1	1.92213	3.43788	4.0054	2.44118	5.70253	3.68626	2.96986	3.26662	2.99622	1.86075	1.95144	3.01051	2.76795	4.42586	4.3278	Chassy_SC_238;N1NXG7;P01120; Ras-like protein 2 - RAS2	Chassy_SC_238	N1NXG7	CENPK1137D_2580	P01120	YNL098C	Ras-like protein 2 - RAS2	41	34.6
c479.a2.a1	0.517558	1.29351	0.290231	0	0.146154	0.173522	0.117168	0.128875	0.14104	0.13483	0.141401	0.118771	0.159176	0	0.11092	Chassy_SC_2386;N1NWK3;P01119; Ras-like protein 1 - RAS1	Chassy_SC_2386	N1NWK3	CENPK1137D_2120	P01119	YOR101W	Ras-like protein 1 - RAS1	23	34.2
c480.a1.a1	4.23929	6.88295	6.72098	5.97083	5.20989	7.38023	7.671	6.41937	7.0253	5.73458	5.04047	6.82491	4.64457	4.3504	4.71764	'Chassy_SC_4304;N1P890;P38075; Pyridoxamine 5''-phosphate oxidase - PDX3'	Chassy_SC_4304	N1P890	CENPK1137D_4579	P38075	YBR035C	'Pyridoxamine 5''-phosphate oxidase - PDX3'	54	26.8
c481.a1.a1	2.91047	3.24187	0.888629	3.43564	3.57683	4.24661	5.26649	3.15397	5.56413	4.61083	4.12893	3.46814	3.89553	5.88189	4.98567	Chassy_SC_491;N1NXL5;Q12074; Spermidine synthase - SPE3	Chassy_SC_491	N1NXL5	CENPK1137D_1769	Q12074	YPR069C	Spermidine synthase - SPE3	51	33.2
c482.a1.a1	0.765526	1.91325	2.61056	3.56997	1.72791	2.05148	3.43729	3.78075	3.58664	3.42872	2.10641	1.7693	5.99883	4.37392	4.18021	'Chassy_SC_2782;N1NWD7;P32179; 3''(2''),5''-bisphosphate nucleotidase - MET22'	Chassy_SC_2782	N1NWD7	CENPK1137D_2456	P32179	YOL064C	'3''(2''),5''-bisphosphate nucleotidase - MET22'	42	39
c483.a1.a1	4.08717	2.64649	3.20266	1.32276	0.570456	1.12168	0.75739	0.661157	0.911705	0.376613	0.725416	0.937941	1.02894	0.416457	1.81393	Chassy_SC_3557;N1NZ49;P32368; Phosphoinositide phosphatase SAC1 - SAC1	Chassy_SC_3557	N1NZ49	CENPK1137D_914	P32368	YKL212W	Phosphoinositide phosphatase SAC1 - SAC1	34	70.9
c484.a1.a1	0.218623	0.068359	0	3.10117	2.24895	4.25096	0.049493	0.0544386	0.168436	4.70813	6.15145	4.47892	0.349137	0.503396	1.0588	Chassy_SC_160;N1P117;P10963; Phosphoenolpyruvate carboxykinase (ATP) - PCK1	Chassy_SC_160	N1P117	CENPK1137D_1111	P10963	YKR097W	Phosphoenolpyruvate carboxykinase (ATP) - PCK1	56	60.8
c485.a1.a1	1.56769	1.1615	1.70511	0.654562	0.371036	0.809071	0.688363	1.49107	1.01229	0.967716	1.01488	1.01711	2.09829	1.27679	1.28333	Chassy_SC_2943;N1PAF2;P15424; ATP-dependent RNA helicase MSS116, mitochondrial - MSS116	Chassy_SC_2943	N1PAF2	CENPK1137D_4018	P15424	YDR194C	ATP-dependent RNA helicase MSS116, mitochondrial - MSS116	26	76.1
c486.a1.a1	7.40312	15.7986	11.7369	9.40222	9.78861	14.1977	9.58672	14.7345	11.54	7.16671	4.09223	9.71794	10.6608	9.98558	14.6298	Chassy_SC_1663;N1P9S0;P02294; Histone H2B.2 - HTB2	Chassy_SC_1663	N1P9S0	CENPK1137D_4925	P02294	YBL002W	Histone H2B.2 - HTB2	34	14.2
c487.a1.a1	0.950573	1.17421	1.50704	1.0186	1.39385	1.25904	1.11742	2.25737	0.732358	1.62021	0.734233	1.74361	1.15495	1.4219	1.33289	Chassy_SC_1749;N1NYY3;P38911; FK506-binding nuclear protein - FPR3	Chassy_SC_1749	N1NYY3	CENPK1137D_378	P38911	YML074C	FK506-binding nuclear protein - FPR3	27	46.6
c487.a2.a1	0	0.588186	0.574345	0.785423	0.102302	0.970822	0.655529	1.32428	0.512622	0.490052	0.513935	0.431685	0.57854	0.541898	0.620575	Chassy_SC_2868;N1P7H6;Q06205; FK506-binding protein 4 - FPR4	Chassy_SC_2868	N1P7H6	CENPK1137D_820	Q06205	YLR449W	FK506-binding protein 4 - FPR4	12	43.8
c488.a1.a1	0.471346	0.34922	0.0783561	0.856475	0.653126	0.775429	0.206965	0.278106	0.197721	0.143805	0.0381752	0.126678	0.281169	0.383883	0.495675	Chassy_SC_5254;N1P975;P32521; Actin cytoskeleton-regulatory complex protein PAN1 - PAN1	Chassy_SC_5254	N1P975	CENPK1137D_5070	P32521	YIR006C	Actin cytoskeleton-regulatory complex protein PAN1 - PAN1	20	160
c489.a1.a1	2.3766	2.42368	1.75171	1.5562	1.11149	1.31963	0.891055	0.591789	0.851258	0.619133	2.11772	1.7788	1.21053	0.899873	1.66121	Chassy_SC_1838;N1P0S2;P22146; 1,3-beta-glucanosyltransferase GAS1 - GAS1	Chassy_SC_1838	N1P0S2	CENPK1137D_352	P22146	YMR307W	1,3-beta-glucanosyltransferase GAS1 - GAS1	19	59.4
c490.a1.a1	7.27781	5.26629	7.49568	2.75845	3.77466	2.44004	4.65806	6.11313	5.60711	6.39559	7.85514	6.59801	5.17993	5.92733	3.60957	Chassy_SC_1673;N1P6U3;P09457; ATP synthase subunit 5, mitochondrial - ATP5	Chassy_SC_1673	N1P6U3	CENPK1137D_4121	P09457	YDR298C	ATP synthase subunit 5, mitochondrial - ATP5	59	22.7
c491.a1.a1	1.55539	1.73249	0.872213	2.19068	1.56467	2.70779	1.5324	0.833072	2.20091	1.44344	1.84934	1.85341	1.35242	1.59615	2.02711	Chassy_SC_419;N1P956;Q12250; 26S proteasome regulatory subunit RPN5 - RPN5	Chassy_SC_419	N1P956	CENPK1137D_4385	Q12250	YDL147W	26S proteasome regulatory subunit RPN5 - RPN5	30	51.6
c492.a1.a1	1.87394	1.65657	2.97095	1.09332	2.74781	2.23813	1.84624	2.03072	3.10547	2.12455	3.11342	1.87151	2.05309	2.34933	2.81746	Chassy_SC_5245;N1P8W6;Q04062; 26S proteasome regulatory subunit RPN9 - RPN9	Chassy_SC_5245	N1P8W6	CENPK1137D_4255	Q04062	YDR427W	26S proteasome regulatory subunit RPN9 - RPN9	35	45.7
c493.a1.a1	0.549227	0.891729	0.307989	4.01675	6.43716	5.81457	5.1605	4.98191	5.45215	4.51803	3.39087	2.33141	3.81713	5.76352	4.88533	Chassy_SC_3178;N1P5I9;Q03161; Glucose-6-phosphate 1-epimerase - YMR099C	Chassy_SC_3178	N1P5I9	CENPK1137D_130	Q03161	YMR099C	Glucose-6-phosphate 1-epimerase - YMR099C	52	33.8
c494.a1.a1	14.1604	12.5179	15.4016	5.91241	6.15538	5.56004	9.06314	6.83901	7.48455	8.74101	9.167	12.4123	6.70384	6.27925	5.88617	Chassy_SC_3852;N1NZY3;P53849; Zinc finger protein GIS2 - GIS2	Chassy_SC_3852	N1NZY3	CENPK1137D_2784	P53849	YNL255C	Zinc finger protein GIS2 - GIS2	43	17
c495.a1.a1	1.25014	0.790882	1.41839	2.71039	2.01938	2.86061	1.05169	1.45756	1.94872	1.21022	2.33108	2.2931	2.19931	2.45791	1.25449	Chassy_SC_431;N1NVL0;Q06103; 26S proteasome regulatory subunit RPN7 - RPN7	Chassy_SC_431	N1NVL0	CENPK1137D_1801	Q06103	YPR108W	26S proteasome regulatory subunit RPN7 - RPN7	28	48.8
c496.a1.a1	10.7508	7.54257	7.36508	12.0172	3.70889	4.40341	13.5508	12.92	8.28285	7.91817	8.30406	11.9071	11.42	6.949	9.49501	Chassy_SC_4166;N1P5Z6;(P0CX52-P0CX51);40S ribosomal protein S16- NA	Chassy_SC_4166	N1P5Z6	CENPK1137D_175 CENPK1137D_3744	(P0CX52-P0CX51)	YDL083C YMR143W	40S ribosomal protein S16- NA	57	15.8
c497.a1.a1	3.80265	2.02975	6.02873	4.25059	5.97875	2.17639	1.93158	3.90212	2.32513	1.6911	2.33108	1.95802	4.03936	5.28689	2.30405	Chassy_SC_1877;N1P5I0;P32263; Pyrroline-5-carboxylate reductase - PRO3	Chassy_SC_1877	N1P5I0	CENPK1137D_3681	P32263	YER023W	Pyrroline-5-carboxylate reductase - PRO3	52	30
c498.a1.a1	0.840247	0.404423	0.256546	1.59889	1.44293	1.22599	0.827827	0.910547	1.18897	1.74963	1.39601	1.35273	1.12463	0.86227	1.26331	Chassy_SC_3119;N1NZJ8;Q10740; Leukotriene A-4 hydrolase homolog - LAP2	Chassy_SC_3119	N1NZJ8	CENPK1137D_2634	Q10740	YNL045W	Leukotriene A-4 hydrolase homolog - LAP2	20	77.2
c499.a1.a1	0.694373	1.24194	0.278659	1.07736	1.12163	1.58888	0.736032	0.349828	0.885995	1.44588	1.29476	1.46933	1.45752	1.1442	1.01566	Chassy_SC_312;N1P8W8;P31383; Protein phosphatase PP2A regulatory subunit A - TPD3	Chassy_SC_312	N1P8W8	CENPK1137D_4966	P31383	YAL016W	Protein phosphatase PP2A regulatory subunit A - TPD3	31	70.8
c500.a1.a1	8.27073	9.2125	7.13933	4.82545	10.1643	14.3986	9.72241	10.6939	11.7033	11.188	13.7413	9.85548	9.06143	10.3689	12.435	Chassy_SC_2792;N1NXX8;Q08971; Protein PBDC1 homolog - YPL225W	Chassy_SC_2792	N1NXX8	CENPK1137D_1899	Q08971	YPL225W	Protein PBDC1 homolog - YPL225W	66	17.4
c501.a1.a1	3.92548	4.14042	5.09426	2.46409	4.37928	3.04573	4.05007	3.29728	4.22605	3.44963	1.96975	3.03876	4.07252	2.61697	3.83411	Chassy_SC_5417;N1P2S7;Q02046; Methylenetetrahydrofolate dehydrogenase [NAD(+)] - MTD1	Chassy_SC_5417	N1P2S7	CENPK1137D_1092	Q02046	YKR080W	Methylenetetrahydrofolate dehydrogenase [NAD(+)] - MTD1	52	36.1
c502.a1.a1	0.419977	0.487981	0.665833	0.533385	0.809431	0.805431	0.543852	0.489657	0.914786	0.746718	0.42638	0.451267	0.738842	0.692047	0.614298	Chassy_SC_4625;N1PA44;P21524; Ribonucleoside-diphosphate reductase large chain 1 - RNR1	Chassy_SC_4625	N1PA44	CENPK1137D_3478	P21524	YER070W	Ribonucleoside-diphosphate reductase large chain 1 - RNR1	16	99.4
c503.a1.a1	1.1934	1.05497	1.22912	2.11789	3.76401	3.19809	1.76763	3.31902	3.63231	1.22821	1.69301	2.61183	1.90583	2.2493	3.29544	Chassy_SC_23;N1P5N0;Q12154; ATPase GET3 - GET3	Chassy_SC_23	N1P5N0	CENPK1137D_3726	Q12154	YDL100C	ATPase GET3 - GET3	29	39.2
c504.a1.a1	0.244642	0.164537	0.211176	0.403533	0.246102	0.356953	0.44268	0.217008	0.237491	0.387567	0.534238	0.448739	0.527839	0.199246	0.419075	'Chassy_SC_36;N1P4M8;P22147; 5''-3'' exoribonuclease 1 - XRN1'	Chassy_SC_36	N1P4M8	CENPK1137D_3289	P22147	YGL173C	'5''-3'' exoribonuclease 1 - XRN1'	14	175.2
c505.a1.a1	0.460573	0.626734	0.140623	2.4778	2.93911	2.65484	2.65665	1.68363	1.84255	0.729651	1.2673	0.298818	2.07948	1.63246	2.23057	Chassy_SC_5237;N1P813;P38081; Uncharacterized glycosyl hydrolase YBR056W - YBR056W	Chassy_SC_5237	N1P813	CENPK1137D_4601	P38081	YBR056W	Uncharacterized glycosyl hydrolase YBR056W - YBR056W	33	57.7
c506.a1.a1	3.29	5.34167	5.21598	9.96714	6.07863	7.2169	7.10316	6.54813	5.86595	9.57278	5.88097	3.92039	5.25408	6.20095	4.61324	Chassy_SC_2290;N1NYP8;(P0CX24-P0CX23);60S ribosomal protein L20- NA	Chassy_SC_2290	N1NYP8	CENPK1137D_283	(P0CX24-P0CX23)	YOR312C YMR242C	60S ribosomal protein L20- NA	37	21.2
c507.a1.a1	1.96644	2.12367	4.54432	1.50798	1.56996	0.805431	1.25859	0.835887	1.85085	0.625835	0.656336	0.770352	1.35699	0.967029	1.73674	Chassy_SC_5330;N1P4W6;P29704; Squalene synthase - ERG9	Chassy_SC_5330	N1P4W6	CENPK1137D_5342	P29704	YHR190W	Squalene synthase - ERG9	29	51.6
c508.a1.a1	2.92542	4.74974	3.52863	4.12031	2.33558	2.77293	4.6461	3.17018	2.83991	2.15462	2.84718	4.08254	3.2051	2.38258	3.25552	Chassy_SC_5150;N1PAX3;P32602; Alpha-soluble NSF attachment protein - SEC17	Chassy_SC_5150	N1PAX3	CENPK1137D_4873	P32602	YBL050W	Alpha-soluble NSF attachment protein - SEC17	44	32.7
c509.a1.a1	1.09607	1.4915	0.614641	1.80795	1.88225	1.59926	1.28845	0.972259	0.844454	1.48268	1.55494	1.76458	2.04996	0.89268	1.87758	Chassy_SC_1951;N1P3H3;P40413; T-complex protein 1 subunit epsilon - CCT5	Chassy_SC_1951	N1P3H3	CENPK1137D_1357	P40413	YJR064W	T-complex protein 1 subunit epsilon - CCT5	31	61.8
c510.a1.a1	12.7604	14.2134	13.879	1.88451	0.69396	0.448594	0.85637	0.941942	1.44046	0.640194	1.03349	1.59438	2.13677	1.52272	0.526665	Chassy_SC_3147;N1PAC1;P11353; Oxygen-dependent coproporphyrinogen-III oxidase - HEM13	Chassy_SC_3147	N1PAC1	CENPK1137D_3863	P11353	YDR044W	Oxygen-dependent coproporphyrinogen-III oxidase - HEM13	57	37.6
c511.a1.a1	0.96458	1.45562	0.923374	1.45671	1.12252	1.33271	0.372771	0.190621	1.08324	0.867906	0.745053	0.764535	1.43175	0.959728	0.851906	Chassy_SC_1987;N1P247;P38795; Glutamine-dependent NAD(+) synthetase - QNS1	Chassy_SC_1987	N1P247	CENPK1137D_5218	P38795	YHR074W	Glutamine-dependent NAD(+) synthetase - QNS1	24	80.5
c512.a1.a1	5.14415	7.53128	3.79158	5.18502	6.80173	4.87601	4.32752	5.99763	6.56375	7.66563	8.03921	6.75263	4.47289	6.9386	6.30624	Chassy_SC_3427;N1P7V2;P35691; Translationally-controlled tumor protein homolog - TMA19	Chassy_SC_3427	N1P7V2	CENPK1137D_950	P35691	YKL056C	Translationally-controlled tumor protein homolog - TMA19	39	18.7
c513.a1.a1	0.633599	0.65596	0.546925	0.569033	0.592418	0.326994	0.167985	0.0467706	0.57169	0.466657	0.661201	0.344529	0.228213	0.0993783	0.383902	Chassy_SC_1721;N1P5K4;P39986; Manganese-transporting ATPase 1 - SPF1	Chassy_SC_1721	N1P5K4	CENPK1137D_3624	P39986	YEL031W	Manganese-transporting ATPase 1 - SPF1	21	135
c514.a1.a1	8.97448	7.42197	6.75904	0.499691	0.520226	0.617643	0.582766	0.458725	0.326133	0.47992	0.326968	0.274641	1.31119	0.974699	1.33181	Chassy_SC_3974;N1P1H0;P10614; Lanosterol 14-alpha demethylase - ERG11	Chassy_SC_3974	N1P1H0	CENPK1137D_5399	P10614	YHR007C	Lanosterol 14-alpha demethylase - ERG11	43	60.6
c515.a1.a1	1.94018	1.30489	0.592379	2.73264	2.84494	2.83088	1.24178	1.72102	4.22605	1.42897	2.30685	1.93766	2.59684	1.99103	2.91704	Chassy_SC_2839;N1P9L6;P38328; Actin-related protein 2/3 complex subunit 1 - ARC40	Chassy_SC_2839	N1P9L6	CENPK1137D_4790	P38328	YBR234C	Actin-related protein 2/3 complex subunit 1 - ARC40	40	42.3
c516.a1.a1	0.647938	1.93215	0.363344	0.912589	0.950092	0.614164	1.17245	1.2896	1.15525	0.666838	0.919197	1.18849	1.90047	1.49193	1.78921	Chassy_SC_3280;N1P0R4;P00729; Carboxypeptidase Y - PRC1	Chassy_SC_3280	N1P0R4	CENPK1137D_342	P00729	YMR297W	Carboxypeptidase Y - PRC1	30	59.7
c517.a1.a1	3.30572	3.57004	3.16451	3.09694	1.59357	2.48679	1.67916	2.32719	1.53782	1.47011	2.55338	2.14474	1.73556	3.28909	3.41922	Chassy_SC_2072;N1P0L2;Q04013; Citrate/oxoglutarate carrier protein - YHM2	Chassy_SC_2072	N1P0L2	CENPK1137D_282	Q04013	YMR241W	Citrate/oxoglutarate carrier protein - YHM2	33	34.1
c518.a1.a1	3.36988	3.63933	4.2401	3.76685	2.13522	3.19423	2.63493	2.37236	2.59629	1.96979	2.06579	3.18692	2.93015	2.74456	2.04183	Chassy_SC_809;N1P410;P50085; Prohibitin-2 - PHB2	Chassy_SC_809	N1P410	CENPK1137D_3196	P50085	YGR231C	Prohibitin-2 - PHB2	29	34.3
c519.a1.a1	2.58466	0.987312	2.47425	1.98207	2.06352	1.05864	2.82398	2.2229	1.99132	1.14944	0.862676	0.724614	2.74555	3.59349	2.6734	Chassy_SC_1881;N1P657;P14843; Phospho-2-dehydro-3-deoxyheptonate aldolase, phenylalanine-inhibited - ARO3	Chassy_SC_1881	N1P657	CENPK1137D_3856	P14843	YDR035W	Phospho-2-dehydro-3-deoxyheptonate aldolase, phenylalanine-inhibited - ARO3	40	41
c520.a1.a1	2.6488	5.65266	4.19942	2.66985	3.50232	1.16726	4.09261	4.50156	4.12894	4.70956	4.93908	6.38608	5.55996	3.57279	4.53743	Chassy_SC_4442;N1P678;P32379; Proteasome subunit alpha type-5 - PUP2	Chassy_SC_4442	N1P678	CENPK1137D_3220	P32379	YGR253C	Proteasome subunit alpha type-5 - PUP2	52	28.5
c521.a1.a1	1.29566	0.785776	1.40923	0.993589	0.306652	0.508738	0.568915	0.764471	0.413506	0.954277	1.00078	0.576702	0.944212	0.312822	0.427436	Chassy_SC_633;N1NYF2;P53852; Cysteine--tRNA ligase - YNL247W	Chassy_SC_633	N1NYF2	CENPK1137D_2793	P53852	YNL247W	Cysteine--tRNA ligase - YNL247W	24	85.7
c522.a1.a1	0.678294	1.10128	0.380367	4.96068	5.16454	2.53997	4.84883	5.33334	4.17703	5.57977	8.67211	5.67027	5.62471	6.17009	5.29543	Chassy_SC_5338;N1NWX9;Q12189; Ribose-5-phosphate isomerase - RKI1	Chassy_SC_5338	N1NWX9	CENPK1137D_2113	Q12189	YOR095C	Ribose-5-phosphate isomerase - RKI1	64	28.2
c523.a1.a1	3.27907	3.34402	3.04533	0.636512	0.925979	0.78676	1.79204	1.65201	2.15716	0.854236	0.641121	1.24624	2.04043	2.6706	2.61143	Chassy_SC_2401;N1P9J4;P38295; Medium-chain fatty acid ethyl ester synthase/esterase 2 - EHT1	Chassy_SC_2401	N1P9J4	CENPK1137D_4730	P38295	YBR177C	Medium-chain fatty acid ethyl ester synthase/esterase 2 - EHT1	36	51.1
c524.a1.a1	1.52085	1.64245	0.676851	1.7	1.48335	1.76112	1.18916	0.849718	0.506315	2.83379	1.43512	1.20544	1.61552	0.98303	2.06761	Chassy_SC_1288;N1P9R5;P53172; Protein SDS23 - SDS23	Chassy_SC_1288	N1P9R5	CENPK1137D_2918	P53172	YGL056C	Protein SDS23 - SDS23	36	58
c525.a1.a1	0.381967	0.156981	0.433373	0.828126	1.13321	1.0236	0.32133	0.268901	0.595409	0.201328	0.38779	0.501401	0.332124	0.311089	0.860021	Chassy_SC_1976;N1P8D4;P38250; Increased sodium tolerance protein 2 - IST2	Chassy_SC_1976	N1P8D4	CENPK1137D_4634	P38250	YBR086C	Increased sodium tolerance protein 2 - IST2	16	105.7
c526.a1.a1	1.13124	0.793654	1.42336	1.2645	0.545331	0.647448	0.884523	0.632036	0.87155	1.01786	1.27365	0.89663	0.780639	0.731197	0.685424	Chassy_SC_137;N1P5R3;P53235; Eukaryotic translation initiation factor 2A - YGR054W	Chassy_SC_137	N1P5R3	CENPK1137D_3020	P53235	YGR054W	Eukaryotic translation initiation factor 2A - YGR054W	19	71.2
c527.a1.a1	5.72748	2.04043	4.61089	2.23029	2.32194	2.75674	1.12395	1.62492	2.73738	2.61685	1.78285	1.88692	2.00697	2.36866	2.56861	Chassy_SC_2716;N1P5J0;P05373; Delta-aminolevulinic acid dehydratase - HEM2	Chassy_SC_2716	N1P5J0	CENPK1137D_2930	P05373	YGL040C	Delta-aminolevulinic acid dehydratase - HEM2	41	37.6
c528.a1.a1	6.52563	8.06087	10.3458	16.8807	7.28002	17.4875	9.66563	10.6315	14.214	6.71598	14.2504	11.9698	16.0418	9.76128	15.6202	Chassy_SC_5137;N1NZB8;P20081; FK506-binding protein 1 - FPR1	Chassy_SC_5137	N1NZB8	CENPK1137D_2544	P20081	YNL135C	FK506-binding protein 1 - FPR1	82	12.1
c529.a1.a1	3.43615	3.71089	3.28936	2.09126	2.74333	1.96663	3.75431	3.52603	2.64734	3.09176	3.24244	2.72352	2.3712	4.77733	2.08198	Chassy_SC_609;N1P4N6;P43588; Ubiquitin carboxyl-terminal hydrolase RPN11 - RPN11	Chassy_SC_609	N1P4N6	CENPK1137D_3386	P43588	YFR004W	Ubiquitin carboxyl-terminal hydrolase RPN11 - RPN11	36	34.3
c530.a1.a1	1.24098	0.919438	0.814996	0.518147	0.830373	1.58922	0.432455	0.168247	0.956097	0.627045	0.657604	0.6748	0.74027	0.418672	0.630192	Chassy_SC_4769;N1NYJ0;Q99287; Protein SEY1 - SEY1	Chassy_SC_4769	N1NYJ0	CENPK1137D_2184	Q99287	YOR165W	Protein SEY1 - SEY1	18	89.3
c531.a1.a1	3.69241	4.11286	4.45377	3.56783	3.71445	3.49995	2.36327	4.77422	3.58449	2.06905	6.13469	4.39992	4.94213	3.78919	3.44386	Chassy_SC_2005;N1P0N9;P23639; Proteasome subunit alpha type-2 - PRE8	Chassy_SC_2005	N1P0N9	CENPK1137D_312	P23639	YML092C	Proteasome subunit alpha type-2 - PRE8	49	27
c532.a1.a1	2.46195	7.09827	5.13027	2.48151	3.25525	3.86482	2.60965	2.27807	4.57894	1.81327	3.1494	2.09946	4.33116	4.05685	2.4705	Chassy_SC_1209;N1P5Y9;Q07505; Putative carboxymethylenebutenolidase - YDL086W	Chassy_SC_1209	N1P5Y9	CENPK1137D_3739	Q07505	YDL086W	Putative carboxymethylenebutenolidase - YDL086W	41	30.7
c533.a1.a1	1.36285	1.51803	1.17642	1.91951	1.99839	2.3726	1.34271	1.76214	1.32301	1.84356	1.3264	0.672719	1.82411	1.39857	1.04047	Chassy_SC_1862;N1P2J7;P53303; Zinc finger protein ZPR1 - ZPR1	Chassy_SC_1862	N1P2J7	CENPK1137D_3177	P53303	YGR211W	Zinc finger protein ZPR1 - ZPR1	34	54.9
c534.a1.a1	0	0	0	0.626076	0.651805	0.77386	1.47731	2.04744	3.26611	11.9262	10.8419	9.79793	0.709882	0.36203	0.494672	Chassy_SC_3733;N1NWR8;Q12068; NADPH-dependent methylglyoxal reductase GRE2 - GRE2	Chassy_SC_3733	N1NWR8	CENPK1137D_1993	Q12068	YOL151W	NADPH-dependent methylglyoxal reductase GRE2 - GRE2	67	38.1
c535.a1.a1	4.82511	4.26543	6.07112	4.52037	3.85224	6.66663	2.45094	3.39683	2.95031	1.53563	3.72697	2.48449	6.11547	6.70843	3.57161	Chassy_SC_2744;N1P726;Q05905; Protein HRI1 - HRI1	Chassy_SC_2744	N1P726	CENPK1137D_675	Q05905	YLR301W	Protein HRI1 - HRI1	55	27.4
c536.a1.a1	0	0.17616	0	5.56673	5.7955	4.26844	2.88218	3.78252	2.83991	4.63452	2.84718	3.48596	3.2051	4.37596	2.7285	Chassy_SC_4302;N1NX96;P32573; Peroxisomal 2,4-dienoyl-CoA reductase SPS19 - SPS19	Chassy_SC_4302	N1NX96	CENPK1137D_2480	P32573	YNL202W	Peroxisomal 2,4-dienoyl-CoA reductase SPS19 - SPS19	44	31
c537.a1.a1	1.47037	1.29981	1.08376	1.48205	1.94416	1.39372	2.27184	2.49885	1.87613	1.08295	3.70418	1.25388	3.61456	0.856998	1.80253	Chassy_SC_498;N1P1X8;P07172; Histidinol-phosphate aminotransferase - HIS5	Chassy_SC_498	N1P1X8	CENPK1137D_5143	P07172	YIL116W	Histidinol-phosphate aminotransferase - HIS5	34	42.5
c538.a1.a1	2.21741	2.8141	2.18082	0.521367	0.388446	0.847035	0.435143	0.222516	1.05979	0.500739	0.525143	0.441099	0.979046	0.553716	0.833462	Chassy_SC_2663;N1P9M1;P38694; Putative aldehyde dehydrogenase-like protein YHR039C - MSC7	Chassy_SC_2663	N1P9M1	CENPK1137D_5435	P38694	YHR039C	Putative aldehyde dehydrogenase-like protein YHR039C - MSC7	26	71.2
c539.a1.a1	3.6649	3.86558	3.77462	1.38908	1.90081	1.22874	1.92006	2.11192	2.31126	2.69927	2.31718	2.37777	3.80219	1.47526	2.64951	Chassy_SC_3846;N1NWG0;P07703; DNA-directed RNA polymerases I and III subunit RPAC1 - RPC40	Chassy_SC_3846	N1NWG0	CENPK1137D_1803	P07703	YPR110C	DNA-directed RNA polymerases I and III subunit RPAC1 - RPC40	39	37.6
c540.a1.a1	0.94272	0.661394	1.18616	1.05377	0.597325	1.30251	0.364323	0.286777	0.726308	0.419243	0.439675	0.485414	0.650548	0.609345	0.453326	Chassy_SC_1665;N1P0G5;P36114; Mitochondrial outer membrane protein YKR018C - YKR018C	Chassy_SC_1665	N1P0G5	CENPK1137D_1028	P36114	YKR018C	Mitochondrial outer membrane protein YKR018C - YKR018C	21	81.6
c541.a1.a1	0.680931	0.601947	1.07955	1.86017	1.93661	2.29926	1.55253	1.70766	2.28311	2.18258	2.73107	2.68658	2.10917	1.97558	1.46975	Chassy_SC_1797;N1PAL9;P32771; S-(hydroxymethyl)glutathione dehydrogenase - SFA1	Chassy_SC_1797	N1PAL9	CENPK1137D_4353	P32771	YDL168W	S-(hydroxymethyl)glutathione dehydrogenase - SFA1	29	40.9
c542.a1.a1	0.728504	0.786754	0.916629	0.55866	0.581618	0.416949	0.281537	0.309669	0.685681	0.65549	1.10815	0.577419	0.382478	0.864845	0.350316	Chassy_SC_591;N1P1N7;Q06142; Importin subunit beta-1 - KAP95	Chassy_SC_591	N1P1N7	CENPK1137D_717	Q06142	YLR347C	Importin subunit beta-1 - KAP95	22	94.6
c543.a1.a1	2.48009	4.02669	2.14082	2.3964	1.50644	1.27995	2.44343	0.95062	2.40759	2.30159	2.9488	2.47687	3.96066	3.10924	1.89343	Chassy_SC_1261;N1P778;P40093; UPF0160 protein YER156C - YER156C	Chassy_SC_1261	N1P778	CENPK1137D_3570	P40093	YER156C	UPF0160 protein YER156C - YER156C	50	36.7
c544.a1.a1	2.29952	2.48338	1.57533	1.76341	1.83588	1.3161	2.1453	1.28477	2.16435	1.02263	1.07247	0.900834	2.91447	2.28795	1.70214	Chassy_SC_57;N1P622;P48015; Aminomethyltransferase, mitochondrial - GCV1	Chassy_SC_57	N1P622	CENPK1137D_3841	P48015	YDR019C	Aminomethyltransferase, mitochondrial - GCV1	36	44.4
c545.a1.a1	3.52208	2.22818	3.99609	4.47317	2.01234	4.38806	2.96296	5.01669	6.55067	4.29618	2.7205	3.78449	4.02528	4.7507	2.80496	Chassy_SC_3987;N1P7D2;P08067; Cytochrome b-c1 complex subunit Rieske, mitochondrial - RIP1	Chassy_SC_3987	N1P7D2	CENPK1137D_3630	P08067	YEL024W	Cytochrome b-c1 complex subunit Rieske, mitochondrial - RIP1	35	23.3
c546.a1.a1	1.53338	2.1851	0.85987	1.17588	1.00208	0.333976	0.981414	0.533536	0.96702	1.82053	0.585391	1.39015	1.33329	0.441725	2.38443	Chassy_SC_5100;N1P264;P38687; Signal recognition particle subunit SRP68 - SRP68	Chassy_SC_5100	N1P264	CENPK1137D_1767	P38687	YPL243W	Signal recognition particle subunit SRP68 - SRP68	33	68.9
c547.a1.a1	2.61107	1.49949	1.46421	2.00232	2.91292	3.45838	3.06936	1.19414	4.65543	1.9231	0.252322	3.11137	2.27035	4.92131	2.21069	Chassy_SC_2064;N1P326;P36017; Vacuolar protein sorting-associated protein 21 - VPS21	Chassy_SC_2064	N1P326	CENPK1137D_2107	P36017	YOR089C	Vacuolar protein sorting-associated protein 21 - VPS21	46	23
c547.a2.a1	0.785231	3.60441	0.440333	1.70243	2.47664	2.10428	1.98546	1.01529	2.38998	3.7839	1.71475	1.44032	1.254	4.18423	1.87959	Chassy_SC_219;N1P0G3;P36018; GTP-binding protein YPT52 - YPT52	Chassy_SC_219	N1P0G3	CENPK1137D_1023	P36018	YKR014C	GTP-binding protein YPT52 - YPT52	28	26
c548.a1.a1	2.19185	2.54676	0.879612	1.68084	2.89812	1.48682	1.00395	1.54304	1.68869	1.61434	1.69301	1.42206	2.505	1.27751	1.74557	Chassy_SC_481;N1NYJ6;P39926; Protein SSO2 - SSO2	Chassy_SC_481	N1NYJ6	CENPK1137D_218	P39926	YMR183C	Protein SSO2 - SSO2	26	33.6
c548.a2.a1	0.201339	0.503197	0.319203	0.801723	1.28483	0.539552	0.669133	0.735995	0.805466	0.148289	0.155516	0.130628	0.90904	0.463598	0.633453	Chassy_SC_122;N1P2I2;P32867; Protein SSO1 - SSO1	Chassy_SC_122	N1P2I2	CENPK1137D_1877	P32867	YPL232W	Protein SSO1 - SSO1	18	33
c549.a1.a1	5.55014	4.90636	16.161	5.94734	4.43108	5.26083	14.0335	11.0465	5.97511	7.5078	5.99041	5.03171	6.74345	10.4608	7.7824	Chassy_SC_527;N1P611;(P0CX85-P0CX84);60S ribosomal protein L35- NA	Chassy_SC_527	N1P611	CENPK1137D_4397	(P0CX85-P0CX84)	YDL136W YDL191W	60S ribosomal protein L35- NA	33	14.7
c550.a1.a1	0	0	0	3.08711	3.76401	2.61782	2.15945	2.83402	1.68869	2.48498	2.60609	1.79183	3.50035	2.2493	1.67338	Chassy_SC_4554;N1NWH1;P38616; Protein YGP1 - YGP1	Chassy_SC_4554	N1NWH1	CENPK1137D_2521	P38616	YNL160W	Protein YGP1 - YGP1	28	37.2
c551.a1.a1	2.77587	4.96486	5.78444	5.13882	5.35	6.35183	3.59464	3.23643	2.13864	2.04448	2.14412	3.64384	3.17246	5.45766	2.78552	Chassy_SC_289;N1NZU9;P40364; Mitochondrial peculiar membrane protein 1 - MPM1	Chassy_SC_289	N1NZU9	CENPK1137D_1234	P40364	YJL066C	Mitochondrial peculiar membrane protein 1 - MPM1	53	28.4
c552.a1.a1	1.01129	1.64194	1.6033	0.590022	0.614269	0.729296	0.647259	0.711936	0.779136	0.566677	1.43466	1.20506	0.669002	0.823632	0.772073	Chassy_SC_2363;N1P6K5;Q03862; Probable metalloprotease ARX1 - ARX1	Chassy_SC_2363	N1P6K5	CENPK1137D_3924	Q03862	YDR101C	Probable metalloprotease ARX1 - ARX1	27	65
c553.a1.a1	6.21935	5.49794	9.86017	1.33883	0.758912	1.65486	4.86295	5.34887	6.98443	4.58066	2.90064	9.05378	6.60649	3.05846	3.76834	Chassy_SC_5105;N1P7L5;P32471; Elongation factor 1-beta - EFB1	Chassy_SC_5105	N1P7L5	CENPK1137D_4977	P32471	YAL003W	Elongation factor 1-beta - EFB1	58	22.5
c554.a1.a1	1.11145	1.29142	0.446037	0.609961	0.635028	0.489788	0.93501	0.782451	1.12551	0.380575	0.21731	0.516053	1.60053	0.905209	0.673436	Chassy_SC_249;N1P4Z2;P39966; Protein phosphatase 2C homolog 2 - PTC2	Chassy_SC_249	N1P4Z2	CENPK1137D_3501	P39966	YER089C	Protein phosphatase 2C homolog 2 - PTC2	26	50.3
c554.a2.a1	0.785231	0.245526	0	0.841427	0.407262	0.483525	0.177765	0.359115	0.845356	0.375708	0.606521	0.711884	0.682766	0.639522	0.475776	Chassy_SC_3825;N1P7C7;P34221; Protein phosphatase 2C homolog 3 - PTC3	Chassy_SC_3825	N1P7C7	CENPK1137D_4867	P34221	YBL056W	Protein phosphatase 2C homolog 3 - PTC3	13	51.2
c555.a1.a1	5.75268	6.68417	11.9876	5.79839	6.03668	7.1671	3.68192	6.70713	5.82546	4.23695	7.359	10.552	8.28409	4.68521	4.5814	Chassy_SC_3410;N1P6D5;P04037; Cytochrome c oxidase subunit 4, mitochondrial - COX4	Chassy_SC_3410	N1P6D5	CENPK1137D_3275	P04037	YGL187C	Cytochrome c oxidase subunit 4, mitochondrial - COX4	53	17.1
c556.a1.a1	0	0	0	4.31833	4.4958	2.9062	0.694102	0.763459	0.835522	0.153823	0.161319	0.135502	1.45152	0.480897	0.65709	Chassy_SC_1543;N1P694;P25613; Accumulation of dyads protein 2 - ADY2	Chassy_SC_1543	N1P694	CENPK1137D_4507	P25613	YCR010C	Accumulation of dyads protein 2 - ADY2	19	30.6
c556.a2.a1	0	0	0	1.79835	1.87225	1.59076	1.50093	2.16993	1.80674	0	0	0	0.947979	0	1.4209	Chassy_SC_4546;N1P4N7;P32907; Ammonia transport outward protein 2 - ATO2	Chassy_SC_4546	N1P4N7	CENPK1137D_2677	P32907	YNR002C	Ammonia transport outward protein 2 - ATO2	24	30.6
c557.a1.a1	0.584877	1.0461	0.663591	0.589525	0.466951	0.140332	0.75739	0.833072	0.450612	1.40497	1.09059	1.4101	0.842247	0.626102	0.717004	Chassy_SC_327;N1P962;P25375; Saccharolysin - PRD1	Chassy_SC_327	N1P962	CENPK1137D_4400	P25375	YCL057W	Saccharolysin - PRD1	23	81.8
c558.a1.a1	4.41223	2.96751	3.80866	3.38356	2.68005	4.18225	0.998865	3.10617	3.39936	2.4724	4.29423	2.17793	3.83648	2.73398	1.45559	Chassy_SC_2883;N1P4I1;P51996; GTP-binding protein YPT32/YPT11 - YPT32	Chassy_SC_2883	N1P4I1	CENPK1137D_3244	P51996	YGL210W	GTP-binding protein YPT32/YPT11 - YPT32	39	24.4
c558.a2.a1	3.33434	2.94758	2.45763	4.23473	2.66205	3.16054	0.992157	2.34734	2.56891	3.22786	3.38517	2.16331	2.89924	2.71562	1.44581	Chassy_SC_4067;N1P4S1;P38555; GTP-binding protein YPT31/YPT8 - YPT31	Chassy_SC_4067	N1P4S1	CENPK1137D_3431	P38555	YER031C	GTP-binding protein YPT31/YPT8 - YPT31	38	24.4
c559.a1.a1	3.14907	4.28516	7.68513	6.82737	7.10794	6.42047	10.4657	7.89736	3.73465	10.0937	10.5856	10.6089	5.88966	5.51663	8.30372	Chassy_SC_4116;N1NWX2;Q12305; Thiosulfate sulfurtransferase RDL1, mitochondrial - RDL1	Chassy_SC_4116	N1NWX2	CENPK1137D_2300	Q12305	YOR285W	Thiosulfate sulfurtransferase RDL1, mitochondrial - RDL1	71	15.3
c560.a1.a1	3.55925	3.1464	1.99592	0.965425	1.32109	1.97631	1.94516	0.886277	2.34147	1.21873	2.74921	1.65258	0.783382	0.259539	1.54333	Chassy_SC_4127;N1P0N4;P36049; rRNA-processing protein EBP2 - EBP2	Chassy_SC_4127	N1P0N4	CENPK1137D_1138	P36049	YKL172W	rRNA-processing protein EBP2 - EBP2	25	49.6
c561.a1.a1	0	0	0	1.39532	1.45266	1.72468	5.45277	4.75994	2.32165	1.76142	2.32759	2.38846	2.62019	4.18959	4.61915	Chassy_SC_1533;N1P806;P38230; Probable quinone oxidoreductase - ZTA1	Chassy_SC_1533	N1P806	CENPK1137D_4591	P38230	YBR046C	Probable quinone oxidoreductase - ZTA1	51	36.9
c562.a1.a1	2.44849	2.16448	3.88184	1.87764	1.39894	1.07898	3.17068	4.16114	3.8167	3.64865	3.13218	2.63091	4.30748	4.03467	1.48355	Chassy_SC_102;N1P5L0;Q04067; Eukaryotic translation initiation factor 3 subunit G - TIF35	Chassy_SC_102	N1P5L0	CENPK1137D_4257	Q04067	YDR429C	Eukaryotic translation initiation factor 3 subunit G - TIF35	38	30.4
c563.a1.a1	3.7828	6.76582	4.29189	2.07599	3.02009	3.58562	4.89856	3.50027	3.83066	4.6142	9.52973	5.92474	6.65487	6.23337	6.47999	Chassy_SC_5089;N1PA50;P25451; Proteasome subunit beta type-3 - PUP3	Chassy_SC_5089	N1PA50	CENPK1137D_3508	P25451	YER094C	Proteasome subunit beta type-3 - PUP3	37	22.5
c564.a1.a1	3.13216	5.08541	3.22593	2.40193	3.49425	2.9689	5.66765	4.04983	2.41314	4.23695	3.38062	3.73231	5.00201	3.56457	3.48559	Chassy_SC_4177;N1NWY0;(P0CX49-P0CX50);60S ribosomal protein L18- NA	Chassy_SC_4177	N1NWY0	CENPK1137D_2315 CENPK1137D_2659	(P0CX49-P0CX50)	YOL120C YNL301C	60S ribosomal protein L18- NA	32	20.5
c565.a1.a1	1.00569	1.16853	0.403593	1.56038	1.32975	0.953267	0.846036	0.50667	1.28322	1.49864	1.02102	1.32015	1.14937	0.819071	2.5531	Chassy_SC_3096;N1NZ60;Q12265; Ribose-phosphate pyrophosphokinase 5 - PRS5	Chassy_SC_3096	N1NZ60	CENPK1137D_2459	Q12265	YOL061W	Ribose-phosphate pyrophosphokinase 5 - PRS5	31	53.4
c566.a1.a1	3.37969	4.94802	5.35816	3.40654	3.54654	4.21065	5.22189	1.7027	5.26825	3.27176	2.61051	1.56921	3.86254	3.6179	2.69156	Chassy_SC_4318;N1P5H4;Q04178; Hypoxanthine-guanine phosphoribosyltransferase - HPT1	Chassy_SC_4318	N1P5H4	CENPK1137D_4227	Q04178	YDR399W	Hypoxanthine-guanine phosphoribosyltransferase - HPT1	50	25.1
c566.a2.a1	0	0	0	0.713323	0.262677	0.881702	1.09345	1.20272	1.31624	0	0.254135	0.213463	0	0.757581	0.199352	Chassy_SC_828;N1P1A8;P47165; Xanthine phosphoribosyltransferase 1 - XPT1	Chassy_SC_828	N1P1A8	CENPK1137D_1428	P47165	YJR133W	Xanthine phosphoribosyltransferase 1 - XPT1	31	23.6
c567.a1.a1	5.42162	3.92313	1.97508	4.15762	4.32848	5.13902	3.47003	4.55399	3.41913	4.7644	2.7205	1.73854	2.32998	2.86852	3.28499	Chassy_SC_3207;N1P843;P15873; Proliferating cell nuclear antigen - POL30	Chassy_SC_3207	N1P843	CENPK1137D_4636	P15873	YBR088C	Proliferating cell nuclear antigen - POL30	49	28.8
c568.a1.a1	0.229504	0.283498	0.0455218	0.593687	0.518027	0.615031	0.269786	0.545015	0.409197	0.236199	0.325586	0.34459	0.366514	0.432567	0.469081	Chassy_SC_5189;N1NY50;P27692; Transcription elongation factor SPT5 - SPT5	Chassy_SC_5189	N1NY50	CENPK1137D_18	P27692	YML010W	Transcription elongation factor SPT5 - SPT5	14	115.5
c569.a1.a1	1.17019	1.03446	1.01011	1.93021	4.06581	3.13591	4.55459	4.27764	5.48257	2.43666	1.39135	2.70457	5.28339	4.94876	6.38991	Chassy_SC_2975;N1P3R4;P32787; Mitochondrial genome maintenance protein MGM101 - MGM101	Chassy_SC_2975	N1P3R4	CENPK1137D_1442	P32787	YJR144W	Mitochondrial genome maintenance protein MGM101 - MGM101	49	30
c570.a1.a1	0.342437	1.1959	0.542901	2.09897	1.41961	2.12369	1.75184	1.57727	2.51609	1.65015	1.04493	1.77582	1.94812	1.44817	1.97876	Chassy_SC_3665;N1P5W2;P11745; Ran GTPase-activating protein 1 - RNA1	Chassy_SC_3665	N1P5W2	CENPK1137D_275	P11745	YMR235C	Ran GTPase-activating protein 1 - RNA1	49	45.7
c571.a1.a1	0.717543	0.412073	0.142324	2.17382	2.97465	2.2943	1.06281	1.42814	1.86483	0.738473	0.774463	0.650519	2.10462	1.97133	1.00614	Chassy_SC_1017;N1P9B7;P38067; Succinate-semialdehyde dehydrogenase [NADP(+)] - UGA2	Chassy_SC_1017	N1P9B7	CENPK1137D_4550	P38067	YBR006W	Succinate-semialdehyde dehydrogenase [NADP(+)] - UGA2	28	54.1
c572.a1.a1	7.48867	10.9638	8.4965	4.10976	5.97875	7.09832	13.5508	12.7268	7.58342	5.51553	4.13951	9.83023	6.51147	8.0165	10.9536	Chassy_SC_5379;N1P6F4;P38061; 60S ribosomal protein L32 - RPL32	Chassy_SC_5379	N1P6F4	CENPK1137D_4577	P38061	YBL092W	60S ribosomal protein L32 - RPL32	41	14.7
c573.a1.a1	0.779231	0.905407	0.884101	0.989651	1.50183	1.22326	0.231866	0.721032	1.21466	1.16118	0.996817	1.02288	0.890559	0.634636	1.13978	Chassy_SC_4268;N1P3B8;P32608; Retrograde regulation protein 2 - RTG2	Chassy_SC_4268	N1P3B8	CENPK1137D_2824	P32608	YGL252C	Retrograde regulation protein 2 - RTG2	24	65.4
c574.a1.a1	9.78649	5.62021	1.94114	10.4869	2.76362	6.02627	14.4955	15.944	7.53989	20.3782	13.8836	25.0838	19.6927	18.4455	13.7226	Chassy_SC_3960;N1P207;CENPK specific;No description in SC288c, annotation and gene name in CENPK: 40S ribosomal protein S21 -CENPK1137D_1496	Chassy_SC_3960	N1P207	CENPK1137D_1496			40S ribosomal protein S21	55	9.7
c574.a2.a1	9.78649	5.62021	1.94114	7.50486	0.977512	6.02627	14.4955	15.944	7.53989	16.6807	10.5628	17.9511	15.6289	18.4455	13.7226	Chassy_SC_4816;N1P0Y2;CENPK specific;No description in SC288c, annotation and gene name in CENPK: 40S ribosomal protein S21 -CENPK1137D_1066	Chassy_SC_4816	N1P0Y2	CENPK1137D_1066			40S ribosomal protein S21	55	9.7
c575.a1.a1	1.52085	1.34444	0.13035	1.4248	1.48335	1.44158	1.66167	1.56063	1.70794	0.171203	0.329763	0.426374	1.32239	2.11446	1.81472	Chassy_SC_1564;N1P8P5;P38314; Protein SDS24 - SDS24	Chassy_SC_1564	N1P8P5	CENPK1137D_4769	P38314	YBR214W	Protein SDS24 - SDS24	29	57
c576.a1.a1	26.4732	23.4025	30.0361	20.3012	9.82607	25.0933	22.2706	30.8655	20.396	13.9536	20.4482	22.5755	23.0187	21.5608	16.0403	Chassy_SC_2134;N1P618;P41058; 40S ribosomal protein S29-B - RPS29B	Chassy_SC_2134	N1P618	CENPK1137D_3764	P41058	YDL061C	40S ribosomal protein S29-B - RPS29B	64	6.7
c576.a2.a1	12.3076	5.92384	3.75779	9.4382	1.89234	11.6661	16.9438	13.3373	5.16281	4.9355	5.17603	12.2917	5.8267	10.0238	4.06026	Chassy_SC_1813;N1P1T3;P41057; 40S ribosomal protein S29-A - RPS29A	Chassy_SC_1813	N1P1T3	CENPK1137D_757	P41057	YLR388W	40S ribosomal protein S29-A - RPS29A	50	6.6
c577.a1.a1	4.03297	2.82946	3.86069	5.27954	3.93353	2.30822	2.58124	4.13847	3.10716	1.28353	4.54069	3.19657	3.50671	1.98328	2.44361	Chassy_SC_653;N1P492;P33399; La protein homolog - LHP1	Chassy_SC_653	N1P492	CENPK1137D_3777	P33399	YDL051W	La protein homolog - LHP1	44	32
c578.a1.a1	4.81623	4.25758	1.9328	0.607342	0.973316	0.408736	1.80574	1.19927	1.72509	2.07795	1.72951	1.45272	1.48124	1.82361	1.70945	Chassy_SC_2936;N1P3D7;P53199; Sterol-4-alpha-carboxylate 3-dehydrogenase, decarboxylating - ERG26	Chassy_SC_2936	N1P3D7	CENPK1137D_2971	P53199	YGL001C	Sterol-4-alpha-carboxylate 3-dehydrogenase, decarboxylating - ERG26	35	38.6
c579.a1.a1	2.09528	2.43455	1.54436	0.406722	2.77043	1.42131	2.22098	2.98442	2.6735	2.55579	1.61842	1.78678	1.82186	3.45264	3.58924	Chassy_SC_3571;N1NXA1;P24280; SEC14 cytosolic factor - SEC14	Chassy_SC_3571	N1NXA1	CENPK1137D_109	P24280	YMR079W	SEC14 cytosolic factor - SEC14	39	34.8
c579.a2.a1	0	0	0.816573	0.394976	0.411208	0.48821	0.329655	0.665959	0	0	0	0	0.447847	0.419482	0	Chassy_SC_2919;N1P0I1;P33324; CRAL-TRIO domain-containing protein YKL091C - YKL091C	Chassy_SC_2919	N1P0I1	CENPK1137D_911	P33324	YKL091C	CRAL-TRIO domain-containing protein YKL091C - YKL091C	10	36
c580.a1.a1	2.50307	1.43747	1.40365	4.44215	5.64983	5.49071	4.52932	4.07797	2.69474	4.26639	4.47432	5.47815	2.17645	1.32435	5.11601	Chassy_SC_5076;N1P9S1;P53184; Nicotinamidase - PNC1	Chassy_SC_5076	N1P9S1	CENPK1137D_2933	P53184	YGL037C	Nicotinamidase - PNC1	47	24.9
c581.a1.a1	4.12484	3.64638	3.04028	1.47058	1.16482	0.989689	1.22737	1.02711	1.12406	1.77965	1.48123	1.91519	2.56671	1.18826	1.16193	Chassy_SC_2044;N1P2M4;P38791; Deoxyhypusine synthase - DYS1	Chassy_SC_2044	N1P2M4	CENPK1137D_5211	P38791	YHR068W	Deoxyhypusine synthase - DYS1	31	42.8
c582.a1.a1	0.255727	0.31589	0.143404	0.774731	0.688707	0.685303	0.462738	0.416626	0.127993	0.435876	0.276013	0.559675	0.408391	0.481991	0.706162	Chassy_SC_4157;N1PAK0;P32898; Mitochondrial presequence protease - CYM1	Chassy_SC_4157	N1PAK0	CENPK1137D_4258	P32898	YDR430C	Mitochondrial presequence protease - CYM1	18	112
c583.a1.a1	0	0	0	2.32406	1.51976	1.56407	1.05611	0.680483	0.909789	0.108811	0	0.176046	1.43476	1.34389	0.585675	Chassy_SC_877;N1P9G0;P38741; Meiotic activator RIM4 - RIM4	Chassy_SC_877	N1P9G0	CENPK1137D_5285	P38741	YHL024W	Meiotic activator RIM4 - RIM4	28	80
c584.a1.a1	0.816416	3.14088	1.29435	2.72466	3.38454	2.75674	1.86144	1.23626	2.2407	1.29339	1.35642	1.13934	2.52883	1.02353	1.76218	Chassy_SC_1715;N1NZR7;P53731; Actin-related protein 2/3 complex subunit 2 - ARC35	Chassy_SC_1715	N1NZR7	CENPK1137D_2714	P53731	YNR035C	Actin-related protein 2/3 complex subunit 2 - ARC35	44	39.5
c585.a1.a1	2.16976	1.91808	2.46176	2.75566	2.27687	4.16115	1.82531	1.52749	2.76853	1.14364	1.19938	0.654463	1.88662	2.32269	3.17369	Chassy_SC_3687;N1P0V1;P40471; NADPH-dependent 1-acyldihydroxyacetone phosphate reductase - AYR1	Chassy_SC_3687	N1P0V1	CENPK1137D_5134	P40471	YIL124W	NADPH-dependent 1-acyldihydroxyacetone phosphate reductase - AYR1	53	32.7
c586.a1.a1	0.187597	1.32554	0	2.66107	3.38454	3.28922	4.37385	5.48132	2.6735	1.54321	0.409667	2.25138	3.6861	3.45264	4.14062	Chassy_SC_974;N1NVW9;Q08686; Thiosulfate sulfurtransferase TUM1 - TUM1	Chassy_SC_974	N1NVW9	CENPK1137D_2266	Q08686	YOR251C	Thiosulfate sulfurtransferase TUM1 - TUM1	43	34.1
c587.a1.a1	5.98267	6.95141	4.40962	9.28244	6.27803	7.45364	5.03293	8.52144	3.2986	4.40634	7.65322	9.37025	10.525	4.87252	3.62494	Chassy_SC_1954;N1P3R3;O14467; Multiprotein-bridging factor 1 - MBF1	Chassy_SC_1954	N1P3R3	CENPK1137D_2317	O14467	YOR298C-A	Multiprotein-bridging factor 1 - MBF1	53	16.3
c588.a1.a1	3.60557	0	0	4.25617	4.43108	0.658179	18.4454	9.0422	12.0892	9.45999	12.1201	16.411	8.86348	8.3021	13.2852	Chassy_SC_4192;N1P5Y3;P00128; Cytochrome b-c1 complex subunit 7 - QCR7	Chassy_SC_4192	N1P5Y3	CENPK1137D_4357	P00128	YDR529C	Cytochrome b-c1 complex subunit 7 - QCR7	81	14.5
c589.a1.a1	10.0275	11.6511	7.39089	5.50303	5.72918	6.80202	8.43561	7.05922	7.72554	5.2853	1.96056	6.50577	4.05351	3.79678	4.34803	Chassy_SC_813;N1NVG1;P05744; 60S ribosomal protein L33-A - RPL33A	Chassy_SC_813	N1NVG1	CENPK1137D_1556	P05744	YPL143W	60S ribosomal protein L33-A - RPL33A	37	12.1
c589.a2.a1	4.66184	6.34369	4.02412	3.57497	3.72189	4.41884	6.41792	5.05188	5.52873	5.2853	1.96056	6.50577	2.20702	2.06723	4.34803	Chassy_SC_1087;N1NVW4;P41056; 60S ribosomal protein L33-B - RPL33B	Chassy_SC_1087	N1NVW4	CENPK1137D_2251	P41056	YOR234C	60S ribosomal protein L33-B - RPL33B	37	12.1
c590.a1.a1	0.418563	0.569568	0.361305	1.39689	1.45429	1.41334	0.954328	0.833072	0.496396	0.308279	0.323303	0.58412	1.02894	0.963773	2.02711	Chassy_SC_2549;N1NVX5;Q99383; Nuclear polyadenylated RNA-binding protein 4 - HRP1	Chassy_SC_2549	N1NVX5	CENPK1137D_2281	Q99383	YOL123W	Nuclear polyadenylated RNA-binding protein 4 - HRP1	25	59.5
c591.a1.a1	1.43667	1.6693	1.63001	2.22906	1.8996	1.7899	1.2086	1.32936	0.792118	1.39079	1.45857	2.25015	1.24919	0.543977	1.14415	Chassy_SC_5271;N1P4B9;P32381; Actin-related protein 2 - ARP2	Chassy_SC_5271	N1P4B9	CENPK1137D_3797	P32381	YDL029W	Actin-related protein 2 - ARP2	30	44
c592.a1.a1	4.59727	6.25583	7.28852	9.96714	10.3768	9.37312	8.31877	9.15001	7.61854	7.2831	7.63804	6.41566	8.5982	8.05363	5.99155	Chassy_SC_2461;N1P5P3;Q3E792; 40S ribosomal protein S25-A - RPS25A	Chassy_SC_2461	N1P5P3	CENPK1137D_2995	Q3E792	YGR027C	40S ribosomal protein S25-A - RPS25A	29	12
c593.a1.a1	0.919176	2.01628	1.83618	1.08503	0.558319	0.871264	0.320314	0.64709	0.538784	0.853021	0.251126	0.751423	0.435158	0.569554	0.857302	Chassy_SC_4094;N1P0E6;P36041; Protein EAP1 - EAP1	Chassy_SC_4094	N1P0E6	CENPK1137D_1003	P36041	YKL204W	Protein EAP1 - EAP1	23	69.6
c594.a1.a1	0	0	0	6.6473	6.92048	7.21144	3.60416	4.64274	4.3385	0.153823	0	0	3.35913	6.19626	3.99589	Chassy_SC_1413;N1P837;P36139; Protein PET10 - PET10	Chassy_SC_1413	N1P837	CENPK1137D_1055	P36139	YKR046C	Protein PET10 - PET10	46	31.1
c596.a1.a1	1.81139	0.566385	2.87178	1.38908	5.71317	4.8542	2.12932	2.34209	3.22964	1.86422	1.95508	2.71971	2.89276	2.70954	2.53993	Chassy_SC_5339;N1P1C6;P38886; 26S proteasome regulatory subunit RPN10 - RPN10	Chassy_SC_5339	N1P1C6	CENPK1137D_5354	P38886	YHR200W	26S proteasome regulatory subunit RPN10 - RPN10	37	29.6
c597.a1.a1	3.82939	2.57551	4.61899	1.59889	3.05728	2.76158	3.77279	2.05104	3.71745	7.97384	2.95786	2.48449	2.53327	3.1188	1.26331	Chassy_SC_4388;N1NVH4;P05626; ATP synthase subunit 4, mitochondrial - ATP4	Chassy_SC_4388	N1NVH4	CENPK1137D_1621	P05626	YPL078C	ATP synthase subunit 4, mitochondrial - ATP4	42	26.8
c598.a1.a1	1.90437	1.20477	2.16067	1.04511	1.08806	2.3726	1.60206	1.76214	1.92847	1.00376	2.43613	1.62398	1.65587	2.56868	1.51663	Chassy_SC_2253;N1P308;P32332; Mitochondrial oxaloacetate transport protein - OAC1	Chassy_SC_2253	N1P308	CENPK1137D_1187	P32332	YKL120W	Mitochondrial oxaloacetate transport protein - OAC1	30	35
c599.a1.a1	0.838372	0.262142	0.16629	1.18081	1.22933	0.516248	0.536588	1.084	1.18632	2.08292	1.49861	1.83483	1.687	1.58015	1.43614	Chassy_SC_2660;N1NYJ3;P23776; Glucan 1,3-beta-glucosidase I/II - EXG1	Chassy_SC_2660	N1NYJ3	CENPK1137D_674	P23776	YLR300W	Glucan 1,3-beta-glucosidase I/II - EXG1	37	51.2
c600.a1.a1	3.7828	3.34402	1.68353	2.30224	3.68953	2.16503	1.92149	1.15074	2.31299	1.20391	3.56955	1.06052	1.42129	3.08086	2.29202	Chassy_SC_2145;N1NVK9;P30656; Proteasome subunit beta type-5 - PRE2	Chassy_SC_2145	N1NVK9	CENPK1137D_1796	P30656	YPR103W	Proteasome subunit beta type-5 - PRE2	27	31.5
c601.a1.a1	1.24146	1.44248	0.17622	1.25132	1.30275	1.17675	1.04438	1.44743	1.58405	1.51431	1.58811	1.62964	1.07946	2.0457	1.52191	Chassy_SC_3731;N1P463;Q01852; Mitochondrial import inner membrane translocase subunit TIM44 - TIM44	Chassy_SC_3731	N1P463	CENPK1137D_5037	Q01852	YIL022W	Mitochondrial import inner membrane translocase subunit TIM44 - TIM44	28	48.7
c602.a1.a1	0.57516	0	0.322532	5.68306	4.37928	1.0013	4.11157	1.14475	2.89926	2.77161	3.55098	4.16785	1.97571	3.74419	1.80957	Chassy_SC_383;N1P3X1;P53081; NGG1-interacting factor 3 - NIF3	Chassy_SC_383	N1P3X1	CENPK1137D_3156	P53081	YGL221C	NGG1-interacting factor 3 - NIF3	53	31.8
c603.a1.a1	4.85219	7.52284	5.69386	1.49954	1.56116	1.41017	0.44268	0.26511	1.14619	0	1.14913	0.690754	0.601396	0.867109	0.419075	Chassy_SC_2846;N1P924;P39714; (R,R)-butanediol dehydrogenase - BDH1	Chassy_SC_2846	N1P924	CENPK1137D_4949	P39714	YAL060W	(R,R)-butanediol dehydrogenase - BDH1	37	41.5
c604.a1.a1	2.78139	1.33872	4.40962	7.5982	3.4182	7.45364	7.7473	4.21174	4.60928	5.79162	2.14838	3.88153	5.20199	4.87252	2.59416	Chassy_SC_718;N1PAC5;P05756; 40S ribosomal protein S13 - RPS13	Chassy_SC_718	N1PAC5	CENPK1137D_3883	P05756	YDR064W	40S ribosomal protein S13 - RPS13	50	16.9
c605.a1.a1	0.579681	0.716059	0.597035	0.444534	0.850005	1.00917	0.858612	1.61219	0.624068	0.988044	0.625665	1.71403	0.504039	0.306703	0.645091	Chassy_SC_589;N1P2T3;Q08179; Mitochondrial distribution and morphology protein 38 - MDM38	Chassy_SC_589	N1P2T3	CENPK1137D_1992	Q08179	YOL027C	Mitochondrial distribution and morphology protein 38 - MDM38	31	64.8
c606.a1.a1	1.34415	0.420287	1.38438	1.89316	1.49953	1.78033	2.43223	1.73795	1.03558	2.29104	2.4027	2.01817	1.16875	1.52971	1.13804	Chassy_SC_4311;N1NVX7;Q12029; Probable mitochondrial transport protein FSF1 - FSF1	Chassy_SC_4311	N1NVX7	CENPK1137D_2286	Q12029	YOR271C	Probable mitochondrial transport protein FSF1 - FSF1	22	35.3
c607.a1.a1	0.246089	0.946745	0.390151	0.405921	0.855034	0.501738	0.338789	0.372642	0.675405	0.512426	0.190082	0.245771	0.460257	0.431106	0.531168	Chassy_SC_650;N1P6E7;P25039; Elongation factor G, mitochondrial - MEF1	Chassy_SC_650	N1P6E7	CENPK1137D_455	P25039	YLR069C	Elongation factor G, mitochondrial - MEF1	16	84.5
c608.a1.a1	6.85791	6.06244	8.62886	4.17378	3.30596	3.92503	2.6503	2.08619	2.28311	2.18258	0.80962	0.680049	2.57669	3.37249	2.50898	Chassy_SC_144;N1PA77;CENPK specific;No description in SC288c, annotation and gene name in CENPK: Hxt13p -CENPK1137D_3643	Chassy_SC_144	N1PA77	CENPK1137D_3643			Hxt13p	5	21.7
c609.a1.a1	0.803698	0.933836	0.592379	0.441067	0.298309	0.54518	0.514395	0.743672	0.619201	1.19764	0.620786	0.685367	0.918522	0.860347	0.985258	Chassy_SC_2775;N1NZT2;P21304; Periodic tryptophan protein 1 - PWP1	Chassy_SC_2775	N1NZT2	CENPK1137D_576	P21304	YLR196W	Periodic tryptophan protein 1 - PWP1	24	63.7
c610.a1.a1	0	0.995369	0	5.64941	5.88158	6.98295	4.71511	7.55966	4.50452	2.34459	1.59736	2.06534	7.82553	3.62282	3.54255	Chassy_SC_1640;N1PA37;P40029; Peptide methionine sulfoxide reductase - MXR1	Chassy_SC_1640	N1PA37	CENPK1137D_3443	P40029	YER042W	Peptide methionine sulfoxide reductase - MXR1	50	21
c611.a1.a1	0.351461	0.878392	2.89333	6.09059	4.11927	6.16231	3.30231	3.63229	7.30094	1.34413	3.03208	4.21794	6.90587	5.29482	3.93911	Chassy_SC_730;N1P0I2;P36015; Synaptobrevin homolog YKT6 - YKT6	Chassy_SC_730	N1P0I2	CENPK1137D_1058	P36015	YKL196C	Synaptobrevin homolog YKT6 - YKT6	43	22.6
c612.a1.a1	5.52837	4.88711	4.77211	4.23948	3.358	5.2402	4.45839	4.90389	4.25927	4.07174	4.27017	3.58678	4.80697	4.50252	3.34967	Chassy_SC_4366;N1P685;Q12447; Polyamine N-acetyltransferase 1 - PAA1	Chassy_SC_4366	N1P685	CENPK1137D_3891	Q12447	YDR071C	Polyamine N-acetyltransferase 1 - PAA1	36	21.9
c613.a1.a1	1.83598	1.62302	2.08307	1.00758	1.92662	1.24542	2.37752	1.69886	1.41451	0.967716	2.86925	2.87558	2.09829	1.96539	1.11243	Chassy_SC_2619;N1P3X8;P53250; Twinfilin-1 - TWF1	Chassy_SC_2619	N1P3X8	CENPK1137D_3044	P53250	YGR080W	Twinfilin-1 - TWF1	46	36.9
c614.a1.a1	0.923554	0.974125	0.951202	0.708236	0.479004	0.568701	0.292156	0.149398	0.711543	0.336197	0.352582	0.211941	0.184524	0.371766	0.559588	Chassy_SC_2162;N1NWW4;P32563; V-type proton ATPase subunit a, vacuolar isoform - VPH1	Chassy_SC_2162	N1NWW4	CENPK1137D_2285	P32563	YOR270C	V-type proton ATPase subunit a, vacuolar isoform - VPH1	20	95.4
c615.a1.a1	0.192321	1.35891	0	4.65706	3.46975	2.67617	2.78161	1.9876	2.74081	2.07944	2.74783	2.30807	2.45492	2.29943	3.14191	Chassy_SC_2277;N1P0U8;P40363; S-formylglutathione hydrolase - YJL068C	Chassy_SC_2277	N1P0U8	CENPK1137D_1233	P40363	YJL068C	S-formylglutathione hydrolase - YJL068C	40	33.8
c616.a1.a1	4.53417	2.18237	0	7.47906	7.78642	9.24448	10.338	4.91353	9.87625	7.18315	5.39109	8.3169	11.1462	7.9431	7.76711	Chassy_SC_4680;N1P029;P00044; Cytochrome c iso-1 - CYC1	Chassy_SC_4680	N1P029	CENPK1137D_1339	P00044	YJR048W	Cytochrome c iso-1 - CYC1	41	12.1
c617.a1.a1	2.04891	2.21273	1.40365	0.94872	0.706846	0.296834	1.60206	1.44241	1.57856	0.423616	0.68386	1.055	0.769827	1.32435	1.24145	Chassy_SC_939;N1NX56;Q12109; Tryptophan--tRNA ligase, cytoplasmic - WRS1	Chassy_SC_939	N1NX56	CENPK1137D_2420	Q12109	YOL097C	Tryptophan--tRNA ligase, cytoplasmic - WRS1	35	49.2
c618.a1.a1	0.118065	0.295075	0.187181	3.29814	1.74358	2.07008	1.70762	1.87825	0.472325	0.695048	1.01856	1.12452	1.89894	0.768582	1.61656	Chassy_SC_640;N1NY03;Q06892; NADH kinase POS5, mitochondrial - POS5	Chassy_SC_640	N1NY03	CENPK1137D_1939	Q06892	YPL188W	NADH kinase POS5, mitochondrial - POS5	39	46.2
c619.a1.a1	0.356798	0.891729	0.565668	5.06119	3.18158	6.25587	4.22416	5.67616	3.07026	4.86094	3.07812	3.39834	3.46507	4.26597	3.99892	Chassy_SC_3259;N1P3N8;P40893; Regulation of enolase protein 1 - REE1	Chassy_SC_3259	N1P3N8	CENPK1137D_1417	P40893	YJL217W	Regulation of enolase protein 1 - REE1	47	21.9
c620.a1.a1	0.198764	0.912378	0.315121	0.79147	0.291454	1.23267	0.502575	0.726583	1.00193	0.413882	0.797201	1.03076	0.682766	0.639522	1.34511	Chassy_SC_3343;N1P146;P38817; ADP-ribosylation factor-binding protein GGA2 - GGA2	Chassy_SC_3343	N1P146	CENPK1137D_5254	P38817	YHR108W	ADP-ribosylation factor-binding protein GGA2 - GGA2	23	64.2
c621.a1.a1	10.1338	16.4533	16.0661	7.77117	11.3053	13.4223	9.06314	7.13407	7.80745	17.2726	10.9376	6.57474	12.3126	23.3338	8.57987	Chassy_SC_4713;N1P801;CENPK specific;No description in SC288c, annotation and gene name in CENPK: Leu2p -CENPK1137D_4479	Chassy_SC_4713	N1P801	CENPK1137D_4479			Leu2p	73	8.8
c622.a1.a1	0	0	0	5.08427	3.78805	6.2844	6.28869	3.9854	2.99224	0.437201	1.29629	0.385129	2.03907	2.51037	2.35323	Chassy_SC_5335;N1P073;P47137; Uncharacterized oxidoreductase YJR096W - YJR096W	Chassy_SC_5335	N1P073	CENPK1137D_1389	P47137	YJR096W	Uncharacterized oxidoreductase YJR096W - YJR096W	60	32.2
c623.a1.a1	0.121421	0.382368	0	0.200282	0.345328	0.325386	0.119626	0.0164618	0.143999	0.192358	0.144368	0.222718	0.105577	0.0538425	0.382015	Chassy_SC_415;N1P5J7;Q04439; Myosin-5 - MYO5	Chassy_SC_415	N1P5J7	CENPK1137D_140	Q04439	YMR109W	Myosin-5 - MYO5	11	136.7
c623.a2.a1	0.0620231	0.0193934	0	0.13447	0.139996	0.107977	0.0396969	0.0154442	0.0169019	0.0839001	0.0479074	0.0402403	0.0190753	0	0.106246	Chassy_SC_42;N1P0R3;P36006; Myosin-3 - MYO3	Chassy_SC_42	N1P0R3	CENPK1137D_1178	P36006	YKL129C	Myosin-3 - MYO3	3	142.2
c624.a1.a1	1.09461	1.35213	1.12738	2.37317	2.4707	1.44982	1.62131	1.78332	1.17842	1.12654	0.54926	0.461357	1.32996	0.891491	0.66323	Chassy_SC_423;N1NZH1;P21965; Protein kinase MCK1 - MCK1	Chassy_SC_423	N1NZH1	CENPK1137D_2604	P21965	YNL307C	Protein kinase MCK1 - MCK1	31	43
c625.a1.a1	1.03779	0.728092	0.0889475	0.480534	0.828543	0.425065	0.287018	0.205089	0.482778	1.11414	0.225022	0.534366	0.716152	0.237265	0.628803	Chassy_SC_4282;N1P163;P12688; Serine/threonine-protein kinase YPK1 - YPK1	Chassy_SC_4282	N1P163	CENPK1137D_1181	P12688	YKL126W	Serine/threonine-protein kinase YPK1 - YPK1	15	76.3
c625.a2.a1	0.630795	0.259245	0.0895391	0.978712	1.21574	0.427893	0.102196	0.206453	0.22594	0.464591	0.123332	0.190267	0.548482	0.130043	0.382203	Chassy_SC_5229;N1NXB8;P18961; Serine/threonine-protein kinase YPK2/YKR2 - YPK2	Chassy_SC_5229	N1NXB8	CENPK1137D_134	P18961	YMR104C	Serine/threonine-protein kinase YPK2/YKR2 - YPK2	19	76.6
c626.a1.a1	3.36446	3.74756	2.90421	2.58006	1.4625	2.4263	3.31473	2.36854	1.41133	3.81441	1.97716	2.18284	1.59281	5.89395	2.03855	Chassy_SC_2003;N1P219;P40513; Mitochondrial acidic protein MAM33 - MAM33	Chassy_SC_2003	N1P219	CENPK1137D_5188	P40513	YIL070C	Mitochondrial acidic protein MAM33 - MAM33	37	30
c627.a1.a1	2.55612	4.15014	2.63264	5.54182	2.85162	3.3856	4.6253	1.79948	5.56769	5.32255	3.62624	3.0459	5.14351	2.909	2.16417	Chassy_SC_174;N1NWK0;P07260; Eukaryotic translation initiation factor 4E - CDC33	Chassy_SC_174	N1NWK0	CENPK1137D_2115	P07260	YOL139C	Eukaryotic translation initiation factor 4E - CDC33	31	24.2
c628.a1.a1	0.573667	1.1736	0.59084	1.24374	1.54496	1.25839	0.367167	0.564326	0.617592	0.5904	0.287858	0.24179	0.697008	0.858112	0.638398	Chassy_SC_3043;N1P9W2;P53075; Outer spore wall assembly protein SHE10 - SHE10	Chassy_SC_3043	N1P9W2	CENPK1137D_3068	P53075	YGL228W	Outer spore wall assembly protein SHE10 - SHE10	23	66.7
c629.a1.a1	1.6093	0.774582	0.491356	0.436514	0.454453	0.539552	0.56081	0.218184	0.94331	1.18528	0.676801	0.794372	0.269483	0.997182	0.975088	Chassy_SC_357;N1P6K6;P32485; Mitogen-activated protein kinase HOG1 - HOG1	Chassy_SC_357	N1P6K6	CENPK1137D_500	P32485	YLR113W	Mitogen-activated protein kinase HOG1 - HOG1	31	48.7
c629.a2.a1	0	0	0	0.0716328	0.0745766	0.707715	0.310443	0.185917	0.203465	0.0687986	0.0721515	0.17134	0.0812215	0.215085	0.293889	Chassy_SC_614;N1P9L7;Q00772; Mitogen-activated protein kinase SLT2/MPK1 - SLT2	Chassy_SC_614	N1P9L7	CENPK1137D_5425	Q00772	YHR030C	Mitogen-activated protein kinase SLT2/MPK1 - SLT2	14	55.5
c630.a1.a1	2.96338	3.66056	3.84571	1.12319	1.93661	1.82478	0.937432	1.0311	1.48319	0.273061	0.525959	0.441785	2.10917	1.19287	1.79553	Chassy_SC_5220;N1P465;P53334; Probable family 17 glucosidase SCW4 - SCW4	Chassy_SC_5220	N1P465	CENPK1137D_3246	P53334	YGR279C	Probable family 17 glucosidase SCW4 - SCW4	27	40.1
c631.a1.a1	1.28288	0.862822	0.391693	1.2396	0.557658	0.662083	0.624697	0.903137	0.988385	0.944867	0.539523	1.04875	0.394554	0.794921	0.777308	Chassy_SC_4450;N1P7U0;P39517; ATP-dependent RNA helicase DHH1 - DHH1	Chassy_SC_4450	N1P7U0	CENPK1137D_4374	P39517	YDL160C	ATP-dependent RNA helicase DHH1 - DHH1	16	57.4
c632.a1.a1	1.11816	0.59684	0.497632	0.517747	0.708484	0.457983	0.715659	0.220971	0.520164	0.823541	0.521496	0.203646	0.587052	0.549871	0.677498	Chassy_SC_3889;N1P1L8;Q02892; Nucleolar GTP-binding protein 1 - NOG1	Chassy_SC_3889	N1P1L8	CENPK1137D_1607	Q02892	YPL093W	Nucleolar GTP-binding protein 1 - NOG1	20	74.3
c633.a1.a1	0	0.327742	0	1.4763	0.836832	2.80892	2.6503	2.08619	1.48319	11.3332	13.4011	21.4739	3.60053	1.56789	2.50898	Chassy_SC_4285;N1PAP3;Q96VH4; Putative nitroreductase HBN1 - HBN1	Chassy_SC_4285	N1PAP3	CENPK1137D_4473	Q96VH4	YCL026C-B	Putative nitroreductase HBN1 - HBN1	56	20.9
c634.a1.a1	7.13319	5.00451	11.309	2.36372	1.59866	4.08258	2.75669	3.03214	4.36158	3.17225	3.32684	1.9998	3.74506	1.63083	1.21327	Chassy_SC_1998;N1P857;P38264; SRP-independent targeting protein 3 - PHO88	Chassy_SC_1998	N1P857	CENPK1137D_4651	P38264	YBR106W	SRP-independent targeting protein 3 - PHO88	44	21
c636.a1.a1	1.09025	0.689725	0.154757	0.836064	1.44155	1.03342	0.697795	0.356827	0.839968	2.27019	1.39468	0.707346	1.24601	0.224762	0.660587	Chassy_SC_4862;N1NY73;Q04371; Protein-glutamate O-methyltransferase - YMR027W	Chassy_SC_4862	N1NY73	CENPK1137D_58	Q04371	YMR027W	Protein-glutamate O-methyltransferase - YMR027W	25	54
c637.a1.a1	0.0917009	0.0810642	0.145383	1.89606	1.65442	1.60783	1.32631	0.947713	0.78909	0.991502	0.566152	0.87341	1.17054	1.0964	1.02777	Chassy_SC_5149;N1P151;P38821; Aspartyl aminopeptidase 4 - APE4	Chassy_SC_5149	N1P151	CENPK1137D_5259	P38821	YHR113W	Aspartyl aminopeptidase 4 - APE4	27	54
c638.a1.a1	0.494197	1.90126	0.426593	0.583372	2.39936	2.03862	0.486893	1.51409	0.586095	1.02906	0.207837	1.66491	1.53076	0.402494	0.846568	Chassy_SC_3086;N1P939;P47018; Maintenance of telomere capping protein 1 - MTC1	Chassy_SC_3086	N1P939	CENPK1137D_1510	P47018	YJL123C	Maintenance of telomere capping protein 1 - MTC1	29	53.4
c639.a1.a1	1.06634	0.942656	0.427935	1.07482	1.72248	1.32853	1.13032	0.750696	0.587939	0.785381	1.0826	1.14579	0.663542	0.868472	1.30724	Chassy_SC_1336;N1PA93;P43123; UDP-N-acetylglucosamine pyrophosphorylase - QRI1	Chassy_SC_1336	N1PA93	CENPK1137D_3723	P43123	YDL103C	UDP-N-acetylglucosamine pyrophosphorylase - QRI1	33	53.3
c640.a1.a1	4.75481	5.52473	1.90816	4.7926	4.98955	7.46422	2.17788	1.5562	3.66329	3.502	1.70745	1.43419	5.43413	1.80036	1.33939	Chassy_SC_4933;N1NXL4;P53633; Prenylated Rab acceptor 1 - YIP3	Chassy_SC_4933	N1NXL4	CENPK1137D_2635	P53633	YNL044W	Prenylated Rab acceptor 1 - YIP3	37	19.3
c641.a1.a1	1.36791	1.58941	1.00824	1.37878	0.781555	0.602803	0.875511	0.447704	1.7454	1.32423	0.491217	0.887494	1.56334	0.797282	1.0894	Chassy_SC_2755;N1NY64;P53723; UPF0674 endoplasmic reticulum membrane protein YNR021W - YNR021W	Chassy_SC_2755	N1NY64	CENPK1137D_2698	P53723	YNR021W	UPF0674 endoplasmic reticulum membrane protein YNR021W - YNR021W	31	47
c642.a1.a1	0.19136	0.668292	0.107309	0.269521	0.280597	0.333141	0.63597	0.532203	0.582438	1.12654	1.40964	0.992362	0.657333	1.24572	0.926762	Chassy_SC_4968;N1P5B8;P53128; Methylenetetrahydrofolate reductase 2 - MET13	Chassy_SC_4968	N1P5B8	CENPK1137D_2850	P53128	YGL125W	Methylenetetrahydrofolate reductase 2 - MET13	16	68.4
c643.a1.a1	2.67965	2.36882	4.24832	1.47058	1.53102	1.18085	2.25426	2.47951	2.0645	3.99312	2.7205	3.51752	2.32998	2.18241	1.62362	Chassy_SC_643;N1P9W9;P23638; Proteasome subunit alpha type-3 - PRE9	Chassy_SC_643	N1P9W9	CENPK1137D_3103	P23638	YGR135W	Proteasome subunit alpha type-3 - PRE9	31	28.6
c644.a1.a1	0.445295	0.281708	0.705972	0.341478	0.355512	0.422084	0.285004	0.313483	0.245517	0.234707	0.343951	0.478471	0.277088	0.259539	0.54589	Chassy_SC_3870;N1PAA6;P12945; N-terminal acetyltransferase A complex subunit NAT1 - NAT1	Chassy_SC_3870	N1PAA6	CENPK1137D_3788	P12945	YDL040C	N-terminal acetyltransferase A complex subunit NAT1 - NAT1	17	98.7
c645.a1.a1	3.06277	3.55871	3.47496	1.68084	2.44524	1.34968	3.96616	2.83402	3.10152	2.25578	3.10946	4.79701	1.90583	1.15968	2.43917	Chassy_SC_5282;N1P0D5;P33201; Ribosome assembly factor MRT4 - MRT4	Chassy_SC_5282	N1P0D5	CENPK1137D_998	P33201	YKL009W	Ribosome assembly factor MRT4 - MRT4	40	27
c646.a1.a1	2.27814	2.53754	1.9665	1.32915	1.8188	2.15939	0.515737	1.22018	1.33535	0.593482	0.958082	1.47805	1.50707	0.656271	1.38034	Chassy_SC_788;N1NZY4;P32366; V-type proton ATPase subunit d - VMA6	Chassy_SC_788	N1NZY4	CENPK1137D_818	P32366	YLR447C	V-type proton ATPase subunit d - VMA6	25	39.7
c647.a1.a1	2.28409	1.44499	2.59149	0.814321	1.30501	1.54939	2.42112	1.60798	2.91442	2.7861	1.26258	3.57741	2.61042	3.76377	2.29202	Chassy_SC_1562;N1P430;P40961; Prohibitin-1 - PHB1	Chassy_SC_1562	N1P430	CENPK1137D_3099	P40961	YGR132C	Prohibitin-1 - PHB1	47	31.3
c648.a1.a1	0	0	0	6.73633	5.74067	6.81566	4.60215	5.06201	5.53981	3.19771	3.35355	2.81686	2.70164	5.85619	6.35054	Chassy_SC_2863;N1P8Y7;P15454; Guanylate kinase - GUK1	Chassy_SC_2863	N1P8Y7	CENPK1137D_4280	P15454	YDR454C	Guanylate kinase - GUK1	50	20.5
c649.a1.a1	0.96281	0.696698	0.991633	0.364926	0.379923	0.592874	0.0272696	0.0848001	0.481892	0.250824	0.0930419	0.0276428	0.296115	0.0981044	0.477524	Chassy_SC_4605;N1P7N5;P33775; Dolichyl-phosphate-mannose--protein mannosyltransferase 1 - PMT1	Chassy_SC_4605	N1P7N5	CENPK1137D_3730	P33775	YDL095W	Dolichyl-phosphate-mannose--protein mannosyltransferase 1 - PMT1	13	92.5
c650.a1.a1	4.41223	0	0	3.38356	4.92231	0	11.1563	7.18834	4.75008	7.52048	4.76224	6.62476	7.04627	5.02136	6.18683	Chassy_SC_1492;N1P1M2;P00427; Cytochrome c oxidase subunit 6, mitochondrial - COX6	Chassy_SC_1492	N1P1M2	CENPK1137D_5449	P00427	YHR051W	Cytochrome c oxidase subunit 6, mitochondrial - COX6	57	17.3
c651.a1.a1	0.808429	0.714656	0.160351	0.619951	0.645428	0.49781	2.04411	2.24837	1.14395	0.595422	0.872558	0.963331	0.456653	0.920034	1.38485	Chassy_SC_1382;N1NY34;Q08208; Nucleolar protein 12 - NOP12	Chassy_SC_1382	N1NY34	CENPK1137D_1979	Q08208	YOL041C	Nucleolar protein 12 - NOP12	34	51.8
c652.a1.a1	1.79796	2.44661	1.55201	3.89808	7.45362	3.66576	3.25341	3.5785	3.91628	2.84837	2.98718	3.29794	4.41987	2.25407	2.34325	Chassy_SC_4411;N1PAM8;Q12434; Rho GDP-dissociation inhibitor - RDI1	Chassy_SC_4411	N1PAM8	CENPK1137D_4398	Q12434	YDL135C	Rho GDP-dissociation inhibitor - RDI1	45	23
c653.a1.a1	0.732967	1.19005	1.62378	0.562082	0.585181	0.694761	0.469124	0.516001	1.03717	0.754347	0.791111	0.475546	0.890559	0.211148	0.815673	Chassy_SC_5154;N1P8N7;P38353; Sec sixty-one protein homolog - SSH1	Chassy_SC_5154	N1P8N7	CENPK1137D_4841	P38353	YBR283C	Sec sixty-one protein homolog - SSH1	15	53.2
c654.a1.a1	2.45184	3.02867	2.52524	2.62731	1.95748	3.24748	3.63161	2.41192	3.46942	4.17906	1.89383	1.59074	2.979	1.99687	1.48559	Chassy_SC_4961;N1P8X5;Q05359; Protein ERP1 - ERP1	Chassy_SC_4961	N1P8X5	CENPK1137D_4981	Q05359	YAR002C-A	Protein ERP1 - ERP1	27	24.6
c655.a1.a1	9.36379	5.92384	10.624	1.81764	7.4758	6.35183	7.8773	0.590205	0	9.06477	9.50654	10.0614	8.14191	7.62624	7.45726	Chassy_SC_626;N1P1I6;CENPK specific;No description in SC288c, annotation and gene name in CENPK: 40S ribosomal protein S27 -CENPK1137D_5414	Chassy_SC_626	N1P1I6	CENPK1137D_5414			40S ribosomal protein S27	28	12.4
c656.a1.a1	0.22287	0.275303	0.124979	0.23882	0.326801	0.488885	0.0926672	0.156898	0.315367	0.379873	0.24055	0.202052	0.125892	0.0227091	0.188695	Chassy_SC_1829;N1P648;P30822; Exportin-1 - CRM1	Chassy_SC_1829	N1P648	CENPK1137D_3185	P30822	YGR218W	Exportin-1 - CRM1	13	123.9
c657.a1.a1	0.242734	0.214578	0.209529	0.234544	0.355928	0.354169	0.118198	0.0930402	0.402256	0.012178	0.0127715	0	0.114916	0.0380721	0.226394	Chassy_SC_3766;N1NVM5;Q06625; Glycogen debranching enzyme - GDB1	Chassy_SC_3766	N1NVM5	CENPK1137D_1876	Q06625	YPR184W	Glycogen debranching enzyme - GDB1	10	174.7
c658.a1.a1	0.566293	0.699521	0.583245	0.797595	0.830373	2.12056	0.506464	0.141011	0.609654	0.270953	0.611215	1.23937	0.319879	0.461211	1.15744	Chassy_SC_1625;N1NY98;P20485; Choline kinase - CKI1	Chassy_SC_1625	N1NY98	CENPK1137D_519	P20485	YLR133W	Choline kinase - CKI1	17	66.2
c659.a1.a1	1.98653	1.75611	1.11399	6.01826	2.91292	3.45838	18.6654	5.52486	10.0137	2.68723	6.06183	3.64384	4.88344	8.40109	9.62083	Chassy_SC_634;N1NWL7;P07274; Profilin - PFY1	Chassy_SC_634	N1NWL7	CENPK1137D_2140	P07274	YOR122C	Profilin - PFY1	85	13.6
c660.a1.a1	3.52208	3.11354	2.59601	1.93291	3.69596	1.55209	2.96296	3.25903	1.26155	3.40961	2.7205	4.62337	2.19164	4.7507	4.31774	Chassy_SC_1847;N1P6H1;P21734; Ubiquitin-conjugating enzyme E2 1 - UBC1	Chassy_SC_1847	N1P6H1	CENPK1137D_4001	P21734	YDR177W	Ubiquitin-conjugating enzyme E2 1 - UBC1	55	24.1
c661.a1.a1	0	0	0	4.95204	2.39685	2.16503	5.43243	5.24443	4.24815	0.425831	0.15796	0.13268	4.01827	3.76377	2.80008	Chassy_SC_1572;N1P2S3;CENPK specific;No description in SC288c, annotation and gene name in CENPK: Ecm4p -CENPK1137D_1087	Chassy_SC_1572	N1P2S3	CENPK1137D_1087			Ecm4p	40	33.6
c662.a1.a1	2.14803	1.35891	1.58324	1.64724	2.25408	0.946582	1.37482	1.51219	2.74081	2.07944	1.65916	2.81968	3.09325	1.25197	2.15549	Chassy_SC_1746;N1P9N9;P38152; Tricarboxylate transport protein - CTP1	Chassy_SC_1746	N1P9N9	CENPK1137D_4850	P38152	YBR291C	Tricarboxylate transport protein - CTP1	40	32.1
c663.a1.a1	0.581202	0.513786	0.921439	0.686075	0.464016	0.550906	0.371989	1.15677	0.447781	0.920753	0.691043	0.811088	0.505361	0.473353	0.757471	Chassy_SC_1503;N1PAS3;P38248; Cell wall protein ECM33 - ECM33	Chassy_SC_1503	N1PAS3	CENPK1137D_4623	P38248	YBR078W	Cell wall protein ECM33 - ECM33	9	43.7
c664.a1.a1	0.410469	0.780493	1.00173	0.677063	0.704888	0.836883	0.56509	0.816962	0.680224	0.650274	0.681966	0.752911	0.549394	0.719072	0.703139	Chassy_SC_1918;N1P3P6;P48837; Nucleoporin NUP57 - NUP57	Chassy_SC_1918	N1P3P6	CENPK1137D_3086	P48837	YGR119C	Nucleoporin NUP57 - NUP57	16	57.4
c665.a1.a1	0.728504	1.18281	0.408523	6.23968	6.4961	5.51942	3.05067	4.09929	2.91442	0.189784	0.562705	1.33627	1.16341	3.88195	2.888	Chassy_SC_2479;N1P452;P40165; NAD(P)H-hydrate epimerase - YNL200C	Chassy_SC_2479	N1P452	CENPK1137D_2482	P40165	YNL200C	NAD(P)H-hydrate epimerase - YNL200C	55	27.4
c666.a1.a1	0.0401504	0.0354932	0	0.830172	0.470579	1.02613	0.377251	0.14677	0.454114	0.43412	0.0876787	0.0736467	0.645772	0.261372	0.768185	Chassy_SC_4970;N1NYW0;P32843; Mitochondrial escape protein 2 - YME2	Chassy_SC_4970	N1NYW0	CENPK1137D_348	P32843	YMR302C	Mitochondrial escape protein 2 - YME2	16	96.4
c667.a1.a1	0.152524	0.134832	0.241811	1.71707	1.36006	0.750705	2.20601	1.19927	1.31247	2.07795	1.31583	1.45272	1.48124	0.351197	1.03218	Chassy_SC_3503;N1P1H8;P41903; Peroxisomal acyl-coenzyme A thioester hydrolase 1 - TES1	Chassy_SC_3503	N1P1H8	CENPK1137D_1316	P41903	YJR019C	Peroxisomal acyl-coenzyme A thioester hydrolase 1 - TES1	29	40.1
c668.a1.a1	0.253037	0.481141	0.0772577	0.417381	0.434533	0.515903	0.45787	0	0.55116	0.811057	0.850584	0.464138	0.473251	0.206083	0.433456	Chassy_SC_4935;N1NVJ5;P32795; Mitochondrial inner membrane i-AAA protease supercomplex subunit YME1 - YME1	Chassy_SC_4935	N1NVJ5	CENPK1137D_1726	P32795	YPR024W	Mitochondrial inner membrane i-AAA protease supercomplex subunit YME1 - YME1	16	81.6
c669.a1.a1	2.72705	5.1854	0.83263	5.91241	6.15538	3.979	3.75431	4.12946	3.23416	7.15501	4.53081	3.8057	6.70384	3.41886	4.67148	Chassy_SC_3214;N1P5Y1;P38912; Eukaryotic translation initiation factor 1A - TIF11	Chassy_SC_3214	N1P5Y1	CENPK1137D_300	P38912	YMR260C	Eukaryotic translation initiation factor 1A - TIF11	33	17.3
c670.a1.a1	2.4163	1.69523	2.31308	0.800687	0.294848	0.642938	1.22737	0.735045	1.86162	0.769007	0.523922	0.946585	1.2686	0.850366	0.410983	Chassy_SC_4373;N1NYG1;Q01662; Methionine aminopeptidase 1 - MAP1	Chassy_SC_4373	N1NYG1	CENPK1137D_619	Q01662	YLR244C	Methionine aminopeptidase 1 - MAP1	23	43.3
c671.a1.a1	0.890297	1.30344	0	0.488592	0.508671	0.84389	0.569821	0.448536	0.318889	0.304849	0.17407	0.41337	0.195952	0.183541	0.709026	Chassy_SC_3986;N1P4Q9;P23291; Casein kinase I homolog 1 - YCK1	Chassy_SC_3986	N1P4Q9	CENPK1137D_5282	P23291	YHR135C	Casein kinase I homolog 1 - YCK1	20	61.6
c671.a2.a1	0.256115	0	0.143621	0.196404	0.204475	0.0858678	0.0579807	0	0.197321	0	0.0699727	0	0.0787688	0	0.054889	Chassy_SC_5302;N1NW96;P29295; Casein kinase I homolog HRR25 - HRR25	Chassy_SC_5302	N1NW96	CENPK1137D_1920	P29295	YPL204W	Casein kinase I homolog HRR25 - HRR25	5	57.2
c671.a3.a1	0	0.0733069	0	0.0635923	0.0662057	0	0.275597	0	0.0638892	0.0610762	0.18109	0.0538018	0.0721047	0	0.0502452	Chassy_SC_2471;N1P748;P39962; Casein kinase I homolog 3 - YCK3	Chassy_SC_2471	N1P748	CENPK1137D_3535	P39962	YER123W	Casein kinase I homolog 3 - YCK3	7	60.1
c672.a1.a1	0	0	0	0.84958	1.16256	1.38026	1.17434	1.578	2.06051	0.0730562	0.397836	0.181944	1.94901	1.82557	1.11172	Chassy_SC_5426;N1P4L6;P53101; Cystathionine beta-lyase - STR3	Chassy_SC_5426	N1P4L6	CENPK1137D_3279	P53101	YGL184C	Cystathionine beta-lyase - STR3	25	51.7
c673.a1.a1	1.77944	1.12573	0.714106	1.36458	1.01668	1.68668	0.815046	1.2527	1.37095	0.93791	1.37446	1.91201	1.10727	0.673763	1.07817	'Chassy_SC_501;N1NWH7;P19454; Casein kinase II subunit alpha'' - CKA2'	Chassy_SC_501	N1NWH7	CENPK1137D_2080	P19454	YOR061W	'Casein kinase II subunit alpha'' - CKA2'	22	39.3
c674.a1.a1	0.900947	1.84314	0.927917	2.33059	1.32109	1.19331	1.63026	0.224342	0.694125	0.431075	0.972415	0.58453	1.09466	0.476681	1.54333	Chassy_SC_2272;N1NZM5;P32895; Ribose-phosphate pyrophosphokinase 1 - PRS1	Chassy_SC_2272	N1NZM5	CENPK1137D_1129	P32895	YKL181W	Ribose-phosphate pyrophosphokinase 1 - PRS1	27	46.9
c675.a1.a1	4.29566	5.84541	3.70804	14.3361	3.42954	11.5116	16.7195	6.50474	7.11872	3.16383	5.1075	4.2901	3.73512	3.49855	4.0065	Chassy_SC_1485;N1P462;P0C2H8; 60S ribosomal protein L31-A - RPL31A	Chassy_SC_1485	N1P462	CENPK1137D_3752	P0C2H8	YDL075W	60S ribosomal protein L31-A - RPL31A	52	12.9
c676.a1.a1	4.69469	2.69608	4.83523	3.60017	2.43492	4.44998	13.6941	11.1487	3.61698	3.45772	1.28263	3.0459	5.70408	3.82354	3.97482	Chassy_SC_574;N1P3G5;P04456; 60S ribosomal protein L25 - RPL25	Chassy_SC_574	N1P3G5	CENPK1137D_2237	P04456	YOL127W	60S ribosomal protein L25 - RPL25	57	15.7
c677.a1.a1	0.173711	0	0	1.06476	1.10852	0.854985	0.577313	0.345739	0.694938	3.44963	1.96975	1.65452	0.151043	0.141477	0.546529	Chassy_SC_5350;N1P6F2;Q12117; Protein MRH1 - MRH1	Chassy_SC_5350	N1P6F2	CENPK1137D_3854	Q12117	YDR033W	Protein MRH1 - MRH1	14	36.1
c677.a2.a1	0	0	0	0.620626	0.351799	0.417676	0.0997555	0.569746	0.623524	1.28213	0.62512	0.525076	0.383145	0.126938	0.490366	Chassy_SC_3340;N1PAR8;P38079; Protein YRO2 - YRO2	Chassy_SC_3340	N1PAR8	CENPK1137D_4598	P38079	YBR054W	Protein YRO2 - YRO2	9	38.6
c678.a1.a1	3.16271	2.79585	5.01416	1.73568	1.80701	2.99785	1.44863	1.59339	2.43667	1.66701	2.44291	1.46846	2.75	1.84337	1.37139	Chassy_SC_570;N1P9A6;Q00245; GTP-binding protein RHO3 - RHO3	Chassy_SC_570	N1P9A6	CENPK1137D_5140	Q00245	YIL118W	GTP-binding protein RHO3 - RHO3	26	25.2
c679.a1.a1	0.68827	0.215208	0	0.527806	1.00923	0.423819	1.24543	0.88992	0.344483	1.70999	0.742868	1.26247	0.836252	0.560554	0.965091	Chassy_SC_1481;N1NYF0;Q04225; Ribosome assembly protein RRB1 - RRB1	Chassy_SC_1481	N1NYF0	CENPK1137D_163	Q04225	YMR131C	Ribosome assembly protein RRB1 - RRB1	30	57.2
c680.a1.a1	3.04985	4.95176	2.63264	0.159315	0.861249	1.02252	0.69044	0.759432	1.7877	1.70899	1.28263	1.07736	2.65187	0.878579	2.32842	Chassy_SC_5304;N1P449;P38626; NADH-cytochrome b5 reductase 1 - CBR1	Chassy_SC_5304	N1P449	CENPK1137D_5017	P38626	YIL043C	NADH-cytochrome b5 reductase 1 - CBR1	34	31.4
c681.a1.a1	0.650871	0.756262	0.738466	0.499126	0.241584	0.156166	0.547546	0.115985	0.358864	0.222866	0.50274	0.854386	0.40501	0.379358	0.952026	Chassy_SC_888;N1NYR9;P14906; Protein translocation protein SEC63 - SEC63	Chassy_SC_888	N1NYR9	CENPK1137D_2269	P14906	YOR254C	Protein translocation protein SEC63 - SEC63	20	75.2
c682.a1.a1	0	0	0	0.73322	1.26423	0.648584	1.99591	2.82023	1.49042	0.70421	0.186943	0.157025	1.09274	0.55728	0.414592	Chassy_SC_1313;N1NXS7;Q03104; Meiotic sister chromatid recombination protein 1 - MSC1	Chassy_SC_1313	N1NXS7	CENPK1137D_334	Q03104	YML128C	Meiotic sister chromatid recombination protein 1 - MSC1	38	59.5
c683.a1.a1	0.893615	2.8141	1.41674	0.373113	1.09821	0.163125	1.617	1.77857	1.48089	2.34459	3.00389	1.63913	1.19606	2.59264	1.53078	Chassy_SC_3854;N1P684;P25342; Cell division control protein 10 - CDC10	Chassy_SC_3854	N1P684	CENPK1137D_4497	P25342	YCR002C	Cell division control protein 10 - CDC10	36	36.9
c684.a1.a1	0.936901	0	0	8.02461	5.97875	7.09832	6.69749	7.36673	5.76956	5.51553	2.04596	1.71853	6.51147	8.5225	6.34037	Chassy_SC_4726;N1P638;P22803; Thioredoxin-2 - TRX2	Chassy_SC_4726	N1P638	CENPK1137D_3175	P22803	YGR209C	Thioredoxin-2 - TRX2	45	11.1
c684.a2.a1	0	0	0	2.0609	2.14559	2.54737	3.15915	3.47482	3.80281	3.63538	0.734233	0.616727	2.33677	2.18876	1.62834	Chassy_SC_2209;N1P7P9;P22217; Thioredoxin-1 - TRX1	Chassy_SC_2209	N1P7P9	CENPK1137D_890	P22217	YLR043C	Thioredoxin-1 - TRX1	33	11.2
c685.a1.a1	0.048342	0.0427346	0	0.999546	0.713913	0.847599	0.247309	0.272021	0.688934	0.284589	0.19389	0.460436	0.469477	0.314698	0.152094	Chassy_SC_3498;N1P7X5;P32356; Neutral trehalase - NTH1	Chassy_SC_3498	N1P7X5	CENPK1137D_3825	P32356	YDR001C	Neutral trehalase - NTH1	19	85.7
c685.a2.a1	0.0456723	0.0403746	0	0.0990202	0.0364636	0.0432916	0.0292319	0.0321528	0.0351877	0.0336385	0.0352778	0.029632	0.0397125	0.0371973	0.0276732	Chassy_SC_3493;N1P9B5;P35172; Probable trehalase - NTH2	Chassy_SC_3493	N1P9B5	CENPK1137D_4545	P35172	YBR001C	Probable trehalase - NTH2	3	89.5
c686.a1.a1	3.88898	4.80391	6.16559	2.9823	3.10486	3.68626	2.48908	1.77857	2.99622	2.8643	3.00389	3.52571	3.3815	3.16733	3.29265	Chassy_SC_2125;N1NVX9;P12962; Cap-associated protein CAF20 - CAF20	Chassy_SC_2125	N1NVX9	CENPK1137D_2291	P12962	YOR276W	Cap-associated protein CAF20 - CAF20	48	18.1
c687.a1.a1	1.05308	0.66621	1.66955	0.375441	0.840748	0.464064	0.482347	0.530545	0.377194	0.555059	0.582109	0.898028	0.655285	0.857666	0.838663	Chassy_SC_2265;N1P6Z6;Q05515; Survival factor 1 - SVF1	Chassy_SC_2265	N1P6Z6	CENPK1137D_4171	Q05515	YDR346C	Survival factor 1 - SVF1	20	54.2
c688.a1.a1	4.47251	3.95373	3.86069	3.42979	3.57073	9.11876	6.15728	4.84671	5.30419	7.08546	3.45462	8.20379	3.88889	5.60711	9.65363	Chassy_SC_579;N1P738;P02400; 60S acidic ribosomal protein P2-beta - RPP2B	Chassy_SC_579	N1P738	CENPK1137D_4211	P02400	YDR382W	60S acidic ribosomal protein P2-beta - RPP2B	54	11
c689.a1.a1	0.891539	0.788126	0.499947	0.955343	1.30729	1.18085	0.797348	1.45248	0.959804	0.656634	0.962261	0.808262	0.775202	1.01462	0.754831	Chassy_SC_3655;N1P2B0;P38836; Putative metallocarboxypeptidase ECM14 - ECM14	Chassy_SC_3655	N1P2B0	CENPK1137D_5278	P38836	YHR132C	Putative metallocarboxypeptidase ECM14 - ECM14	14	49.7
c690.a1.a1	1.20358	1.06397	0.238728	1.28971	2.22374	1.14084	1.78271	1.96085	1.70309	0.886456	0.929657	0.507286	2.42188	1.36973	1.33939	Chassy_SC_3564;N1P5U7;P35197; ADP-ribosylation factor GTPase-activating protein GCS1 - GCS1	Chassy_SC_3564	N1P5U7	CENPK1137D_3776	P35197	YDL226C	ADP-ribosylation factor GTPase-activating protein GCS1 - GCS1	36	39.2
c691.a1.a1	0	0	0	0.782003	0.994604	0.966593	0.0997555	0.201523	0.33949	0.917544	0.787665	0.808262	0.248905	0.659133	0.754831	Chassy_SC_3023;N1NWM1;Q08968; UPF0061 protein FMP40 - FMP40	Chassy_SC_3023	N1NWM1	CENPK1137D_1903	Q08968	YPL222W	UPF0061 protein FMP40 - FMP40	16	78.2
c692.a1.a1	0.971713	2.42856	4.35545	2.94383	3.06481	1.69167	1.75832	1.25641	2.11657	1.31446	2.12198	1.78238	1.55181	4.10939	1.66456	Chassy_SC_3140;N1PA01;P32803; Endosomal protein P24B - EMP24	Chassy_SC_3140	N1PA01	CENPK1137D_3263	P32803	YGL200C	Endosomal protein P24B - EMP24	25	23.2
c693.a1.a1	0.877226	0.422222	0.267836	0.129552	0.381322	0.452727	1.58734	2.19994	1.91076	2.81177	2.41376	1.60907	1.64066	1.53675	1.89343	Chassy_SC_2045;N1P5A9;P50107; Lactoylglutathione lyase - GLO1	Chassy_SC_2045	N1P5A9	CENPK1137D_25	P50107	YML004C	Lactoylglutathione lyase - GLO1	27	37.1
c694.a1.a1	0.610405	0.250865	0.244962	0.468094	0.640539	0.26899	0.513504	0.108774	0.218637	0.449574	0.953933	0.520532	0.379829	0.497137	0.486122	Chassy_SC_975;N1NZ02;Q08818; Meiotic sister-chromatid recombination protein 6, mitochondrial - MSC6	Chassy_SC_975	N1NZ02	CENPK1137D_2369	Q08818	YOR354C	Meiotic sister-chromatid recombination protein 6, mitochondrial - MSC6	19	79.8
c695.a1.a1	2.26827	0.386162	0	1.73944	2.7876	3.3096	2.23475	1.59684	3.75895	2.57162	3.76858	2.26534	3.03598	2.8437	2.11558	Chassy_SC_1446;N1NVL8;Q12207; Non-classical export protein 2 - NCE102	Chassy_SC_1446	N1NVL8	CENPK1137D_1841	Q12207	YPR149W	Non-classical export protein 2 - NCE102	21	18.9
c696.a1.a1	0.350148	0.109484	0.0694513	0.375207	0.181605	0.609577	0.145588	0.344447	0.269768	0.360362	0.270458	0.147581	0.304457	0.398487	0.212157	Chassy_SC_4683;N1NWA5;P38996; Nuclear polyadenylated RNA-binding protein 3 - NAB3	Chassy_SC_4683	N1NWA5	CENPK1137D_1935	P38996	YPL190C	Nuclear polyadenylated RNA-binding protein 3 - NAB3	7	90.3
c697.a1.a1	1.2867	1.43321	0.721539	0.537236	0.781555	0.23488	1.03767	0.320396	0.190912	0.947673	1.25228	0.834802	0.395726	0.201815	0.593143	Chassy_SC_85;N1NYU8;Q03532; ATP-dependent RNA helicase HAS1 - HAS1	Chassy_SC_85	N1NYU8	CENPK1137D_333	Q03532	YMR290C	ATP-dependent RNA helicase HAS1 - HAS1	27	56.6
c698.a1.a1	2.03477	1.28726	0.288828	1.11667	1.6245	1.38026	0.605459	1.02513	0.39682	0.69673	1.57168	1.73518	1.26615	1.65719	1.23288	Chassy_SC_98;N1NX22;Q03028; Mitochondrial 2-oxodicarboxylate carrier 1 - ODC1	Chassy_SC_98	N1NX22	CENPK1137D_1564	Q03028	YPL134C	Mitochondrial 2-oxodicarboxylate carrier 1 - ODC1	32	34.1
c699.a1.a1	1.04546	1.42264	0.319203	1.72448	2.35977	2.13154	1.43928	0.735995	2.27721	0.419243	1.24305	0.678292	1.95531	2.40726	1.79089	Chassy_SC_2604;N1P853;P38260; Hsp70 nucleotide exchange factor FES1 - FES1	Chassy_SC_2604	N1P853	CENPK1137D_4646	P38260	YBR101C	Hsp70 nucleotide exchange factor FES1 - FES1	32	32.5
c700.a1.a1	2.12402	0.664139	2.18761	1.05814	1.10163	0.251883	1.89962	1.49529	3.00555	2.18598	3.79675	3.18912	1.84686	2.41725	2.9783	Chassy_SC_592;N1P9Q3;P23724; Proteasome subunit beta type-6 - PRE7	Chassy_SC_592	N1P9Q3	CENPK1137D_4880	P23724	YBL041W	Proteasome subunit beta type-6 - PRE7	42	26.8
c701.a1.a1	0.565322	0.499748	0.487988	0.932491	0.451338	0.535854	1.02295	0.61262	0.435546	1.48324	1.55553	0.788927	0.267636	0.990347	0.186499	Chassy_SC_2185;N1P9K1;P38755; Oxysterol-binding protein homolog 7 - OSH7	Chassy_SC_2185	N1P9K1	CENPK1137D_5390	P38755	YHR001W	Oxysterol-binding protein homolog 7 - OSH7	30	49.7
c701.a2.a1	0.296539	0.0927218	0.16629	0.227403	0.0837399	0.0994208	0.189795	0.0738401	0.0808099	0.218406	0.0810168	0	0.0912012	0	0.0635524	Chassy_SC_5092;N1P2L5;Q02201; Oxysterol-binding protein homolog 6 - OSH6	Chassy_SC_5092	N1P2L5	CENPK1137D_1012	Q02201	YKR003W	Oxysterol-binding protein homolog 6 - OSH6	10	51.5
c702.a1.a1	0.572179	0.928995	0.907134	0.613128	0.456813	0.352333	0.366215	0.261679	0.615991	0.27377	0.441958	0.518733	0.497515	0.302734	0.484442	Chassy_SC_1175;N1P5M6;P39968; Vacuolar protein 8 - VAC8	Chassy_SC_1175	N1P5M6	CENPK1137D_3644	P39968	YEL013W	Vacuolar protein 8 - VAC8	25	63.1
c703.a1.a1	0.619781	0.54789	0.534998	1.02232	0.494817	0.319863	1.1215	0.436319	1.34999	0.981872	1.35345	1.13685	1.15917	1.79817	1.33776	Chassy_SC_4891;N1P2B9;Q06489; Methylthioribose-1-phosphate isomerase - MRI1	Chassy_SC_4891	N1P2B9	CENPK1137D_1812	Q06489	YPR118W	Methylthioribose-1-phosphate isomerase - MRI1	32	44.9
c704.a1.a1	0.0331427	0.152133	0	0.57434	0.48945	0.581104	0.236922	0.342524	0.204097	0.126751	0.0255998	0.111655	0.423057	0.215753	0.371457	Chassy_SC_2036;N1P9G5;P14922; General transcriptional corepressor CYC8 - CYC8	Chassy_SC_2036	N1P9G5	CENPK1137D_4660	P14922	YBR112C	General transcriptional corepressor CYC8 - CYC8	14	107
c705.a1.a1	1.60377	0.77192	0.489667	0.935699	0.974153	1.91545	1.02647	0.858988	1.23561	0.417802	1.23877	1.31108	0.268557	0.711173	0.18714	Chassy_SC_2199;N1NZT5;P32335; Protein MSS51, mitochondrial - MSS51	Chassy_SC_2199	N1NZT5	CENPK1137D_581	P32335	YLR203C	Protein MSS51, mitochondrial - MSS51	32	50.8
c706.a1.a1	5.96785	5.27562	3.34659	4.5765	3.09524	5.65678	7.01532	5.87068	4.59787	6.14193	2.99459	3.87191	9.53056	1.71918	3.61596	Chassy_SC_734;N1P103;P05749; 60S ribosomal protein L22-A - RPL22A	Chassy_SC_734	N1P103	CENPK1137D_447	P05749	YLR061W	60S ribosomal protein L22-A - RPL22A	61	13.6
c706.a2.a1	0	0	0	0	0	0.699035	2.45094	0	1.60635	1.53563	0.569635	0	0	0.600629	0.446841	Chassy_SC_222;N1PA18;P56628; 60S ribosomal protein L22-B - RPL22B	Chassy_SC_222	N1PA18	CENPK1137D_3348	P56628	YFL034C-A	60S ribosomal protein L22-B - RPL22B	61	13.7
c707.a1.a1	1.12597	1.39087	0.223335	0.108027	0.58399	0.377506	1.3236	1.10764	0.563557	1.91918	1.59736	2.06534	1.79816	2.12222	1.25303	Chassy_SC_5008;N1P469;P53295; Ribosome-interacting GTPase 2 - RBG2	Chassy_SC_5008	N1P469	CENPK1137D_3139	P53295	YGR173W	Ribosome-interacting GTPase 2 - RBG2	30	40.9
c708.a1.a1	0.975313	0.107867	0.355303	0.612221	0.384856	0.924474	0.0780974	0.0859012	0.265783	0.16506	0.372341	0.632779	0.29996	0.0993783	0.383902	Chassy_SC_967;N1NZ21;P15274; AMP deaminase - AMD1	Chassy_SC_967	N1NZ21	CENPK1137D_418	P15274	YML035C	AMP deaminase - AMD1	14	93.1
c709.a1.a1	1.1934	1.93761	1.89201	3.61543	4.94735	4.46884	2.15945	8.01232	2.59943	1.61434	0.326045	0.273865	6.7892	5.0469	6.89601	Chassy_SC_3273;N1P1I3;P47096; 3-hydroxyanthranilate 3,4-dioxygenase - BNA1	Chassy_SC_3273	N1P1I3	CENPK1137D_1321	P47096	YJR025C	3-hydroxyanthranilate 3,4-dioxygenase - BNA1	63	20.1
c710.a1.a1	0.610846	0.831221	1.49074	1.00758	1.04899	1.24542	1.10533	1.5319	0.724435	0.449898	0.471824	0.852458	0.531136	1.0701	1.31847	Chassy_SC_1716;N1P053;P32458; Cell division control protein 11 - CDC11	Chassy_SC_1716	N1P053	CENPK1137D_1369	P32458	YJR076C	Cell division control protein 11 - CDC11	24	47.5
c711.a1.a1	0.0531476	0	0	0.598323	0.339157	0.931857	0.0961707	0.299062	0.601117	0	0	0	0.130651	0.0432855	0.35967	Chassy_SC_39;N1NZH7;P27472; Glycogen [starch] synthase isoform 2 - GSY2	Chassy_SC_39	N1NZH7	CENPK1137D_633	P27472	YLR258W	Glycogen [starch] synthase isoform 2 - GSY2	19	79.9
c711.a2.a1	0.775274	1.70062	0.43475	0.040498	0.119201	0.0500575	0	0.105109	0.0406871	0	0	0	0.0459191	0.0430107	0.255761	Chassy_SC_177;N1PA28;P23337; Glycogen [starch] synthase isoform 1 - GSY1	Chassy_SC_177	N1PA28	CENPK1137D_3398	P23337	YFR015C	Glycogen [starch] synthase isoform 1 - GSY1	24	80.3
c712.a1.a1	3.84513	2.33194	2.52524	0.567864	0.591201	0.382168	0.47395	0.283837	0.878207	1.17313	2.03757	2.09085	0.643878	0.928362	0.69066	Chassy_SC_3797;N1P4G8;P40506; Phosphopantothenate--cysteine ligase CAB2 - CAB2	Chassy_SC_3797	N1P4G8	CENPK1137D_5177	P40506	YIL083C	Phosphopantothenate--cysteine ligase CAB2 - CAB2	40	41.8
c713.a1.a1	0.392495	0.837601	0.445317	0.2154	0.224252	0.266245	0.0635884	0.197741	0.140585	0.206877	0.21696	0.118388	0.158663	0.0809157	0.237815	Chassy_SC_816;N1P273;P38810; SED5-binding protein 3 - SFB3	Chassy_SC_816	N1P273	CENPK1137D_5243	P38810	YHR098C	SED5-binding protein 3 - SFB3	16	103.8
c714.a1.a1	0.982579	1.59532	1.55778	0.489501	0.784465	0.931362	0.408547	0.244669	0.491786	0.0905398	1.39393	0.637493	1.56916	0.283055	0.595351	Chassy_SC_812;N1NZ11;Q04697; Glucose-signaling factor 2 - GSF2	Chassy_SC_812	N1NZ11	CENPK1137D_408	Q04697	YML048W	Glucose-signaling factor 2 - GSF2	25	45.7
c715.a1.a1	0.728504	0.644002	0.628848	0.859957	0.895298	1.06295	1.00293	1.10314	0.561268	2.33507	1.59088	1.33627	0.97507	1.27621	1.24794	Chassy_SC_4257;N1PAY7;P39729; Ribosome-interacting GTPase 1 - RBG1	Chassy_SC_4257	N1PAY7	CENPK1137D_4943	P39729	YAL036C	Ribosome-interacting GTPase 1 - RBG1	32	40.6
c716.a1.a1	0.160026	0	0	1.37063	1.42696	3.42774	2.31452	2.08388	2.28057	0.117862	0.641832	0.539114	1.55411	1.04174	1.08296	Chassy_SC_2183;N1P104;P47085; MEMO1 family protein YJR008W - YJR008W	Chassy_SC_2183	N1P104	CENPK1137D_1303	P47085	YJR008W	MEMO1 family protein YJR008W - YJR008W	31	38.4
c717.a1.a1	4.36164	2.32812	4.17531	0.938926	0.977512	0.631889	1.20628	1.85403	2.02903	2.5495	1.45578	1.22279	1.63878	2.1449	1.59571	Chassy_SC_3206;N1P9Y3;P42940; Probable electron transfer flavoprotein subunit beta - CIR1	Chassy_SC_3206	N1P9Y3	CENPK1137D_3173	P42940	YGR207C	Probable electron transfer flavoprotein subunit beta - CIR1	28	28.7
c718.a1.a1	0	0	0	7.47906	5.57229	6.61574	6.24217	6.86591	5.37732	0	0	0	11.1462	3.69281	5.90932	Chassy_SC_4229;N1PA22;P22943; 12 kDa heat shock protein - HSP12	Chassy_SC_4229	N1PA22	CENPK1137D_3368	P22943	YFL014W	12 kDa heat shock protein - HSP12	44	11.6
c719.a1.a1	0	0	0	1.16363	1.59231	1.4383	0.451512	0.764471	0.83663	2.26117	1.17205	0.704535	1.73418	1.23583	2.21949	Chassy_SC_243;N1NX84;P22133; Malate dehydrogenase, cytoplasmic - MDH2	Chassy_SC_243	N1NX84	CENPK1137D_2248	P22133	YOL126C	Malate dehydrogenase, cytoplasmic - MDH2	42	40.6
c720.a1.a1	0.201339	0.924196	0.319203	1.72448	1.28483	1.52542	1.89177	2.0808	1.23987	2.743	1.73696	1.04411	1.39931	3.0332	1.79089	Chassy_SC_3417;N1P3Y7;P42938; Probable ATP-dependent kinase TDA10 - TDA10	Chassy_SC_3417	N1P3Y7	CENPK1137D_3171	P42938	YGR205W	Probable ATP-dependent kinase TDA10 - TDA10	34	33.2
c721.a1.a1	2.754	5.23664	4.3662	3.25094	3.38454	2.61045	2.71329	4.17026	4.56389	10.5324	4.57558	3.8433	3.6861	3.45264	2.56861	Chassy_SC_733;N1NXV1;P49334; Mitochondrial import receptor subunit TOM22 - TOM22	Chassy_SC_733	N1NXV1	CENPK1137D_2548	P49334	YNL131W	Mitochondrial import receptor subunit TOM22 - TOM22	33	16.7
c722.a1.a1	0.870809	0.769801	0.641844	0.31046	0.695231	0.590704	0.259116	0.438718	0.311909	0.641366	0.312708	0.564977	0.352018	0.507549	0.693507	Chassy_SC_2200;N1P4G2;P43621; Coatomer subunit delta - RET2	Chassy_SC_2200	N1P4G2	CENPK1137D_3326	P43621	YFR051C	Coatomer subunit delta - RET2	17	60.5
c723.a1.a1	0.356798	2.52109	0.565668	1.42075	1.47914	1.75612	2.55059	3.68744	3.07026	2.93508	4.04583	4.28198	0.877106	2.32269	1.72798	Chassy_SC_1575;N1PA82;P22141; Proteasome subunit beta type-4 - PRE1	Chassy_SC_1575	N1PA82	CENPK1137D_3668	P22141	YER012W	Proteasome subunit beta type-4 - PRE1	35	22.4
c724.a1.a1	2.23718	1.41531	0.897802	1.22776	1.27821	0.985867	1.43187	1.57495	1.23349	1.17918	1.72802	0.6748	1.3921	1.82204	1.78167	Chassy_SC_1139;N1P777;P49954; Probable hydrolase NIT3 - NIT3	Chassy_SC_1139	N1P777	CENPK1137D_720	P49954	YLR351C	Probable hydrolase NIT3 - NIT3	31	32.4
c725.a1.a1	1.15216	0.728895	1.30722	0.410767	0.232842	0.781557	0.527732	0.580465	0.635255	0.394515	1.16973	0.982525	0.716942	0.237527	0.698103	Chassy_SC_2618;N1NXN6;P32588; Nuclear and cytoplasmic polyadenylated RNA-binding protein PUB1 - PUB1	Chassy_SC_2618	N1NXN6	CENPK1137D_2660	P32588	YNL016W	Nuclear and cytoplasmic polyadenylated RNA-binding protein PUB1 - PUB1	18	50.6
c726.a1.a1	0.855494	0.756262	0	1.20492	1.93098	2.29257	4.37655	3.12726	5.26825	0	0	0.555041	3.86254	2.75255	2.04777	Chassy_SC_4182;N1NY21;P53615; Carbonic anhydrase - NCE103	Chassy_SC_4182	N1NY21	CENPK1137D_2643	P53615	YNL036W	Carbonic anhydrase - NCE103	51	24.8
c727.a1.a1	0.765526	0.945626	1.21367	0.587051	0.397042	0.471392	0.489964	0.350104	0.589792	0.787857	0.384131	0.912208	0.930119	0.220528	0.301326	Chassy_SC_3014;N1NW46;Q02776; Mitochondrial import inner membrane translocase subunit TIM50 - TIM50	Chassy_SC_3014	N1NW46	CENPK1137D_1638	Q02776	YPL063W	Mitochondrial import inner membrane translocase subunit TIM50 - TIM50	15	55
c728.a1.a1	1.76187	2.86059	0.988004	0.877729	1.40663	0.590704	1.12766	1.24034	1.89678	1.29765	1.36089	2.64537	1.53197	2.63548	1.96068	Chassy_SC_2654;N1NZC3;P26754; Replication factor A protein 2 - RFA2	Chassy_SC_2654	N1NZC3	CENPK1137D_2549	P26754	YNL312W	Replication factor A protein 2 - RFA2	45	29.8
c729.a1.a1	0.711097	1.15454	1.12738	0.545311	1.0427	1.23796	0.455127	0.919436	1.00622	0.961918	1.55286	0.84735	0.618306	1.63736	1.21812	Chassy_SC_2013;N1P6A9;Q03835; Monothiol glutaredoxin-3 - GRX3	Chassy_SC_2013	N1P6A9	CENPK1137D_3921	Q03835	YDR098C	Monothiol glutaredoxin-3 - GRX3	15	28.1
c729.a2.a1	0	0.651933	0	0.200036	1.08138	0.247254	0.166954	0.953542	0.56818	0.997601	0.569635	1.89023	0.641242	0.212447	0.158051	Chassy_SC_929;N1P5G5;P32642; Monothiol glutaredoxin-4 - GRX4	Chassy_SC_929	N1P5G5	CENPK1137D_3589	P32642	YER174C	Monothiol glutaredoxin-4 - GRX4	18	27.4
c730.a1.a1	1.7847	2.42856	2.82946	2.94383	2.19331	2.60402	1.14227	0.241963	2.95758	1.31446	0.750562	1.1579	1.55181	0.791401	0.588767	Chassy_SC_2805;N1P5S4;Q07451; Endoplasmic reticulum transmembrane protein 3 - YET3	Chassy_SC_2805	N1P5S4	CENPK1137D_3756	Q07451	YDL072C	Endoplasmic reticulum transmembrane protein 3 - YET3	28	22.8
c731.a1.a1	0.832792	2.08136	1.32031	2.52297	1.22115	3.11851	2.76772	2.31613	2.53474	0.613366	0.643258	2.8056	2.86069	3.52189	2.62013	Chassy_SC_2299;N1P6J7;Q07623; Nucleolar protein 6 - NOP6	Chassy_SC_2299	N1P6J7	CENPK1137D_3909	Q07623	YDL213C	Nucleolar protein 6 - NOP6	32	25.1
c732.a1.a1	3.13216	2.26646	2.45433	0.84958	1.23594	1.05012	0.250806	0.50667	0.554495	0.288613	0.555915	0.466947	0.963304	1.26081	1.23288	Chassy_SC_5293;N1P7Q5;Q04410; GRASP65 homolog protein 1 - GRH1	Chassy_SC_5293	N1P7Q5	CENPK1137D_4344	Q04410	YDR517W	GRASP65 homolog protein 1 - GRH1	26	41
c733.a1.a1	0.936901	1.52116	1.48537	2.83837	1.37381	1.63106	2.36896	3.42485	2.04074	0.690044	0.255969	1.11642	5.33001	4.99243	5.41386	Chassy_SC_3909;N1P7M6;Q99258; 3,4-dihydroxy-2-butanone 4-phosphate synthase - RIB3	Chassy_SC_3909	N1P7M6	CENPK1137D_4314	Q99258	YDR487C	3,4-dihydroxy-2-butanone 4-phosphate synthase - RIB3	37	22.5
c734.a1.a1	2.98655	2.64013	2.57801	3.52546	2.38439	1.54133	6.80938	5.94418	3.54192	4.73137	2.30685	4.16785	7.34176	2.43237	1.80957	Chassy_SC_2324;N1NYU7;P07280; 40S ribosomal protein S19-A - RPS19A	Chassy_SC_2324	N1NYU7	CENPK1137D_2304	P07280	YOL121C	40S ribosomal protein S19-A - RPS19A	42	15.8
c735.a1.a1	0.832792	0.478258	0.467004	0.22589	0.664879	0.098759	1.79801	0.819232	0.641616	0.857084	0.898854	0.755002	0.724121	0.678258	0.327803	Chassy_SC_4908;N1P5A4;Q01163; 37S ribosomal protein S23, mitochondrial - RSM23	Chassy_SC_4908	N1P5A4	CENPK1137D_2845	Q01163	YGL129C	37S ribosomal protein S23, mitochondrial - RSM23	27	50.7
c736.a1.a1	1.14836	1.33431	0.846417	0.630216	0.426236	1.0885	0.73499	0.578549	0.411323	0.605281	0.634779	0.53319	0.99851	0.236743	0.497943	Chassy_SC_3387;N1P4N0;P38922; Protein HRB1 - HRB1	Chassy_SC_3387	N1P4N0	CENPK1137D_2672	P38922	YNL004W	Protein HRB1 - HRB1	11	52
c737.a1.a1	0.541012	1.88939	0.303383	1.17295	1.22115	0.181386	0.978963	0.380867	1.17842	2.60705	2.73411	1.38667	2.44266	0.809266	1.70214	Chassy_SC_75;N1P6Q7;P32469; Diphthine methyl ester synthase - DPH5	Chassy_SC_75	N1P6Q7	CENPK1137D_550	P32469	YLR172C	Diphthine methyl ester synthase - DPH5	36	33.7
c738.a1.a1	0	0	0	0.548598	2.25634	1.24542	3.65977	3.29507	6.15591	0.967716	0.195449	0.164169	2.45738	4.65702	4.84127	Chassy_SC_5195;N1P192;P38858; 6-phosphogluconolactonase 3 - SOL3	Chassy_SC_5195	N1P192	CENPK1137D_5314	P38858	YHR163W	6-phosphogluconolactonase 3 - SOL3	62	27.7
c739.a1.a1	2.55013	4.849	4.04299	1.95559	4.37928	0	2.51244	2.76349	3.02434	4.03998	5.56887	2.54683	3.41324	2.07693	6.7244	Chassy_SC_4601;N1P7X1;Q12165; ATP synthase subunit delta, mitochondrial - ATP16	Chassy_SC_4601	N1P7X1	CENPK1137D_3820	Q12165	YDL004W	ATP synthase subunit delta, mitochondrial - ATP16	56	16.9
c740.a1.a1	2.2391	1.07771	0.241811	0.607342	0.632302	0.750705	0.506899	1.5763	0.93926	1.25468	0.61174	0.790962	1.48124	0.645025	0.738675	Chassy_SC_3953;N1P3I3;P53011; Nucleoporin SEH1 - SEH1	Chassy_SC_3953	N1P3I3	CENPK1137D_2874	P53011	YGL100W	Nucleoporin SEH1 - SEH1	25	39
c741.a1.a1	0.438096	0.596149	0.133761	0.517148	0.752331	0.893211	0.603124	0.167923	0.954253	0.496686	0.338391	0.61138	0.586373	0.549234	0.265446	Chassy_SC_1751;N1P4U9;P38861; 60S ribosomal export protein NMD3 - NMD3	Chassy_SC_1751	N1P4U9	CENPK1137D_5322	P38861	YHR170W	60S ribosomal export protein NMD3 - NMD3	14	59
c742.a1.a1	12.9974	11.4898	31.7194	9.96714	10.3768	12.3199	8.31877	9.15001	15.4143	9.57278	15.4537	12.9805	6.15324	16.2946	12.1224	Chassy_SC_5374;N1P7S7;CENPK specific;No description in SC288c, annotation and gene name in CENPK: Leu2p -CENPK1137D_4481	Chassy_SC_5374	N1P7S7	CENPK1137D_4481			Leu2p	60	5.5
c743.a1.a1	0.535649	1.01852	1.30722	0.883546	0.658288	1.80869	0.527732	0.580465	0.635255	0.848588	0.636881	0.534955	0.0896961	0.237527	0.698103	Chassy_SC_6;N1NYF6;Q05979; Kynureninase - BNA5	Chassy_SC_6	N1NYF6	CENPK1137D_609	Q05979	YLR231C	Kynureninase - BNA5	14	50.9
c744.a1.a1	1.01642	3.03097	0.569979	1.08917	0.811485	0.625887	0.650546	0.464848	1.09425	0.486327	1.44195	1.21118	0.312603	0.292804	0.615858	Chassy_SC_3632;N1P3W7;P48362; Protein HGH1 - HGH1	Chassy_SC_3632	N1P3W7	CENPK1137D_3151	P48362	YGR187C	Protein HGH1 - HGH1	31	44.8
c745.a1.a1	0	0	0	2.27603	1.69576	1.30792	2.49683	2.08944	3.00555	2.18598	2.29251	0.895236	1.84686	3.17719	1.79833	Chassy_SC_3756;N1NXN9;P53981; Uncharacterized phosphatase YNL010W - YNL010W	Chassy_SC_3756	N1NXN9	CENPK1137D_2665	P53981	YNL010W	Uncharacterized phosphatase YNL010W - YNL010W	40	27.4
c746.a1.a1	0.885357	0.782661	0	1.91951	2.79244	2.3726	1.60206	1.76214	0.682114	2.57609	1.9334	2.26927	1.4139	2.84863	2.11926	Chassy_SC_5435;N1P9F6;P18562; Uracil phosphoribosyltransferase - FUR1	Chassy_SC_5435	N1P9F6	CENPK1137D_5275	P18562	YHR128W	Uracil phosphoribosyltransferase - FUR1	41	24.5
c747.a1.a1	1.00874	2.52109	2.46176	0.421179	1.23969	0.18414	2.29993	0.71014	1.19631	1.59806	0.779159	1.00743	2.47975	1.76713	0.940833	Chassy_SC_3973;N1NY13;P36534; 54S ribosomal protein L40, mitochondrial - MRPL40	Chassy_SC_3973	N1NY13	CENPK1137D_1954	P36534	YPL173W	54S ribosomal protein L40, mitochondrial - MRPL40	23	33.6
c748.a1.a1	0.667917	1.27002	0.576549	0.788437	1.50759	0.974547	0.658045	1.0114	1.10686	0.267842	1.1097	0.433341	1.24919	0.837356	0.404695	Chassy_SC_4136;N1P4U2;P39101; Protein CAJ1 - CAJ1	Chassy_SC_4136	N1P4U2	CENPK1137D_3451	P39101	YER048C	Protein CAJ1 - CAJ1	18	44.7
c749.a1.a1	1.35033	0	0	6.7751	3.04791	1.27995	1.58734	3.75549	4.10997	0.994543	2.9488	1.60907	1.17413	10.4883	4.24842	Chassy_SC_578;N1P1U2;P40581; Glutathione peroxidase-like peroxiredoxin HYR1 - HYR1	Chassy_SC_578	N1P1U2	CENPK1137D_5103	P40581	YIR037W	Glutathione peroxidase-like peroxiredoxin HYR1 - HYR1	42	18.6
c750.a1.a1	6.11887	3.51396	3.43127	3.0483	4.88514	3.76784	5.47241	6.01923	1.66745	1.59404	3.07037	2.57899	3.45634	3.23743	2.4085	Chassy_SC_4055;N1P755;P39939; 40S ribosomal protein S26-B - RPS26B	Chassy_SC_4055	N1P755	CENPK1137D_3545	P39939	YER131W	40S ribosomal protein S26-B - RPS26B	30	13.4
c751.a1.a1	0	0	0	0.963732	1.26423	1.19122	0.154904	0.170383	0.342471	0.327392	0.343348	0.288399	1.09274	0.778713	0.579328	Chassy_SC_2542;N1P167;P38840; Aromatic amino acid aminotransferase 2 - ARO9	Chassy_SC_2542	N1P167	CENPK1137D_5284	P38840	YHR137W	Aromatic amino acid aminotransferase 2 - ARO9	15	58.4
c752.a1.a1	1.00115	1.62547	1.58722	3.98652	1.46801	3.74893	2.5314	3.65969	3.04716	0.737361	2.18626	0.649539	0.870506	1.49755	1.71498	Chassy_SC_2495;N1NWE8;P40159; Uncharacterized protein YNL208W - YNL208W	Chassy_SC_2495	N1NWE8	CENPK1137D_2476	P40159	YNL208W	Uncharacterized protein YNL208W - YNL208W	40	20.1
c753.a1.a1	0	0	0	2.86154	1.47245	2.89524	0.844759	0.603623	0.359677	3.27917	1.42456	2.42099	0.405927	0.380218	0.799714	Chassy_SC_2467;N1P472;P53879; GTP-binding protein RHO5 - RHO5	Chassy_SC_2467	N1P472	CENPK1137D_2502	P53879	YNL180C	GTP-binding protein RHO5 - RHO5	28	36.7
c754.a1.a1	0.842128	0.744446	0.726928	1.38908	0.672332	1.22874	0.829681	0.912585	0.998725	0.954751	0.650469	0.546369	0.732238	1.47526	0.78544	Chassy_SC_1675;N1NXY3;P21560; Protein CBP3, mitochondrial - CBP3	Chassy_SC_1675	N1NXY3	CENPK1137D_1909	P21560	YPL215W	Protein CBP3, mitochondrial - CBP3	16	39
c755.a1.a1	2.07224	1.19005	3.28533	1.58911	1.07477	1.27603	0.469124	0.516001	1.03717	0.991502	1.60062	0.87341	1.17054	1.0964	0.815673	Chassy_SC_3333;N1P200;Q12522; Eukaryotic translation initiation factor 6 - TIF6	Chassy_SC_3333	N1P200	CENPK1137D_1717	Q12522	YPR016C	Eukaryotic translation initiation factor 6 - TIF6	24	26.4
c756.a1.a1	1.63459	2.65394	0.916629	0.443373	0.847786	1.54939	1.0462	1.15074	1.25935	1.68227	0.820217	1.06052	0.923325	1.86025	0.350316	Chassy_SC_3362;N1P455;P13517; F-actin-capping protein subunit beta - CAP2	Chassy_SC_3362	N1P455	CENPK1137D_5027	P13517	YIL034C	F-actin-capping protein subunit beta - CAP2	41	32.5
c757.a1.a1	1.406	0.67673	2.22908	3.0483	3.17357	0.725623	0.899891	1.52364	1.08324	0.563824	1.08601	1.40418	2.62963	2.46308	3.70746	Chassy_SC_535;N1P9M6;P38145; Riboflavin synthase - RIB5	Chassy_SC_535	N1P9M6	CENPK1137D_4815	P38145	YBR256C	Riboflavin synthase - RIB5	35	26.1
c758.a1.a1	3.64856	6.93762	3.14946	1.52339	6.26558	0.666026	2.33521	5.52486	2.811	7.59732	4.3381	3.64384	4.88344	4.57414	3.40296	Chassy_SC_4284;N1PA74;P39990; 13 kDa ribonucleoprotein-associated protein - SNU13	Chassy_SC_4284	N1PA74	CENPK1137D_3628	P39990	YEL026W	13 kDa ribonucleoprotein-associated protein - SNU13	55	13.5
c759.a1.a1	0.126043	0.111423	0.0384837	0.420648	0.154901	0.337773	0.0806719	0.088733	0.0528727	0.1429	0.0973571	0.0445247	0.0596716	0.0558922	0.272056	Chassy_SC_940;N1P8G4;P47035; Nucleolar protein NET1 - NET1	Chassy_SC_940	N1P8G4	CENPK1137D_1225	P47035	YJL076W	Nucleolar protein NET1 - NET1	13	128.3
c760.a1.a1	0.238186	0.294222	0.0472437	0.182655	0.0672614	0.522481	0.152447	0.0209783	0.183508	0.245133	0.0650742	0.154534	0.289397	0.0686149	0.144318	Chassy_SC_4837;N1NZ33;Q12496; Uncharacterized protein YOL098C - YOL098C	Chassy_SC_4837	N1NZ33	CENPK1137D_2419	Q12496	YOL098C	Uncharacterized protein YOL098C - YOL098C	13	118.2
c761.a1.a1	0.109623	0.0969074	0	0.671935	1.28483	0.539552	1.03001	0.86195	0.238778	1.18528	0.23939	1.04411	0.494945	1.31068	0.975088	Chassy_SC_5020;N1NW59;Q06523; Uncharacterized protein YPR148C - YPR148C	Chassy_SC_5020	N1NW59	CENPK1137D_1840	Q06523	YPR148C	Uncharacterized protein YPR148C - YPR148C	44	49.2
c762.a1.a1	0.813739	0.719351	0.838099	0.405388	0.422048	0.771323	0.338345	0.0716705	0.407281	0.389349	0.22232	0.18674	0.459653	0.234417	0.320303	Chassy_SC_60;N1P886;P38221; Phosphatidate cytidylyltransferase - CDS1	Chassy_SC_60	N1P886	CENPK1137D_4574	P38221	YBR029C	Phosphatidate cytidylyltransferase - CDS1	10	51.7
c763.a1.a1	0.39935	0.192213	0.12193	1.09094	0.490783	0.814213	0.549782	0.432762	0.473611	0.160144	0.308463	0.398833	0.347239	0.500659	0.861972	Chassy_SC_2761;N1P4A6;Q07657; Seventh homolog of septin 1 - SHS1	Chassy_SC_2761	N1P4A6	CENPK1137D_3787	Q07657	YDL225W	Seventh homolog of septin 1 - SHS1	21	62.5
c764.a1.a1	0.340345	0.163813	0.293788	0.260997	1.18253	0.496592	0.118603	0.2396	0.142768	0	0	0	0.161127	0.27719	0.206217	Chassy_SC_4134;N1NZE3;Q05785; Epsin-2 - ENT2	Chassy_SC_4134	N1NZE3	CENPK1137D_583	Q05785	YLR206W	Epsin-2 - ENT2	13	71.7
c764.a2.a1	0.102817	0.256965	0.163006	0.222912	1.20505	0.778977	0.186047	0.375847	0.223953	0	0	0.0667069	0.0894	0.0837378	0.914546	Chassy_SC_2678;N1P5Z3;Q12518; Epsin-1 - ENT1	Chassy_SC_2678	N1P5Z3	CENPK1137D_4372	Q12518	YDL161W	Epsin-1 - ENT1	19	52.2
c765.a1.a1	0.313158	0.782661	0.496481	3.52546	2.79244	2.3726	1.04075	1.76214	2.69474	0.652081	0.241887	0.574416	2.17645	1.32435	2.11926	Chassy_SC_3605;N1NZR4;P28707; Co-chaperone protein SBA1 - SBA1	Chassy_SC_3605	N1NZR4	CENPK1137D_1189	P28707	YKL117W	Co-chaperone protein SBA1 - SBA1	24	24
c766.a1.a1	2.08499	1.84314	2.1474	1.0387	1.6646	2.76158	0.866917	2.05104	1.60635	0.997601	1.04622	1.89023	1.81292	1.10314	1.76528	Chassy_SC_4512;N1NVV6;P35189; Transcription initiation factor TFIID subunit 14 - TAF14	Chassy_SC_4512	N1NVV6	CENPK1137D_1570	P35189	YPL129W	Transcription initiation factor TFIID subunit 14 - TAF14	30	27.3
c767.a1.a1	0	0	0	0.782429	0.814583	1.3514	0.65303	0.718283	0.786082	1.38019	0.511975	0	0.887164	0.830975	1.43067	Chassy_SC_4881;N1PAF0;Q12443; Reticulon-like protein 2 - RTN2	Chassy_SC_4881	N1PAF0	CENPK1137D_4008	Q12443	YDL204W	Reticulon-like protein 2 - RTN2	19	44.2
c768.a1.a1	0.309285	0.359366	0.227964	0.237178	0.246925	0.2098	0	0.0551145	0.170527	0.299409	0.170964	0.143603	0.0680729	0.0225529	0.13411	Chassy_SC_3851;N1NYW3;P32337; Importin subunit beta-3 - PSE1	Chassy_SC_3851	N1NYW3	CENPK1137D_353	P32337	YMR308C	Importin subunit beta-3 - PSE1	7	120.8
c769.a1.a1	0.22287	1.57477	0	2.50902	1.98734	1.68855	1.5932	0.814703	1.91781	0.852347	0.893886	1.15577	1.54895	1.45085	1.50825	Chassy_SC_5370;N1P2P8;P36136; Sedoheptulose 1,7-bisphosphatase - SHB17	Chassy_SC_5370	N1P2P8	CENPK1137D_1052	P36136	YKR043C	Sedoheptulose 1,7-bisphosphatase - SHB17	25	30.9
c770.a1.a1	0.55576	0.756262	0.169686	0.42619	0.683004	0.526791	0.765111	0.391249	0.920999	0.409327	0.923357	1.01941	0.263109	0.452633	1.19957	Chassy_SC_3177;N1NVJ2;CENPK specific;No description in SC288c, annotation and gene name in CENPK: Rpa135p -CENPK1137D_1711	Chassy_SC_3177	N1NVJ2	CENPK1137D_1711			Rpa135p	32	49.6
c771.a1.a1	0	0.129782	0	1.65276	2.64868	1.11229	0.487913	0.826103	0.904079	0.864273	0.906394	0.761335	1.42576	0.955711	0.993523	Chassy_SC_4020;N1P6H3;P38235; Uncharacterized protein YBR053C - YBR053C	Chassy_SC_4020	N1P6H3	CENPK1137D_4597	P38235	YBR053C	Uncharacterized protein YBR053C - YBR053C	24	40.2
c772.a1.a1	1.75865	2.39312	2.78817	1.34864	1.40406	0.907622	2.42112	1.90579	2.08568	1.29528	1.3584	1.75638	1.52917	3.08086	1.64027	Chassy_SC_4697;N1P2P9;P28007; H/ACA ribonucleoprotein complex subunit 1 - GAR1	Chassy_SC_4697	N1P2P9	CENPK1137D_5236	P28007	YHR089C	H/ACA ribonucleoprotein complex subunit 1 - GAR1	21	21.4
c773.a1.a1	1.13832	0.54789	0	0.872931	1.39894	1.07898	0.728564	1.23356	1.88641	2.3703	1.35345	3.21408	0.98978	1.99414	1.48355	Chassy_SC_3222;N1PA14;P32496; 26S proteasome regulatory subunit RPN12 - RPN12	Chassy_SC_3222	N1PA14	CENPK1137D_3328	P32496	YFR052W	26S proteasome regulatory subunit RPN12 - RPN12	36	31.8
c774.a1.a1	3.87693	3.42724	3.34659	2.97306	3.09524	3.67485	2.48137	1.48603	1.6263	4.39543	2.99459	1.36953	5.1891	1.71918	2.34906	Chassy_SC_1626;N1P3D8;P87262; 60S ribosomal protein L34-A - RPL34A	Chassy_SC_1626	N1P3D8	CENPK1137D_3462	P87262	YER056C-A	60S ribosomal protein L34-A - RPL34A	20	13.6
c775.a1.a1	0.605152	0.248706	0	0.117468	0.483138	0.410499	0.034678	0.0381431	0.0417434	1.07596	1.52452	0.947808	0.0471112	0.0441274	0.170466	Chassy_SC_2100;N1P2G6;P40483; Putative zinc metalloproteinase YIL108W - YIL108W	Chassy_SC_2100	N1P2G6	CENPK1137D_5151	P40483	YIL108W	Putative zinc metalloproteinase YIL108W - YIL108W	23	77.3
c776.a1.a1	5.69748	3.60441	4.19942	4.36916	2.11473	1.36702	3.64658	2.87042	2.04074	0.375708	3.1494	1.71853	2.30316	6.09906	3.45214	Chassy_SC_807;N1P6N3;P32495; H/ACA ribonucleoprotein complex subunit 2 - NHP2	Chassy_SC_807	N1P6N3	CENPK1137D_3964	P32495	YDL208W	H/ACA ribonucleoprotein complex subunit 2 - NHP2	47	17
c777.a1.a1	0	0	0	0.259093	0.580203	0.174368	0.611364	0.366131	0.735927	0.0479228	0.401716	0.11935	0.452215	0.591878	0.204713	Chassy_SC_3070;N1P0Q3;P36035; Carboxylic acid transporter protein homolog - JEN1	Chassy_SC_3070	N1P0Q3	CENPK1137D_1163	P36035	YKL217W	Carboxylic acid transporter protein homolog - JEN1	23	69.2
c778.a1.a1	0	0	0	0.243521	1.00158	1.18913	0.802941	0.883174	0.966537	1.53025	1.27365	0.582484	0.780639	0.731197	0.760126	Chassy_SC_943;N1P2U1;P53095; D-serine dehydratase - DSD1	Chassy_SC_943	N1P2U1	CENPK1137D_3267	P53095	YGL196W	D-serine dehydratase - DSD1	26	47.7
c779.a1.a1	1.81139	1.60128	1.01577	0.902396	0.939481	1.71697	2.12932	1.2752	1.95009	1.33412	1.39914	0.763466	0.557096	2.70954	0.712997	Chassy_SC_278;N1P803;P28495; F-actin-capping protein subunit alpha - CAP1	Chassy_SC_278	N1P803	CENPK1137D_1000	P28495	YKL007W	F-actin-capping protein subunit alpha - CAP1	24	30.6
c780.a1.a1	0.0230708	0.0203947	0	0.259725	0.270399	0.174793	0.0766738	0.0162416	0.142073	0.383982	0.329629	0.276875	0	0.0531222	0.111732	Chassy_SC_3284;N1NXT9;P50101; Ubiquitin carboxyl-terminal hydrolase 15 - UBP15	Chassy_SC_3284	N1NXT9	CENPK1137D_349	P50101	YMR304W	Ubiquitin carboxyl-terminal hydrolase 15 - UBP15	16	143.4
c781.a1.a1	0.891539	0.278766	0.176835	0.955343	0.462399	0.298907	0.370693	0.877022	0.686876	0.656634	0.447362	0.204594	0.775202	1.01462	0.754831	Chassy_SC_2011;N1PA79;P33767; Dolichyl-diphosphooligosaccharide--protein glycosyltransferase subunit WBP1 - WBP1	Chassy_SC_2011	N1PA79	CENPK1137D_3653	P33767	YEL002C	Dolichyl-diphosphooligosaccharide--protein glycosyltransferase subunit WBP1 - WBP1	23	49.3
c782.a1.a1	0.531422	0.469781	0.842518	0.291643	0.197248	0.127506	0.0860962	0.0946992	0.190346	0.0350435	0.103903	0.160293	0.116965	0.109557	0.149697	Chassy_SC_2065;N1PAZ0;P31382; Dolichyl-phosphate-mannose--protein mannosyltransferase 2 - PMT2	Chassy_SC_2065	N1PAZ0	CENPK1137D_4958	P31382	YAL023C	Dolichyl-phosphate-mannose--protein mannosyltransferase 2 - PMT2	10	86.7
c783.a1.a1	2.63793	2.33194	1.80717	0.567864	0.321891	0.701908	0.258052	0	1.22716	0	0	0.0925243	1.38496	0.603098	0.448678	Chassy_SC_2884;N1P0Z8;P32353; Delta(7)-sterol 5(6)-desaturase - ERG3	Chassy_SC_2884	N1P0Z8	CENPK1137D_442	P32353	YLR056W	Delta(7)-sterol 5(6)-desaturase - ERG3	22	42.6
c784.a1.a1	2.76764	2.44661	0	11.0206	8.7292	4.81821	5.00804	7.69723	3.91628	3.74385	3.9263	5.07659	4.41987	6.37269	4.741	Chassy_SC_1777;N1P7Z3;CENPK specific;No description in SC288c, annotation and gene name in CENPK: Etr1p -CENPK1137D_4571	Chassy_SC_1777	N1P7Z3	CENPK1137D_4571			Etr1p	55	11.4
c785.a1.a1	0.525185	2.41073	2.354	2.09126	1.18542	1.4074	3.75431	2.95522	2.10103	3.09176	4.53081	1.7693	1.29105	1.20928	0.899649	Chassy_SC_1284;N1P4I7;P00424; Cytochrome c oxidase polypeptide 5A, mitochondrial - COX5A	Chassy_SC_1284	N1P4I7	CENPK1137D_2627	P00424	YNL052W	Cytochrome c oxidase polypeptide 5A, mitochondrial - COX5A	38	17.1
c786.a1.a1	1.56064	2.96751	1.34715	0.651617	0.678396	0.284887	0.543852	1.09868	1.85085	1.14944	0.656336	1.01254	1.35699	0.692047	1.45559	Chassy_SC_4607;N1NXJ8;P32352; C-8 sterol isomerase - ERG2	Chassy_SC_4607	N1NXJ8	CENPK1137D_239	P32352	YMR202W	C-8 sterol isomerase - ERG2	22	24.8
c787.a1.a1	1.33801	1.18281	2.12128	1.57944	1.64435	2.72799	0.466268	1.44995	2.21733	1.51695	0.562705	0.868092	1.16341	1.08972	0.810707	Chassy_SC_2115;N1PAE8;Q03973; High mobility group protein 1 - HMO1	Chassy_SC_2115	N1PAE8	CENPK1137D_3998	Q03973	YDR174W	High mobility group protein 1 - HMO1	41	27.5
c788.a1.a1	2.32855	3.16863	5.68271	2.74872	1.85906	4.74756	2.29414	1.63928	0.976784	1.71502	1.7986	2.32554	3.11666	0.365227	1.41089	Chassy_SC_351;N1P8M8;P22696; Peptidyl-prolyl cis-trans isomerase ESS1 - ESS1	Chassy_SC_351	N1P8M8	CENPK1137D_1315	P22696	YJR017C	Peptidyl-prolyl cis-trans isomerase ESS1 - ESS1	38	19.3
c789.a1.a1	0.702652	0.219705	0	1.52339	2.21618	1.22326	1.77666	1.3985	1.5305	2.04448	1.53442	1.28885	1.72731	1.61791	1.68192	Chassy_SC_2135;N1P6S0;Q06287; Ribosomal RNA small subunit methyltransferase NEP1 - EMG1	Chassy_SC_2135	N1P6S0	CENPK1137D_565	Q06287	YLR186W	Ribosomal RNA small subunit methyltransferase NEP1 - EMG1	39	27.8
c790.a1.a1	1.16047	0.362857	0.354319	0.171384	0.504447	0.211839	0.262714	0.444811	0.316241	0.465364	0.681966	0.572824	0.356907	0.334302	0.382838	Chassy_SC_3519;N1NW32;P20424; Signal recognition particle subunit SRP54 - SRP54	Chassy_SC_3519	N1NW32	CENPK1137D_1785	P20424	YPR088C	Signal recognition particle subunit SRP54 - SRP54	14	59.5
c791.a1.a1	0	0	0	0.513181	0.822415	0.345367	0.325865	0.358426	0.280716	0.374987	0.0995458	0.0836146	0.112059	0.296748	0.510904	Chassy_SC_1394;N1P2N3;P53316; Uncharacterized RNA-binding protein YGR250C - YGR250C	Chassy_SC_1394	N1P2N3	CENPK1137D_3217	P53316	YGR250C	Uncharacterized RNA-binding protein YGR250C - YGR250C	14	89.3
c792.a1.a1	0.0434004	0.199219	0.0688071	0.172819	0.276956	0.116306	0.407788	0.158651	0.267266	0.0903717	0.17407	0.314497	0.195952	0.183541	0.709026	Chassy_SC_4541;N1P5E6;Q04660; Ribosome biogenesis protein ERB1 - ERB1	Chassy_SC_4541	N1P5E6	CENPK1137D_80	Q04660	YMR049C	Ribosome biogenesis protein ERB1 - ERB1	17	91.5
c793.a1.a1	0	0	0	0.880145	1.15458	0.82769	0.558883	0.439925	0.672752	0	0	0	0.997961	0.711173	0.695416	Chassy_SC_2870;N1P5P6;Q07500; External NADH-ubiquinone oxidoreductase 2, mitochondrial - NDE2	Chassy_SC_2870	N1P5P6	CENPK1137D_3741	Q07500	YDL085W	External NADH-ubiquinone oxidoreductase 2, mitochondrial - NDE2	14	61.5
c794.a1.a1	2.70713	0.846466	2.78817	2.07599	1.40406	2.56602	0.612855	0.674094	2.08568	1.29528	2.09102	0.621244	4.32325	0.779852	1.64027	Chassy_SC_417;N1P6W6;Q04935; Cytochrome c oxidase protein 20, mitochondrial - COX20	Chassy_SC_417	N1P6W6	CENPK1137D_4054	Q04935	YDR231C	Cytochrome c oxidase protein 20, mitochondrial - COX20	31	23.7
c795.a1.a1	0.392918	0.347342	0	0.463817	0.313695	0.5733	0.251481	0.150606	0.465982	0.445465	0.467175	0.392409	0.525903	0.320007	0.848087	Chassy_SC_2123;N1P720;P38628; Phosphoacetylglucosamine mutase - PCM1	Chassy_SC_2123	N1P720	CENPK1137D_3505	P38628	YEL058W	Phosphoacetylglucosamine mutase - PCM1	13	62
c796.a1.a1	2.32855	3.16863	3.6917	1.78567	1.85906	2.20718	2.29414	1.63928	5.07201	1.71502	1.7986	1.51076	2.0247	1.89646	2.17181	Chassy_SC_299;N1P917;P39726; Glycine cleavage system H protein, mitochondrial - GCV3	Chassy_SC_299	N1P917	CENPK1137D_4934	P39726	YAL044C	Glycine cleavage system H protein, mitochondrial - GCV3	22	18.7
c797.a1.a1	7.59794	4.36337	1.50704	5.82655	3.94069	4.67862	4.86295	5.34887	3.80281	5.59602	3.81255	3.20239	0.826532	8.64686	4.60364	Chassy_SC_4174;N1PAQ9;P02309; Histone H4 - HHF1	Chassy_SC_4174	N1PAQ9	CENPK1137D_2647 CENPK1137D_4553	P02309	YBR009C	Histone H4 - HHF1	38	11.3
c798.a1.a1	0.152524	0.700122	0	1.71707	0.973316	1.15558	0.780281	0.85825	0.93926	0.897905	0.61174	0.790962	1.06004	0.992901	0.738675	Chassy_SC_4349;N1P2E7;P45978; Protein SCD6 - SCD6	Chassy_SC_4349	N1P2E7	CENPK1137D_1822	P45978	YPR129W	Protein SCD6 - SCD6	22	39.1
c799.a1.a1	1.03474	2.58609	0.893196	1.7068	0.826113	0.980809	0.360588	0.396619	0.797208	2.71487	2.25963	1.0334	0.489871	0.162297	0.965091	Chassy_SC_4778;N1NYN1;P54000; RNA polymerase II transcriptional coactivator SUB1 - SUB1	Chassy_SC_4778	N1NYN1	CENPK1137D_71	P54000	YMR039C	RNA polymerase II transcriptional coactivator SUB1 - SUB1	32	33
c800.a1.a1	0.699874	0.618693	1.10958	0.29222	0.558761	0.663393	0.68953	1.05979	0.830019	1.10876	0.832144	0.9767	0.331336	0.877421	0.230887	Chassy_SC_4962;N1P9D3;P38787; 2-dehydropantoate 2-reductase - PAN5	Chassy_SC_4962	N1P9D3	CENPK1137D_5205	P38787	YHR063C	2-dehydropantoate 2-reductase - PAN5	22	42.7
c801.a1.a1	0.272143	0.316209	0.109214	0.097024	0.285578	0.184605	0.0440901	0.137107	0.150049	0.0179459	0.0532092	0	0.169343	0.158618	0.164893	Chassy_SC_1063;N1NWJ3;Q12466; Tricalbin-1 - TCB1	Chassy_SC_1063	N1NWJ3	CENPK1137D_2105	Q12466	YOR086C	Tricalbin-1 - TCB1	12	133.4
c802.a1.a1	0.379558	0	0	1.51138	0.303029	0.359774	0.959713	0.490761	0.826746	0.279551	0.103698	0.246256	1.7137	2.02254	1.83821	Chassy_SC_3748;N1P8P9;P07285; Anthranilate phosphoribosyltransferase - TRP4	Chassy_SC_3748	N1P8P9	CENPK1137D_4180	P07285	YDR354W	Anthranilate phosphoribosyltransferase - TRP4	44	41.3
c803.a1.a1	2.24875	1.98791	1.94114	1.72448	1.79535	2.13154	2.21552	3.40519	1.73253	1.65625	2.67375	2.24584	3.00986	1.83147	1.36254	Chassy_SC_5002;N1P9I5;P38879; Nascent polypeptide-associated complex subunit alpha - EGD2	Chassy_SC_5002	N1P9I5	CENPK1137D_5345	P38879	YHR193C	Nascent polypeptide-associated complex subunit alpha - EGD2	23	18.6
c804.a1.a1	0.436831	0.386162	0	2.67757	1.81093	4.62466	1.45177	2.45805	6.2254	0.909604	0.953933	1.47165	3.03598	2.8437	8.35776	Chassy_SC_1832;N1P5V1;Q12408; Phosphatidylglycerol/phosphatidylinositol transfer protein - NPC2	Chassy_SC_1832	N1P5V1	CENPK1137D_3781	Q12408	YDL046W	Phosphatidylglycerol/phosphatidylinositol transfer protein - NPC2	56	19
c805.a1.a1	1.56064	2.12367	1.34715	1.19679	1.24597	1.47929	0.543852	1.69121	1.20238	1.14944	1.85559	2.17793	1.35699	0.692047	0.514853	Chassy_SC_151;N1NZP8;P32897; Mitochondrial import inner membrane translocase subunit TIM23 - TIM23	Chassy_SC_151	N1NZP8	CENPK1137D_2694	P32897	YNR017W	Mitochondrial import inner membrane translocase subunit TIM23 - TIM23	26	23.1
c806.a1.a1	0.763922	0.513786	0.428384	0.318962	0.464016	0.394252	0.094161	0.10357	0.320451	0.199011	0.040194	0.0954499	0.361657	0.473353	0.0891401	Chassy_SC_4455;N1P054;P36037; Protein DOA1 - DOA1	Chassy_SC_4455	N1P054	CENPK1137D_903	P36037	YKL213C	Protein DOA1 - DOA1	26	79.3
c807.a1.a1	0.48504	0.428779	0.768984	0.371957	0.387243	0.459757	0.310443	0.341463	0.373694	0.357241	0.374651	0.484412	0.421747	0.395036	0.293889	Chassy_SC_2871;N1NY41;Q08193; 1,3-beta-glucanosyltransferase GAS5 - GAS5	Chassy_SC_2871	N1NY41	CENPK1137D_1989	Q08193	YOL030W	1,3-beta-glucanosyltransferase GAS5 - GAS5	10	51.8
c808.a1.a1	0.270773	1.24292	0	1.65971	0.611176	0.725623	1.38522	2.79839	0.589792	4.50665	1.08601	0.912208	2.62963	0.623474	3.03477	Chassy_SC_2656;N1P417;P46969; Ribulose-phosphate 3-epimerase - RPE1	Chassy_SC_2656	N1P417	CENPK1137D_1512	P46969	YJL121C	Ribulose-phosphate 3-epimerase - RPE1	30	25.9
c809.a1.a1	0	0.206072	0.369576	0.178764	0.526169	0.624698	0.274027	0.463965	0.709515	0.171691	0.509059	0.785332	0.800752	0.536757	0.557993	Chassy_SC_3094;N1PA03;Q00362; Protein phosphatase PP2A regulatory subunit B - CDC55	Chassy_SC_3094	N1PA03	CENPK1137D_3273	Q00362	YGL190C	Protein phosphatase PP2A regulatory subunit B - CDC55	16	59.5
c810.a1.a1	0.11778	0.160272	0	0.255355	0.265849	0.315631	0.162148	0.17835	0.0494067	0.0167061	0	0	0.0557599	0.147659	0.153501	Chassy_SC_1971;N1P9R8;P32790; Actin cytoskeleton-regulatory complex protein SLA1 - SLA1	Chassy_SC_1971	N1P9R8	CENPK1137D_4920	P32790	YBL007C	Actin cytoskeleton-regulatory complex protein SLA1 - SLA1	8	135.5
c811.a1.a1	0.96458	0.553942	0.540907	0.739697	1.41439	0.914301	0.617365	0.441139	0.74315	0.461521	0.484014	0.221356	0.544858	0.27787	0.379677	Chassy_SC_1553;N1P1S3;P47160; Epsin-3 - ENT3	Chassy_SC_1553	N1P1S3	CENPK1137D_1421	P47160	YJR125C	Epsin-3 - ENT3	17	45
c812.a1.a1	0.390288	0.633675	1.13645	0.846167	1.23098	1.0459	0.706227	0.776796	0.850118	0.812688	0.301463	0.715894	0.339359	0.317866	0.668569	Chassy_SC_2827;N1NYS6;P48510; Ubiquitin domain-containing protein DSK2 - DSK2	Chassy_SC_2827	N1NYS6	CENPK1137D_318	P48510	YMR276W	Ubiquitin domain-containing protein DSK2 - DSK2	12	39.3
c813.a1.a1	0	0	0	1.20594	1.2555	1.22014	0.125923	0.254386	0.787083	0.26614	0.151967	0.0451495	0.483649	0.294296	0.47094	Chassy_SC_336;N1P6T8;Q05567; Sphingosine-1-phosphate lyase - DPL1	Chassy_SC_336	N1P6T8	CENPK1137D_4116	Q05567	YDR294C	Sphingosine-1-phosphate lyase - DPL1	23	65.4
c814.a1.a1	0.178144	0.685347	0.153774	0.210288	0.402098	0.363208	0.0620795	0.0241521	0.137249	0.131206	0.211811	0.0222586	0.238437	0.0279414	0.166152	Chassy_SC_4128;N1P7C9;Q04175; Importin beta SMX1 - SXM1	Chassy_SC_4128	N1P7C9	CENPK1137D_4224	Q04175	YDR395W	Importin beta SMX1 - SXM1	13	108.2
c815.a1.a1	1.5398	2.92787	3.75779	0.642913	0.669334	2.24669	1.51704	0	1.18632	0.617476	0.647569	0.543932	0.728973	0.682803	0.932972	Chassy_SC_4101;N1NXR3;P53721; Respiratory supercomplex factor 2, mitochondrial - RCF2	Chassy_SC_4101	N1NXR3	CENPK1137D_2695	P53721	YNR018W	Respiratory supercomplex factor 2, mitochondrial - RCF2	22	25.2
c816.a1.a1	0.265735	0.431449	0.773773	0.576128	0.599804	0.462621	0.170079	0.528895	0.376021	0.359465	0.205256	0.316652	0.424374	0.216425	0.636082	Chassy_SC_4887;N1P1I9;P11914; Mitochondrial-processing peptidase subunit alpha - MAS2	Chassy_SC_4887	N1P1I9	CENPK1137D_5419	P11914	YHR024C	Mitochondrial-processing peptidase subunit alpha - MAS2	16	53.2
c817.a1.a1	2.61107	0.816428	4.13959	3.67756	3.82869	6.9972	4.72473	3.37606	2.01167	5.43696	5.70193	0.599198	2.27035	3.90573	2.90569	Chassy_SC_1265;N1NYV2;Q08745; 40S ribosomal protein S10-A - RPS10A	Chassy_SC_1265	N1NYV2	CENPK1137D_2309	Q08745	YOR293W	40S ribosomal protein S10-A - RPS10A	37	12.7
c818.a1.a1	1.93112	1.22169	0.774978	0.68848	1.10335	0.463341	0.884523	0.632036	0.691694	0.66124	0.693465	0.89663	0.780639	1.12555	0.543978	Chassy_SC_1637;N1P5B6;P10662; 37S ribosomal protein MRP1, mitochondrial - MRP1	Chassy_SC_1637	N1P5B6	CENPK1137D_4172	P10662	YDR347W	37S ribosomal protein MRP1, mitochondrial - MRP1	16	36.6
c819.a1.a1	2.01847	2.74668	0.616285	2.38269	3.46627	1.04171	1.98864	3.05649	2.39382	1.48664	1.55909	1.30958	1.75508	2.53053	1.22301	Chassy_SC_2073;N1P299;P38828; Protein LSM12 - LSM12	Chassy_SC_2073	N1P299	CENPK1137D_5268	P38828	YHR121W	Protein LSM12 - LSM12	32	21.2
c820.a1.a1	0.204502	0.388855	0	0.337324	0.351187	0.416949	0.025207	0.143968	0.242531	0.15062	0.15796	0.13268	0.273717	0.0320757	0.123909	Chassy_SC_4331;N1NYT5;P34160; Nuclear cap-binding protein complex subunit 1 - STO1	Chassy_SC_4331	N1NYT5	CENPK1137D_156	P34160	YMR125W	Nuclear cap-binding protein complex subunit 1 - STO1	15	99.8
c821.a1.a1	0.633599	1.58353	1.00451	2.52297	0	1.69793	5.95326	2.31613	3.90179	2.42314	3.91178	1.16219	1.55756	2.6795	1.99343	Chassy_SC_1538;N1P844;P32445; Single-stranded DNA-binding protein RIM1, mitochondrial - RIM1	Chassy_SC_1538	N1P844	CENPK1137D_4524	P32445	YCR028C-A	Single-stranded DNA-binding protein RIM1, mitochondrial - RIM1	50	15.3
c822.a1.a1	1.81139	0.308379	2.87178	0.756312	2.22611	2.64297	2.49372	1.96294	2.14822	1.33412	0.761788	0.639872	2.42446	0.803237	2.36075	Chassy_SC_4755;N1P601;P41920; Ran-specific GTPase-activating protein 1 - YRB1	Chassy_SC_4755	N1P601	CENPK1137D_3826	P41920	YDR002W	Ran-specific GTPase-activating protein 1 - YRB1	24	22.9
c823.a1.a1	0.273352	0.030232	0.281535	0.074145	0.141775	0.168323	0.0218884	0.125014	0.0744912	0.201328	0.137164	0.115213	0.332124	0.144627	0.468255	Chassy_SC_2817;N1P998;P40462; Protein TMA108 - TMA108	Chassy_SC_2817	N1P998	CENPK1137D_5120	P40462	YIL137C	Protein TMA108 - TMA108	12	107.5
c825.a1.a1	1.04008	0.500607	0.31756	0.797595	1.27821	0.536775	1.02471	1.1271	1.23349	0.766038	1.23665	0.6748	0.492397	1.30393	0.343121	Chassy_SC_1274;N1NXN4;Q08235; Ribosome biogenesis protein BRX1 - BRX1	Chassy_SC_1274	N1NXN4	CENPK1137D_2443	Q08235	YOL077C	Ribosome biogenesis protein BRX1 - BRX1	24	33.4
c826.a1.a1	0.201131	0.082661	0	0.154239	0.0746537	0.136435	0.0598479	0.0658281	0.0720416	0.0374975	0	0.0330314	0.125155	0.215307	0.0872128	Chassy_SC_307;N1P9W5;P23615; Transcription elongation factor SPT6 - SPT6	Chassy_SC_307	N1P9W5	CENPK1137D_3083	P23615	YGR116W	Transcription elongation factor SPT6 - SPT6	6	168
c827.a1.a1	0.164382	0.266892	0	0.654562	0.681462	0.440515	0.193234	0.115723	0.126646	0.342289	0.2332	0.037723	0.142932	0.378502	0.281589	Chassy_SC_4142;N1P052;P39105; Lysophospholipase 1 - PLB1	Chassy_SC_4142	N1P052	CENPK1137D_37	P39105	YMR008C	Lysophospholipase 1 - PLB1	13	71.5
c828.a1.a1	0.409901	0.665519	0.22986	0.577325	0.60105	0.388535	2.09698	0.529994	1.2476	0.853527	0.895124	0.751869	1.00765	0.333839	0.248362	Chassy_SC_228;N1P5Q9;P53044; Ubiquitin fusion degradation protein 1 - UFD1	Chassy_SC_228	N1P5Q9	CENPK1137D_3015	P53044	YGR048W	Ubiquitin fusion degradation protein 1 - UFD1	23	39.7
c829.a1.a1	0.41739	0.368976	0	0.174274	0.0641752	0.0761925	0.411221	0.0565884	0.495006	1.09511	1.14848	0.964681	0.0698933	0.731197	0.389294	Chassy_SC_3642;N1PA26;P43590; Uncharacterized peptidase YFR006W - YFR006W	Chassy_SC_3642	N1PA26	CENPK1137D_3388	P43590	YFR006W	Uncharacterized peptidase YFR006W - YFR006W	28	61.6
c830.a1.a1	6.77354	2.7838	0.961481	6.82737	3.87006	2.98492	2.01551	2.21691	1.32098	2.31934	3.74421	1.11241	1.49084	3.94794	2.93709	Chassy_SC_1338;N1P1C7;CENPK specific;No description in SC288c, annotation and gene name in CENPK: Nsp1p -CENPK1137D_1261	Chassy_SC_1338	N1P1C7	CENPK1137D_1261			Nsp1p	77	15.6
c831.a1.a1	2.98655	4.849	8.69633	4.20641	4.37928	2.83088	1.9115	2.1025	2.30096	2.19965	2.30685	3.55881	2.59684	4.4674	3.32355	Chassy_SC_2652;N1P8M7;P81449; ATP synthase subunit e, mitochondrial - TIM11	Chassy_SC_2652	N1P8M7	CENPK1137D_4150	P81449	YDR322C-A	ATP synthase subunit e, mitochondrial - TIM11	29	10.8
c832.a1.a1	0.197245	0.492967	0.884101	0.42764	1.2587	0.970822	1.41002	2.0385	1.69731	0.145275	0	0.127972	1.91556	0.834155	2.70072	Chassy_SC_3882;N1P1J3;P38765; Uncharacterized isomerase YHI9 - YHI9	Chassy_SC_3882	N1P1J3	CENPK1137D_5424	P38765	YHR029C	Uncharacterized isomerase YHI9 - YHI9	37	32.5
c833.a1.a1	0.647938	0.572782	0.19783	0.764854	1.4625	0.945397	0.225793	0.456142	0.499197	0.259831	0.0963831	0.420379	0.306748	0.812309	1.39853	Chassy_SC_752;N1PA84;CENPK specific;No description in SC288c, annotation and gene name in CENPK: Gpa2p -CENPK1137D_3678	Chassy_SC_752	N1PA84	CENPK1137D_3678			Gpa2p	28	44.5
c834.a1.a1	0.0524765	0.131152	0	0.208959	0.118448	0.140628	0.375132	0.104445	0.323158	0.200692	0.210472	0.499816	0.129002	0.341613	0.588147	Chassy_SC_3821;N1NWQ2;Q08225; Probable dipeptidyl peptidase 3 - YOL057W	Chassy_SC_3821	N1NWQ2	CENPK1137D_1963	Q08225	YOL057W	Probable dipeptidyl peptidase 3 - YOL057W	16	80.4
c835.a1.a1	1.22438	0.589312	0.37383	1.44531	1.50471	0.631889	0.783646	1.32682	0.513604	0.901777	0.945725	1.70867	0.205026	0.542936	0.74186	Chassy_SC_1339;N1NYI3;P25043; Proteasome subunit beta type-2 - PUP1	Chassy_SC_1339	N1NYI3	CENPK1137D_2174	P25043	YOR157C	Proteasome subunit beta type-2 - PUP1	24	28.2
c836.a1.a1	0.805795	1.0965	0.246027	0.119003	0.123894	0.147094	2.67799	2.0208	0.119559	0.323133	0.958082	1.47805	0.381481	0.35732	0.751553	Chassy_SC_680;N1P458;P53292; 37S ribosomal protein S35, mitochondrial - MRPS35	Chassy_SC_680	N1P458	CENPK1137D_3129	P53292	YGR165W	37S ribosomal protein S35, mitochondrial - MRPS35	33	39.5
c837.a1.a1	0.583239	1.45766	0.503454	0.447262	0.716774	0.552837	0.802941	0.410594	0.244658	0.429566	0.245284	0.378403	0.276118	0.475012	0.543978	Chassy_SC_3275;N1PAH3;P32264; Glutamate 5-kinase - PRO1	Chassy_SC_3275	N1PAH3	CENPK1137D_4123	P32264	YDR300C	Glutamate 5-kinase - PRO1	17	47
c838.a1.a1	0	0.898525	0.201606	0.0975167	1.87795	0.340777	0.0813893	0.464848	0.276986	1.04607	1.09705	0.921481	0.88379	0.103567	0.615858	Chassy_SC_5412;N1P3J3;P47127; Altered inheritance of mitochondria protein 24, mitochondrial - AIM24	Chassy_SC_5412	N1P3J3	CENPK1137D_1372	P47127	YJR080C	Altered inheritance of mitochondria protein 24, mitochondrial - AIM24	21	44.4
c839.a1.a1	0.408204	0.234425	0	0.313035	0.598563	0.251362	0	0.0359528	0.57762	0.300649	0.315302	0.0936763	0.044406	0.215976	0.454265	Chassy_SC_4967;N1P0K7;Q05029; Protein BCH1 - BCH1	Chassy_SC_4967	N1P0K7	CENPK1137D_277	Q05029	YMR237W	Protein BCH1 - BCH1	12	81.9
c840.a1.a1	0.640702	0.566385	0	2.55125	4.08858	1.71697	1.15935	2.34209	2.56316	3.77181	3.95563	4.64278	1.57502	4.17086	2.01578	Chassy_SC_2772;N1P8Q5;P38325; Mitochondrial outer membrane protein OM14 - OM14	Chassy_SC_2772	N1P8Q5	CENPK1137D_4784	P38325	YBR230C	Mitochondrial outer membrane protein OM14 - OM14	32	14.6
c841.a1.a1	0	0	0	3.25094	3.38454	0.923335	1.34105	4.17026	3.26611	0	0	0	0	0.793353	0.321357	Chassy_SC_3706;N1NVN8;Q08926; ULP1-interacting protein 4 - UIP4	Chassy_SC_3706	N1NVN8	CENPK1137D_1941	Q08926	YPL186C	ULP1-interacting protein 4 - UIP4	46	34.1
c842.a1.a1	0.722624	0.638804	0.623772	0.55415	0.314118	0.684957	1.30759	1.09424	0.556738	0	0.303903	0.255267	0.9672	0.588533	0.67398	Chassy_SC_1738;N1NWR4;P12687; 54S ribosomal protein L2, mitochondrial - MRP7	Chassy_SC_1738	N1NWR4	CENPK1137D_2671	P12687	YNL005C	54S ribosomal protein L2, mitochondrial - MRP7	21	43.1
c843.a1.a1	0.0518195	0.0162029	0	0.259997	0.16344	0.321369	0.0331663	0.103137	0.0399238	0.0700974	0.0141575	0.0950509	0.0159372	0.0422038	0.163035	Chassy_SC_216;N1P0W1;P40477; Nucleoporin NUP159 - NUP159	Chassy_SC_216	N1P0W1	CENPK1137D_5144	P40477	YIL115C	Nucleoporin NUP159 - NUP159	12	156.2
c844.a1.a1	4.18414	2.01389	1.27751	3.20864	1.8188	0.763793	2.67799	2.94559	3.22362	6.62861	4.9749	2.71465	0.700647	1.8554	5.45312	Chassy_SC_4760;N1NVJ4;Q12233; ATP synthase subunit g, mitochondrial - ATP20	Chassy_SC_4760	N1NVJ4	CENPK1137D_1721	Q12233	YPR020W	ATP synthase subunit g, mitochondrial - ATP20	41	12.8
c845.a1.a1	0.258465	0.419646	0.144939	0.198206	0.0729881	0.244992	0.653529	0.514426	0.562983	0.752045	0.199641	0.474094	0.412764	0.831609	0.442754	Chassy_SC_128;N1P2R6;Q08220; Glutathione synthetase - GSH2	Chassy_SC_128	N1P2R6	CENPK1137D_1972	Q08220	YOL049W	Glutathione synthetase - GSH2	20	55.7
c846.a1.a1	0	0.343635	0	2.38269	0.877412	1.04171	2.77882	2.18735	3.34499	1.48664	0.848879	2.01586	1.75508	3.53602	3.45768	Chassy_SC_1956;N1P593;P49435; Adenine phosphoribosyltransferase 1 - APT1	Chassy_SC_1956	N1P593	CENPK1137D_5	P49435	YML022W	Adenine phosphoribosyltransferase 1 - APT1	36	20.5
c847.a1.a1	0.651608	1.05796	1.03306	0.917757	0.955473	0.617643	0.765977	0.458725	0.922042	0.881445	0.503309	1.19522	0.566579	0.974699	0.725133	Chassy_SC_1656;N1P999;P25343; Reduced viability upon starvation protein 161 - RVS161	Chassy_SC_1656	N1P999	CENPK1137D_4505	P25343	YCR009C	Reduced viability upon starvation protein 161 - RVS161	28	30.1
c848.a1.a1	2.06465	0.848534	3.27331	0.736087	0.417248	0.49538	0.945686	0.67574	1.13836	0.706963	0.403679	0.622761	0.834619	0.781758	0.31666	Chassy_SC_1156;N1NXB0;P49017; 2-methoxy-6-polyprenyl-1,4-benzoquinol methylase, mitochondrial - COQ5	Chassy_SC_1156	N1NXB0	CENPK1137D_124	P49017	YML110C	2-methoxy-6-polyprenyl-1,4-benzoquinol methylase, mitochondrial - COQ5	21	34.7
c849.a1.a1	0.542367	0.479456	0.304143	0.415919	0.433011	0.514096	0.225511	0.135053	0.147801	0.558188	0.0524121	0.228598	0.166806	0.286961	0.328624	Chassy_SC_3223;N1NWZ9;Q99257; mRNA export factor MEX67 - MEX67	Chassy_SC_3223	N1NWZ9	CENPK1137D_1529	Q99257	YPL169C	mRNA export factor MEX67 - MEX67	13	67.2
c850.a1.a1	0.208852	1.47572	0.936123	0.831639	0.166742	0.559686	0.694102	0.41568	0.160908	2.25818	2.98402	2.50646	0.513414	0.883238	0.65709	Chassy_SC_3963;N1P8Q3;Q06338; Protein BCP1 - BCP1	Chassy_SC_3963	N1P8Q3	CENPK1137D_4185	Q06338	YDR361C	Protein BCP1 - BCP1	32	32.6
c851.a1.a1	9.30146	8.22255	14.7466	7.13291	7.42604	8.81662	10.934	6.54813	13.1618	6.85069	7.18456	6.03475	8.08771	7.57547	5.63582	Chassy_SC_1996;N1P3A3;CENPK specific;No description in SC288c, annotation and gene name in CENPK: Rpl30p -CENPK1137D_2941	Chassy_SC_1996	N1P3A3	CENPK1137D_2941			Rpl30p	78	4.7
c852.a1.a1	0	0.121546	0.616285	0.842777	1.6115	0.676735	0.703398	1.0811	0.550055	0.525837	0.300255	0.463208	0.620787	0.581469	0.432587	Chassy_SC_708;N1P0Z0;P00431; Cytochrome c peroxidase, mitochondrial - CCP1	Chassy_SC_708	N1P0Z0	CENPK1137D_1076	P00431	YKR066C	Cytochrome c peroxidase, mitochondrial - CCP1	19	41.9
c853.a1.a1	1.6093	0.503197	2.5514	2.26662	0.454453	1.52542	2.91204	2.0808	2.27721	1.18528	1.24305	4.12482	1.39931	1.31068	1.79089	Chassy_SC_1466;N1P1M0;P40185; Protein MMF1, mitochondrial - MMF1	Chassy_SC_1466	N1P1M0	CENPK1137D_5008	P40185	YIL051C	Protein MMF1, mitochondrial - MMF1	49	15.8
c854.a1.a1	1.37984	0.928032	0.421296	0.203781	0.389655	0.089093	0.170079	0.0661697	0.376021	0.359465	0.5803	0.316652	0.424374	0.397496	0.636082	Chassy_SC_53;N1P1U3;P21827; Guanine nucleotide exchange factor SRM1 - SRM1	Chassy_SC_53	N1P1U3	CENPK1137D_2877	P21827	YGL097W	Guanine nucleotide exchange factor SRM1 - SRM1	21	52.9
c855.a1.a1	0	0.245526	0	0.602161	1.77239	0	1.98546	2.18385	1.71037	3.00304	2.3961	1.44032	1.254	1.17458	1.34511	Chassy_SC_887;N1NXX3;P50945; MICOS complex subunit MIC27 - MIC27	Chassy_SC_887	N1NXX3	CENPK1137D_2578	P50945	YNL100W	MICOS complex subunit MIC27 - MIC27	39	26.9
c856.a1.a1	0.890297	1.30344	1.41148	0.0611273	0	0.213612	0.144238	0.158651	0.490873	0.165981	0.17407	0.146212	0.195952	0	0.386044	Chassy_SC_110;N1NX58;P54781; Cytochrome P450 61 - ERG5	Chassy_SC_110	N1NX58	CENPK1137D_44	P54781	YMR015C	Cytochrome P450 61 - ERG5	17	61.2
c857.a1.a1	0	0.569568	0	0.907469	1.45429	0	1.62912	1.79191	0.496396	2.46408	0.497667	2.1706	1.02894	0.963773	1.54225	'Chassy_SC_4614;N1P5L4;P03962; Orotidine 5''-phosphate decarboxylase - URA3'	Chassy_SC_4614	N1P5L4	CENPK1137D_3634	P03962	YEL021W	'Orotidine 5''-phosphate decarboxylase - URA3'	38	29.2
c858.a1.a1	4.41223	3.90044	4.54432	1.19679	1.24597	1.47929	0.998865	1.09868	1.20238	0.406566	0.42638	0.358142	2.49232	1.27105	1.73674	Chassy_SC_3051;N1P6W7;P40030; Ergosterol biosynthetic protein 28 - ERG28	Chassy_SC_3051	N1P6W7	CENPK1137D_3445	P40030	YER044C	Ergosterol biosynthetic protein 28 - ERG28	15	17
c859.a1.a1	1.00874	0.315412	0.565668	1.42075	1.47914	1.75612	0.645626	0.71014	1.42739	1.36454	1.43104	0.231489	0.877106	1.50891	1.12256	Chassy_SC_4064;N1P155;P33421; Succinate dehydrogenase [ubiquinone] cytochrome b subunit, mitochondrial - SDH3	Chassy_SC_4064	N1P155	CENPK1137D_1166	P33421	YKL141W	Succinate dehydrogenase [ubiquinone] cytochrome b subunit, mitochondrial - SDH3	13	22
c860.a1.a1	1.06467	0.941176	1.68793	1.49954	0.300653	1.8535	0.681427	0.749517	0.820264	3.09783	1.51039	1.26867	1.70026	0.306703	1.18481	Chassy_SC_4382;N1NZF8;P19073; Cell division control protein 42 - CDC42	Chassy_SC_4382	N1NZF8	CENPK1137D_608	P19073	YLR229C	Cell division control protein 42 - CDC42	20	21.2
c861.a1.a1	0	0	0	1.24698	0.843376	1.54133	0.368123	1.59961	1.2528	1.19764	0.815951	0.685367	0.918522	0.468433	0.985258	Chassy_SC_2892;N1NW25;P15496; Isopentenyl-diphosphate Delta-isomerase - IDI1	Chassy_SC_2892	N1NW25	CENPK1137D_1583	P15496	YPL117C	Isopentenyl-diphosphate Delta-isomerase - IDI1	39	33.2
c862.a1.a1	0.532123	1.01181	0.459331	0.222178	0.231309	0.0971363	0.0655895	0.0721434	0.223215	0.843001	0.884085	1.22985	0.0891056	0.083462	0.0620921	Chassy_SC_182;N1P6S8;P14743; Glycylpeptide N-tetradecanoyltransferase - NMT1	Chassy_SC_182	N1P6S8	CENPK1137D_575	P14743	YLR195C	Glycylpeptide N-tetradecanoyltransferase - NMT1	29	52.7
c863.a1.a1	0	0	0	4.15762	2.81194	1.81771	3.47003	5.33334	1.47745	2.59407	0.523922	1.24417	1.66743	4.41558	3.28499	Chassy_SC_2793;N1PA41;P40037; Protein HMF1 - HMF1	Chassy_SC_2793	N1PA41	CENPK1137D_3463	P40037	YER057C	Protein HMF1 - HMF1	52	13.8
c864.a1.a1	0.0738725	0.521974	0.117118	0.452802	0.166742	0.0700218	0.377918	0.41568	0.160908	0.282519	0.296287	0.703602	0.0642328	0.480897	0.126545	Chassy_SC_670;N1P5R2;P11491; Repressible alkaline phosphatase - PHO8	Chassy_SC_670	N1P5R2	CENPK1137D_4307	P11491	YDR481C	Repressible alkaline phosphatase - PHO8	21	62.9
c865.a1.a1	1.44219	0.450945	1.48537	0.138365	0.144052	0.483525	0.923053	0.659569	0.393012	0.690044	1.11397	1.30748	0.44355	1.64129	0.873834	Chassy_SC_2546;N1PA86;P19881; 4-nitrophenylphosphatase - PHO13	Chassy_SC_2546	N1PA86	CENPK1137D_3688	P19881	YDL236W	4-nitrophenylphosphatase - PHO13	23	34.5
c866.a1.a1	1.63744	1.44751	0.499947	1.93291	1.30729	0.298907	2.25426	1.15274	0.686876	0.656634	1.9469	0.578426	0.274195	2.05283	1.52722	Chassy_SC_81;N1P8J6;P20434; DNA-directed RNA polymerases I, II, and III subunit RPABC1 - RPB5	Chassy_SC_81	N1P8J6	CENPK1137D_4704	P20434	YBR154C	DNA-directed RNA polymerases I, II, and III subunit RPABC1 - RPB5	27	25
c867.a1.a1	0.250768	0.221681	0.397569	0.759709	0.566023	1.23426	0.453766	0.062443	0.193202	0.0653281	0.0685119	0.298818	0.400473	0.204235	0.279064	Chassy_SC_1886;N1P9P0;P32505; Nuclear polyadenylated RNA-binding protein NAB2 - NAB2	Chassy_SC_1886	N1P9P0	CENPK1137D_2853	P32505	YGL122C	Nuclear polyadenylated RNA-binding protein NAB2 - NAB2	13	55.3
c868.a1.a1	5.08318	0.865385	0	3.89808	6.24699	0	3.25341	1.94839	3.91628	5.76299	3.9263	7.09376	2.40649	2.25407	4.741	Chassy_SC_3460;N1P7B1;Q06405; ATP synthase subunit f, mitochondrial - ATP17	Chassy_SC_3460	N1P7B1	CENPK1137D_4204	Q06405	YDR377W	ATP synthase subunit f, mitochondrial - ATP17	37	11.2
c869.a1.a1	0	0	0	1.70243	1.77239	3.86482	4.01709	1.56286	3.95818	1.0622	0	0	0	2.52648	0.873834	Chassy_SC_50;N1P0S6;P40582; Glutathione S-transferase 1 - GTT1	Chassy_SC_50	N1P0S6	CENPK1137D_5104	P40582	YIR038C	Glutathione S-transferase 1 - GTT1	25	26.7
c870.a1.a1	1.35448	1.19737	1.1692	1.0387	0.588781	1.97631	0.866917	1.46781	1.04355	0.997601	1.04622	0.878783	1.17774	0.600629	0.82069	Chassy_SC_2947;N1PA68;P40098; Uncharacterized mitochondrial membrane protein FMP10 - FMP10	Chassy_SC_2947	N1PA68	CENPK1137D_3598	P40098	YER182W	Uncharacterized mitochondrial membrane protein FMP10 - FMP10	14	27.6
c871.a1.a1	0.742031	1.20477	0.416108	1.04511	1.67488	1.29181	0.872271	0.959432	1.61628	1.00376	0	1.36108	1.18501	0.604339	1.27111	Chassy_SC_4466;N1P1B3;P47044; LOG family protein YJL055W - YJL055W	Chassy_SC_4466	N1P1B3	CENPK1137D_1246	P47044	YJL055W	LOG family protein YJL055W - YJL055W	25	26.5
c872.a1.a1	0.0588728	0.0955865	0.0330141	0.178357	0.132885	0	0.0692061	0.0761215	0.0160435	0.1713	0.128564	0.0381964	0.094019	0.0169597	0.185226	Chassy_SC_3850;N1P9Q0;P49687; Nucleoporin NUP145 - NUP145	Chassy_SC_3850	N1P9Q0	CENPK1137D_2883	P49687	YGL092W	Nucleoporin NUP145 - NUP145	6	145.4
c873.a1.a1	0.205038	0.11775	0	0.219712	0.0579008	0.271575	0	0.0510558	0.102623	0.0981042	0.158374	0.0864196	0.115819	0.0590659	0.173598	Chassy_SC_4138;N1P7D4;Q06685; Inositol hexakisphosphate and diphosphoinositol-pentakisphosphate kinase - VIP1	Chassy_SC_4138	N1P7D4	CENPK1137D_780	Q06685	YLR410W	Inositol hexakisphosphate and diphosphoinositol-pentakisphosphate kinase - VIP1	7	129.6
c874.a1.a1	1.10787	0.979364	0	4.41149	2.50063	2.9689	5.66765	2.20501	4.43209	6.52203	0	3.73231	2.72345	2.55095	3.48559	Chassy_SC_2576;N1P6E8;CENPK specific;No description in SC288c, annotation and gene name in CENPK: Etr1p -CENPK1137D_4572	Chassy_SC_2576	N1P6E8	CENPK1137D_4572			Etr1p	51	10.8
c875.a1.a1	1.60377	2.18237	2.54263	1.89316	1.97096	0.292761	0.558883	3.19201	1.23561	0.227481	0.238567	1.6017	2.14658	0.251547	0.971737	Chassy_SC_953;N1P6Y8;P40040; Protein THO1 - THO1	Chassy_SC_953	N1P6Y8	CENPK1137D_3470	P40040	YER063W	Protein THO1 - THO1	48	24
c876.a1.a1	0	0	0	2.74872	1.5581	2.58491	1.74541	1.3739	2.10103	0.17983	0.188594	0.158411	1.69693	1.03257	0.768185	Chassy_SC_3478;N1P673;P53315; 6-phosphogluconolactonase 4 - SOL4	Chassy_SC_3478	N1P673	CENPK1137D_3215	P53315	YGR248W	6-phosphogluconolactonase 4 - SOL4	32	28.3
c877.a1.a1	0	0.0629546	0	0.436514	0.635028	0.350513	0	0.260327	0.155119	0.770002	0.807528	0.516053	0.321535	0.163978	0.344896	Chassy_SC_1570;N1P8L2;P33755; Nuclear protein localization protein 4 - NPL4	Chassy_SC_1570	N1P8L2	CENPK1137D_4724	P33755	YBR170C	Nuclear protein localization protein 4 - NPL4	14	65.6
c878.a1.a1	1.74587	1.54336	1.50704	0.728955	0.758912	0.901024	0.6084	1.22907	1.34508	1.28586	0.734233	1.13271	1.51805	0.774183	0.575958	Chassy_SC_1232;N1P1M1;P05375; Phosphatidyl-N-methylethanolamine N-methyltransferase - OPI3	Chassy_SC_1232	N1P1M1	CENPK1137D_1366	P05375	YJR073C	Phosphatidyl-N-methylethanolamine N-methyltransferase - OPI3	16	23.1
c879.a1.a1	0	0.136984	0	0.118831	0.123714	0.226097	0.0191001	0.109089	0.119386	0.175682	0.184244	0.358142	0.134738	0.0687142	0.144527	Chassy_SC_3936;N1P1W0;Q12532; Ribosome quality control complex subunit 2 - RQC2	Chassy_SC_3936	N1P1W0	CENPK1137D_1692	Q12532	YPL009C	Ribosome quality control complex subunit 2 - RQC2	9	118.6
c880.a1.a1	0.189463	0.0592414	0.106245	0.754435	0.427648	0.507728	0.121263	0.244972	0.268095	0.139543	0.146344	0.122923	0.30257	0.154306	0.324553	Chassy_SC_3377;N1NZ01;P14747; Serine/threonine-protein phosphatase 2B catalytic subunit A2 - CMP2	Chassy_SC_3377	N1NZ01	CENPK1137D_398	P14747	YML057W	Serine/threonine-protein phosphatase 2B catalytic subunit A2 - CMP2	19	68.4
c881.a1.a1	0.272487	0.240881	0.432002	1.67022	0.217547	0.258284	3.22601	4.3349	3.08192	0.200692	0.210472	0.176789	0.669848	0.627423	1.31966	Chassy_SC_3596;N1P7K8;Q04432; Glutathione-independent glyoxalase HSP31 - HSP31	Chassy_SC_3596	N1P7K8	CENPK1137D_4361	Q04432	YDR533C	Glutathione-independent glyoxalase HSP31 - HSP31	47	25.6
c882.a1.a1	0.283168	0.707709	0.824536	0.21715	0.226074	0.492971	0.512393	0.199347	0.218164	0.589634	0.401716	0.519406	0.246217	0.423573	0.31512	Chassy_SC_5140;N1NZC6;P10507; Mitochondrial-processing peptidase subunit beta - MAS1	Chassy_SC_5140	N1NZC6	CENPK1137D_543	P10507	YLR163C	Mitochondrial-processing peptidase subunit beta - MAS1	13	51
c884.a1.a1	0.523474	0.712328	0.451865	0.218567	0.643325	0.0955575	0.0645234	0.36852	0.867495	0	0.0778686	0.184917	0.700647	0.426338	0.682235	Chassy_SC_123;N1P8U1;P38169; Kynurenine 3-monooxygenase - BNA4	Chassy_SC_123	N1P8U1	CENPK1137D_4916	P38169	YBL098W	Kynurenine 3-monooxygenase - BNA4	21	52.3
c885.a1.a1	0.317556	0.280722	0.503454	0.447262	0.253528	0.552837	0.373293	0.410594	0.44935	0.233886	0.4505	0.582484	0.507132	0.731197	0.353388	Chassy_SC_3192;N1P542;P40087; DNA damage-inducible protein 1 - DDI1	Chassy_SC_3192	N1P542	CENPK1137D_3556	P40087	YER143W	DNA damage-inducible protein 1 - DDI1	16	47.2
c886.a1.a1	0.0715849	0.706792	0	0.613128	0.161578	0.542354	0.366215	0.402808	0.155925	0.27377	0.156324	0.241163	0.175975	0.302734	0.225221	Chassy_SC_1831;N1P597;P50109; Protein PSP2 - PSP2	Chassy_SC_1831	N1P597	CENPK1137D_10	P50109	YML017W	Protein PSP2 - PSP2	14	63.9
c887.a1.a1	0.326668	2.3082	1.46421	0.708236	0.737341	1.60783	0.591107	1.83816	2.01167	0.680214	1.3102	1.10052	1.4749	2.12655	1.58206	Chassy_SC_1041;N1P810;P38234; Protein RFS1 - RFS1	Chassy_SC_1041	N1P810	CENPK1137D_4596	P38234	YBR052C	Protein RFS1 - RFS1	39	22.8
c888.a1.a1	0.190408	0.475878	0.301873	1.16711	0.789355	0.180483	0.97409	0.696037	0.146698	1.56633	1.64266	1.37977	0	0.438428	1.28856	Chassy_SC_3154;N1P319;P43558; Ubiquitin thioesterase OTU1 - OTU1	Chassy_SC_3154	N1P319	CENPK1137D_3337	P43558	YFL044C	Ubiquitin thioesterase OTU1 - OTU1	29	33.4
c889.a1.a1	0.660306	0.898525	0	0	0	0	1.19482	0.089522	0.276986	1.04607	0.277695	1.86439	0.88379	0.537779	0.860566	Chassy_SC_4571;N1P348;P32902; 37S ribosomal protein MRP4, mitochondrial - MRP4	Chassy_SC_4571	N1P348	CENPK1137D_5386	P32902	YHL004W	37S ribosomal protein MRP4, mitochondrial - MRP4	32	44.1
c890.a1.a1	0.338687	1.18281	0.536955	0.259725	0.496627	0.321033	0.216772	0.941942	0.260938	0.45815	0.092532	0.868092	0.832585	0.0975667	0.376904	Chassy_SC_3349;N1P9Y0;P16451; Pyruvate dehydrogenase complex protein X component, mitochondrial - PDX1	Chassy_SC_3349	N1P9Y0	CENPK1137D_3158	P16451	YGR193C	Pyruvate dehydrogenase complex protein X component, mitochondrial - PDX1	26	45.2
c891.a1.a1	0	0	0	2.01464	1.26645	1.97631	0.47201	0.519175	0.56818	0.104604	0.109702	0	0.641242	0.327024	1.59179	Chassy_SC_4429;N1P4L9;P38809; Uncharacterized protein YHR097C - YHR097C	Chassy_SC_4429	N1P4L9	CENPK1137D_5242	P38809	YHR097C	Uncharacterized protein YHR097C - YHR097C	32	40.6
c892.a1.a1	0.085108	0.115812	0.0734656	0.0652658	0.0369956	0.12418	0.0104904	0.032622	0.185381	0.0120718	0	0.010634	0.040292	0.0693153	0.22442	Chassy_SC_229;N1P662;Q03640; Tricalbin-3 - TCB3	Chassy_SC_229	N1P662	CENPK1137D_380	Q03640	YML072C	Tricalbin-3 - TCB3	8	170.9
c893.a1.a1	0	0	0	0.168112	0	0	1.1215	2.26561	0.877006	2.98663	1.89124	2.63091	0.538906	0.504774	1.48355	Chassy_SC_508;N1P8I8;Q05584; Hydroxyacylglutathione hydrolase, cytoplasmic isozyme - GLO2	Chassy_SC_508	N1P8I8	CENPK1137D_4095	Q05584	YDR272W	Hydroxyacylglutathione hydrolase, cytoplasmic isozyme - GLO2	32	31.2
c894.a1.a1	0.056104	0.0495963	0	0.631606	0.126636	0.150349	0.287018	0.0394966	0.122205	0.214565	0.225022	0.406553	0.137919	0.129184	0.096107	Chassy_SC_4618;N1P9B2;P40485; Phosphatidylinositol 4,5-bisphosphate-binding protein SLM1 - SLM1	Chassy_SC_4618	N1P9B2	CENPK1137D_5155	P40485	YIL105C	Phosphatidylinositol 4,5-bisphosphate-binding protein SLM1 - SLM1	17	77.2
c895.a1.a1	0	0	0	1.22146	1.27165	4.26844	2.88218	0	5.34055	4.17906	0.236935	0.199017	0	1.99687	0.965091	Chassy_SC_5351;N1P8C0;P35719; Uncharacterized protein MRP8 - MRP8	Chassy_SC_5351	N1P8C0	CENPK1137D_1165	P35719	YKL142W	Uncharacterized protein MRP8 - MRP8	46	25
c896.a1.a1	0.0485357	0.222791	0.0769486	0.415711	0.568858	0.130067	0.0878254	0.0341686	0.105719	0.399263	0.10599	0.163512	0.0422022	0.111757	0.328459	Chassy_SC_3059;N1NYH5;Q07825; Putative Xaa-Pro aminopeptidase FRA1 - FRA1	Chassy_SC_3059	N1NYH5	CENPK1137D_639	Q07825	YLL029W	Putative Xaa-Pro aminopeptidase FRA1 - FRA1	11	84.8
c897.a1.a1	2.02253	1.78793	2.08307	1.00758	0.202018	0.678094	0.840947	0.924978	1.55823	0.967716	0.552571	1.31221	0.622033	0.582636	0.433456	Chassy_SC_1676;N1P5D6;P40202; Superoxide dismutase 1 copper chaperone - CCS1	Chassy_SC_1676	N1P5D6	CENPK1137D_70	P40202	YMR038C	Superoxide dismutase 1 copper chaperone - CCS1	26	27.2
c898.a1.a1	2.57422	2.27563	0	3.62566	2.05519	0.86306	3.02604	3.32842	0.701501	1.89596	3.65191	3.06746	0.791707	0	1.55974	Chassy_SC_4951;N1P172;(P0CX28-P0CX27);60S ribosomal protein L42- NA	Chassy_SC_4951	N1P172	CENPK1137D_5289	(P0CX28-P0CX27)	YHR141C YNL162W	60S ribosomal protein L42- NA	30	12.1
c899.a1.a1	1.66055	2.69608	0	2.3388	1.32574	2.89087	3.00477	1.16901	1.27935	2.24626	1.28263	1.07736	4.08208	1.35242	2.84455	Chassy_SC_180;N1NWC7;Q01855; 40S ribosomal protein S15 - RPS15	Chassy_SC_180	N1NWC7	CENPK1137D_1980	Q01855	YOL040C	40S ribosomal protein S15 - RPS15	16	15.9
c900.a1.a1	0.178031	0.206858	0.0252708	0.0977026	0.0359784	0.120765	0.0288429	0	0.0981588	0.0938369	0.0348084	0.0292377	0.0391841	0	0.0273049	Chassy_SC_2033;N1NXH2;P19524; Myosin-2 - MYO2	Chassy_SC_2033	N1NXH2	CENPK1137D_2343	P19524	YOR326W	Myosin-2 - MYO2	8	180.4
c901.a1.a1	0	0.0911915	0.163546	0.410767	0.658288	0.507728	0.0660241	0.205315	0.412685	0.214802	0.413742	0.189218	0.253588	0.237527	0.499592	Chassy_SC_349;N1P3N5;P47154; CAAX prenyl protease 1 - STE24	Chassy_SC_349	N1P3N5	CENPK1137D_1412	P47154	YJR117W	CAAX prenyl protease 1 - STE24	16	52.2
c902.a1.a1	0.0434812	0.19959	0	0.17314	0.180256	0.21401	0.222441	0.244669	0.267763	0.0320246	0.0335854	0.0282104	0.196317	0.100119	0.136801	Chassy_SC_841;N1NXQ0;P11938; DNA-binding protein RAP1 - RAP1	Chassy_SC_841	N1NXQ0	CENPK1137D_2468	P11938	YNL216W	DNA-binding protein RAP1 - RAP1	10	90
c903.a1.a1	0	0	0	0.687104	0.200807	0.36699	0.0876499	0.272565	0.193781	0	0	0	0.2187	0.315327	0.23459	Chassy_SC_3898;N1P0M4;P34231; Uncharacterized protein YKL187C - YKL187C	Chassy_SC_3898	N1P0M4	CENPK1137D_1123	P34231	YKL187C	Uncharacterized protein YKL187C - YKL187C	13	80.9
c904.a1.a1	1.57659	1.39371	4.59075	3.41813	1.2587	1.49441	1.85331	1.1099	2.23091	3.28289	2.23662	1.02288	1.37086	1.28403	1.75448	'Chassy_SC_847;N1P8T1;P33317; Deoxyuridine 5''-triphosphate nucleotidohydrolase - DUT1'	Chassy_SC_847	N1P8T1	CENPK1137D_4809	P33317	YBR252W	'Deoxyuridine 5''-triphosphate nucleotidohydrolase - DUT1'	23	15.2
c905.a1.a1	0.0111136	0.0785277	0	0.125115	0.0460727	0.117658	0.0568553	0.00782389	0.0242075	0.00818539	0.0445745	0.00721048	0.141863	0	0.0349658	Chassy_SC_2969;N1PAE7;P11075; Protein transport protein SEC7 - SEC7	Chassy_SC_2969	N1PAE7	CENPK1137D_3993	P11075	YDR170C	Protein transport protein SEC7 - SEC7	6	225.8
c906.a1.a1	0	0.840312	0.290231	0.140385	0.758912	0.173522	1.72006	1.0301	0.398747	0.381191	0.734233	1.32656	0.826532	1.19172	0.575958	Chassy_SC_1167;N1P9R9;P07273; Transcription elongation factor S-II - DST1	Chassy_SC_1167	N1P9R9	CENPK1137D_2928	P07273	YGL043W	Transcription elongation factor S-II - DST1	18	34.7
c907.a1.a1	0.32435	0.156114	0.27998	0.382876	0.0498699	0.167394	0.319556	0.124324	0.384664	0.238889	0.250532	0.210437	0.153554	0.143829	0.302516	Chassy_SC_2647;N1PAK9;P06782; Carbon catabolite-derepressing protein kinase - SNF1	Chassy_SC_2647	N1PAK9	CENPK1137D_4303	P06782	YDR477W	Carbon catabolite-derepressing protein kinase - SNF1	11	71.9
c908.a1.a1	0.0503386	0.0444996	0	0.5667	0.448871	0.532926	0.0910878	0.283255	0.109647	0.104819	0.109927	0.0326595	0.123746	0.115908	0.158376	Chassy_SC_2638;N1P0S4;P14164; ARS-binding factor 1 - ABF1	Chassy_SC_2638	N1P0S4	CENPK1137D_1193	P14164	YKL112W	ARS-binding factor 1 - ABF1	10	81.6
c909.a1.a1	0.626627	1.5661	2.80869	1.35856	1.41439	1.67925	1.13388	2.29064	1.36491	1.30481	0.484014	1.1494	4.35506	1.44285	0.379677	Chassy_SC_4170;N1P868;P61830; Histone H3 - HHT1	Chassy_SC_4170	N1P868	CENPK1137D_2646 CENPK1137D_4554	P61830	YBR010W	Histone H3 - HHT1	35	15.3
c910.a1.a1	0.336225	0.297225	0.533052	0.728955	1.39385	1.65486	1.11742	1.22907	0.732358	0.700113	0.734233	0.616727	1.51805	2.18876	1.05783	Chassy_SC_4077;N1P7U3;P35723; Endoplasmic reticulum transmembrane protein 1 - YET1	Chassy_SC_4077	N1P7U3	CENPK1137D_940	P35723	YKL065C	Endoplasmic reticulum transmembrane protein 1 - YET1	28	23.4
c911.a1.a1	5.23792	4.63036	8.30421	4.01675	4.18182	4.96489	3.35245	3.68744	4.0355	3.85782	4.04583	1.20202	4.55442	4.26597	5.82895	Chassy_SC_540;N1P6C3;Q2V2P9; Uncharacterized protein YDR119W-A - YDR119W-A	Chassy_SC_540	N1P6C3	CENPK1137D_3941	Q2V2P9	YDR119W-A	Uncharacterized protein YDR119W-A - YDR119W-A	17	7.4
c912.a1.a1	1.01642	0.898525	0.569979	1.43158	0.811485	0.340777	1.19482	2.023	1.43827	0.26479	1.44195	0.659451	0.88379	0.827814	1.74115	Chassy_SC_4842;N1P851;P36147; Presequence translocated-associated motor subunit PAM17, mitochondrial - PAM17	Chassy_SC_4842	N1P851	CENPK1137D_1075	P36147	YKR065C	Presequence translocated-associated motor subunit PAM17, mitochondrial - PAM17	25	21.9
c913.a1.a1	0.418563	0.130876	0.663591	0.907469	1.32016	0.396745	0.267895	0.294664	0.114063	1.21788	0.114355	0.498763	0.668438	0.626102	0.465792	Chassy_SC_2575;N1P7U9;Q07589; Uncharacterized protein YDL144C - YDL144C	Chassy_SC_2575	N1P7U9	CENPK1137D_4389	Q07589	YDL144C	Uncharacterized protein YDL144C - YDL144C	27	39.7
c914.a1.a1	1.15407	1.87376	0	2.50209	0.92138	1.09392	2.0883	0.287372	0.889142	3.35796	1.63722	1.3752	1.00348	0.332457	1.28429	Chassy_SC_133;N1P4W3;P37298; Succinate dehydrogenase [ubiquinone] cytochrome b small subunit, mitochondrial - SDH4	Chassy_SC_133	N1P4W3	CENPK1137D_4002	P37298	YDR178W	Succinate dehydrogenase [ubiquinone] cytochrome b small subunit, mitochondrial - SDH4	24	20.2
c915.a1.a1	0.0380508	0.0950988	0	0.428368	0.157744	0.402838	0.194661	0.139095	0.0293159	0.224005	0.152614	0.0697955	0	0.247704	0.0651817	Chassy_SC_1233;N1P7T4;P36016; Heat shock protein 70 homolog LHS1 - LHS1	Chassy_SC_1233	N1P7T4	CENPK1137D_930	P36016	YKL073W	Heat shock protein 70 homolog LHS1 - LHS1	11	99.5
c916.a1.a1	0.267396	0.23638	0.423931	0.205055	0.213482	0.253458	0.171143	0.188244	0.206013	0.361713	0.20654	0.173486	0.427028	0.217778	0.297569	Chassy_SC_4327;N1P1R5;P32915; Protein transport protein SEC61 - SEC61	Chassy_SC_4327	N1P1R5	CENPK1137D_747	P32915	YLR378C	Protein transport protein SEC61 - SEC61	9	52.8
c917.a1.a1	0.384096	0.959954	0.215389	0.54098	0.563211	0.668677	0.451512	0.496628	0.295922	0.100061	0.29668	0.2492	0.11813	0.110648	0.657962	Chassy_SC_2179;N1P775;P23595; Serine/threonine-protein phosphatase PP2A-2 catalytic subunit - PPH22	Chassy_SC_2179	N1P775	CENPK1137D_4164	P23595	YDL188C	Serine/threonine-protein phosphatase PP2A-2 catalytic subunit - PPH22	25	42.9
c917.a2.a1	0.396649	0.35064	0.222428	0.107589	0.11201	0.132985	0.0897954	0.0987681	0.108091	0.103332	0.108368	0.257344	0.12199	0.114264	0.240332	Chassy_SC_2508;N1P5T1;P23594; Serine/threonine-protein phosphatase PP2A-1 catalytic subunit - PPH21	Chassy_SC_2508	N1P5T1	CENPK1137D_3689	P23594	YDL134C	Serine/threonine-protein phosphatase PP2A-1 catalytic subunit - PPH21	16	41.8
c918.a1.a1	1.06886	0.944882	0.599386	0.102548	0.301837	0.126754	0.444423	0.0941408	0.291276	0.278452	0.536342	0.450506	0.328732	0.565524	0.420725	Chassy_SC_4462;N1PAH8;P38986; L-asparaginase 1 - ASP1	Chassy_SC_4462	N1PAH8	CENPK1137D_4148	P38986	YDR321W	L-asparaginase 1 - ASP1	19	41.3
c919.a1.a1	1.15407	1.87376	0.647168	0.313035	2.60492	3.09271	0.738646	2.29697	0.889142	2.4031	0.891419	1.3752	1.84303	2.65734	0.247334	Chassy_SC_248;N1PA81;P89886; Translation machinery-associated protein 20 - TMA20	Chassy_SC_248	N1PA81	CENPK1137D_3663	P89886	YER007C-A	Translation machinery-associated protein 20 - TMA20	23	20.2
c920.a1.a1	0.885357	0.426136	0.270319	0.130753	0.384856	0.456924	0.308529	0.120034	1.04999	1.00376	1.05268	0.312752	0.148256	0.721069	1.15387	Chassy_SC_1131;N1NZ30;Q12525; Homocysteine S-methyltransferase 1 - MHT1	Chassy_SC_1131	N1NZ30	CENPK1137D_428	Q12525	YLL062C	Homocysteine S-methyltransferase 1 - MHT1	31	36.6
c920.a2.a1	0	0	0	0	0	0	0	0	0.369679	0	0	0	0	0.390791	0.102834	Chassy_SC_4966;N1NX90;Q08985; Homocysteine S-methyltransferase 2 - SAM4	Chassy_SC_4966	N1NX90	CENPK1137D_1634	Q08985	YPL273W	Homocysteine S-methyltransferase 2 - SAM4	6	36.5
c921.a1.a1	0.122247	0.108067	0.19381	0.172178	0.0975986	0.212821	0.0276749	0.0304403	0.0333135	0.254552	0.0944248	0.313332	0.0375973	0.0995625	0.0740701	Chassy_SC_2354;N1PA89;P25037; Ubiquitin carboxyl-terminal hydrolase 1 - UBP1	Chassy_SC_2354	N1PA89	CENPK1137D_3703	P25037	YDL122W	Ubiquitin carboxyl-terminal hydrolase 1 - UBP1	15	92.6
c922.a1.a1	0.130628	0.115476	0	0.283209	0.10429	0	0.668269	0.477512	0.522585	1.4124	1.48123	0.677416	0.321119	0.552429	0.410983	Chassy_SC_4517;N1P5I7;P37303; Low specificity L-threonine aldolase - GLY1	Chassy_SC_4517	N1P5I7	CENPK1137D_3609	P37303	YEL046C	Low specificity L-threonine aldolase - GLY1	20	42.8
c923.a1.a1	0.842882	0.745113	0.119644	0.462571	0.170339	0	0	0	0	0.288613	0.46592	0.254238	0.732894	0.173766	0.129275	Chassy_SC_2615;N1NZ74;P25045; Serine palmitoyltransferase 1 - LCB1	Chassy_SC_2615	N1NZ74	CENPK1137D_341	P25045	YMR296C	Serine palmitoyltransferase 1 - LCB1	13	62.1
c924.a1.a1	0.202384	0.328593	0	0.285048	0.456813	0.352333	0.129533	0.261679	0.155925	0.27377	0.287112	0.518733	0.323204	0.0583015	0.122626	Chassy_SC_1107;N1NVX3;P09032; Translation initiation factor eIF-2B subunit gamma - GCD1	Chassy_SC_1107	N1NVX3	CENPK1137D_2276	P09032	YOR260W	Translation initiation factor eIF-2B subunit gamma - GCD1	11	65.6
c925.a1.a1	1.03474	1.96753	0	0.793503	0	0	1.42453	0.72845	1.22716	0.146769	0.799249	0.671338	1.38496	0.458845	0.626959	Chassy_SC_2254;N1P6M9;P36519; 54S ribosomal protein L7, mitochondrial - MRPL7	Chassy_SC_2254	N1P6M9	CENPK1137D_4061	P36519	YDR237W	54S ribosomal protein L7, mitochondrial - MRPL7	19	33
c926.a1.a1	0.422114	0.373151	0	0.323702	0.618958	0.141522	1.06731	0.545785	0.597302	0.878957	0.326045	0.502994	0.367032	0.631413	0.723087	Chassy_SC_3304;N1P986;P25369; LAS seventeen-binding protein 5 - LSB5	Chassy_SC_3304	N1P986	CENPK1137D_4465	P25369	YCL034W	LAS seventeen-binding protein 5 - LSB5	21	39.8
c927.a1.a1	1.30213	2.11415	2.0644	1.83398	1.03959	0.436566	1.53068	1.68363	1.00321	1.76142	1.84726	1.55163	1.13221	1.94777	2.23057	Chassy_SC_1208;N1NZR1;P32342; Signal recognition particle subunit SRP21 - SRP21	Chassy_SC_1208	N1NZR1	CENPK1137D_1184	P32342	YKL122C	Signal recognition particle subunit SRP21 - SRP21	24	18.3
c928.a1.a1	1.18336	0.748631	0.167974	0.421889	0.239146	0.521475	0.542021	0.210874	0.652455	0.405197	0.0818371	0.356936	0.0921247	0	0.181494	Chassy_SC_663;N1PA15;P43555; Protein EMP47 - EMP47	Chassy_SC_663	N1PA15	CENPK1137D_3333	P43555	YFL048C	Protein EMP47 - EMP47	13	50.2
c929.a1.a1	0	0.173481	0	0.781435	1.25231	2.0776	1.00395	1.54304	0.427454	0.408634	0.151581	0.661127	0.482421	0.829919	0.617423	Chassy_SC_3958;N1PAL0;Q12515; Protein PAR32 - PAR32	Chassy_SC_3958	N1PAL0	CENPK1137D_4308	Q12515	YDL173W	Protein PAR32 - PAR32	21	31.8
c930.a1.a1	0.659051	1.64714	0	1.42886	0.526169	0.624698	1.19255	1.31172	0.932575	0.485403	0.180058	0.42759	0.573052	0.985834	0.733417	Chassy_SC_4436;N1P4B2;P40580; Benzil reductase ((S)-benzoin forming) IRC24 - IRC24	Chassy_SC_4436	N1P4B2	CENPK1137D_5102	P40580	YIR036C	Benzil reductase ((S)-benzoin forming) IRC24 - IRC24	34	28.7
c931.a1.a1	0.279531	0.698621	0.44317	1.71339	0.630946	1.37582	1.43003	3.64009	0	0.20588	0.215913	0.512736	3.56814	0.227661	0.879463	Chassy_SC_4929;N1P3U4;P17891; Clathrin light chain - CLC1	Chassy_SC_4929	N1P3U4	CENPK1137D_3131	P17891	YGR167W	Clathrin light chain - CLC1	28	26.4
c932.a1.a1	1.71828	1.51897	1.94953	0.117976	0	0.145824	1.09976	0.108304	0.118527	0.320345	0.118831	0.099813	1.06921	0.650607	0.745068	Chassy_SC_4894;N1NY57;Q12452; 3-keto-steroid reductase - ERG27	Chassy_SC_4894	N1NY57	CENPK1137D_489	Q12452	YLR100W	3-keto-steroid reductase - ERG27	19	39.6
c933.a1.a1	1.51138	0.338197	0.606533	0.538835	0.863527	0.666026	0.449722	0.269327	0.294749	0	0.295504	0.248212	0.117661	0.311582	0.425742	Chassy_SC_5403;N1P289;P38716; Uncharacterized trans-sulfuration enzyme YHR112C - YHR112C	Chassy_SC_5403	N1P289	CENPK1137D_5258	P38716	YHR112C	Uncharacterized trans-sulfuration enzyme YHR112C - YHR112C	22	42.3
c934.a1.a1	0.0411628	0.0363881	0	0.352561	0.262677	0.202599	0.136801	0.0819268	0.0896599	0.242325	0.165095	0.0755036	0.185849	0.0947803	0.129506	Chassy_SC_854;N1P1N3;P06102; General negative regulator of transcription subunit 3 - NOT3	Chassy_SC_854	N1P1N3	CENPK1137D_5023	P06102	YIL038C	General negative regulator of transcription subunit 3 - NOT3	8	94.2
c935.a1.a1	0.12863	0.244585	0.20393	0.212173	0.0559141	0.121925	0.0158549	0.0174392	0.0539577	0.0182449	0.0540958	0.0160719	0.0608961	0	0.167641	Chassy_SC_3006;N1P5M0;P38929; Calcium-transporting ATPase 2 - PMC1	Chassy_SC_3006	N1P5M0	CENPK1137D_2965	P38929	YGL006W	Calcium-transporting ATPase 2 - PMC1	8	130.6
c936.a1.a1	0.0919822	0	0.145829	0.563807	0.820209	0.452727	0.305695	0.336242	0.200354	0	0.368922	0.87609	0	0.598788	0.289395	Chassy_SC_4638;N1P193;P80428; Actin-related protein 4 - ARP4	Chassy_SC_4638	N1P193	CENPK1137D_1221	P80428	YJL081C	Actin-related protein 4 - ARP4	22	54.7
c937.a1.a1	0.0215809	0	0	0.184842	0.0894659	0.106219	0.0138126	0.0788892	0.0863356	0.0825343	0.0865566	0.0727042	0.0974375	0.140488	0.0369685	Chassy_SC_992;N1P8D6;P28273; 5-oxoprolinase - OXP1	Chassy_SC_992	N1P8D6	CENPK1137D_1185	P28273	YKL215C	5-oxoprolinase - OXP1	4	140.2
c938.a1.a1	0	0.898525	0	0.779453	0.811485	0.963442	1.19482	2.023	3.09366	1.37494	0.277695	1.86439	0.88379	2.34039	1.74115	Chassy_SC_22;N1P150;P47119; Inosine triphosphate pyrophosphatase - HAM1	Chassy_SC_22	N1P150	CENPK1137D_1363	P47119	YJR069C	Inosine triphosphate pyrophosphatase - HAM1	46	22
c939.a1.a1	1.96313	0	0	4.25617	1.56731	3.41763	6.52429	5.45976	0.534972	0.511418	0.536342	2.33928	3.13508	2.93652	1.18947	Chassy_SC_318;N1P9U7;P53221; 60S ribosomal protein L26-B - RPL26B	Chassy_SC_318	N1P9U7	CENPK1137D_3003	P53221	YGR034W	60S ribosomal protein L26-B - RPL26B	43	14.2
c940.a1.a1	0.772818	0.443816	0.795953	0.209622	0.077192	0.259103	0.0618828	0.0680664	0.210601	0.201328	0	0	0.436538	0.40889	0.165626	Chassy_SC_760;N1P5L7;P25340; Delta(24(24(1)))-sterol reductase - ERG4	Chassy_SC_760	N1P5L7	CENPK1137D_2960	P25340	YGL012W	Delta(24(24(1)))-sterol reductase - ERG4	7	55.9
c941.a1.a1	1.45617	1.28726	0.816573	2.05094	2.13522	1.38026	0.931997	1.02513	1.12189	1.07249	1.12476	0.944754	1.26615	1.18596	1.62048	Chassy_SC_483;N1NW71;P20435; DNA-directed RNA polymerases I, II, and III subunit RPABC2 - RPO26	Chassy_SC_483	N1NW71	CENPK1137D_1880	P20435	YPR187W	DNA-directed RNA polymerases I, II, and III subunit RPABC2 - RPO26	16	17.8
c942.a1.a1	0.861331	0.0952609	0	0.233631	0.446732	0.288779	0.358133	0.214477	0.0830229	0.41212	0.665302	0.780876	0.748936	0.0877643	0.184595	Chassy_SC_9;N1P4N4;P38820; Adenylyltransferase and sulfurtransferase UBA4 - UBA4	Chassy_SC_9	N1P4N4	CENPK1137D_5257	P38820	YHR111W	Adenylyltransferase and sulfurtransferase UBA4 - UBA4	16	49.2
c943.a1.a1	2.10565	3.08278	0.845021	0.408736	0.425534	1.42835	0.341139	0.132721	0.75421	0.138853	0.411696	0.122315	0.163926	0.153543	0.114229	Chassy_SC_2791;N1P7S3;P33333; Probable 1-acyl-sn-glycerol-3-phosphate acyltransferase - SLC1	Chassy_SC_2791	N1P7S3	CENPK1137D_3775	P33333	YDL052C	Probable 1-acyl-sn-glycerol-3-phosphate acyltransferase - SLC1	22	33.8
c944.a1.a1	0.149305	0.685347	0.236708	0.323702	0.618958	0.400111	0.0955603	0.545785	0.325213	0.310894	0.326045	1.08192	0.367032	0.631413	1.0104	Chassy_SC_648;N1NX06;P23202; Transcriptional regulator URE2 - URE2	Chassy_SC_648	N1NX06	CENPK1137D_2811	P23202	YNL229C	Transcriptional regulator URE2 - URE2	20	40.2
c945.a1.a1	0.514062	0.454434	0	0.0352953	0	0.123341	0.235459	0	0.184128	0.176021	0.284158	0.0844237	0.207805	0.105978	0.144806	Chassy_SC_1545;N1P595;Q06679; U3 small nucleolar RNA-associated protein 4 - UTP4	Chassy_SC_1545	N1P595	CENPK1137D_4152	Q06679	YDR324C	U3 small nucleolar RNA-associated protein 4 - UTP4	10	87.6
c946.a1.a1	0.233555	0.0397616	0.201606	0.385246	0.101524	0.476183	0.028788	0.0316646	0.17994	0.0331277	0.0347422	0.0825034	0.11057	0.103567	0.400084	Chassy_SC_3336;N1P5T5;Q07381; Ribosome biogenesis protein TSR1 - TSR1	Chassy_SC_3336	N1P5T5	CENPK1137D_3766	Q07381	YDL060W	Ribosome biogenesis protein TSR1 - TSR1	13	90.6
c947.a1.a1	1.406	1.24292	4.79468	0.587051	0.611176	1.33271	0.489964	0.538923	0.589792	1.03555	1.08601	0.912208	0.665633	0	0.463838	Chassy_SC_2996;N1P1U0;O13547; Covalently-linked cell wall protein 14 - CCW14	Chassy_SC_2996	N1P1U0	CENPK1137D_762	O13547	YLR390W-A	Covalently-linked cell wall protein 14 - CCW14	24	23.2
c948.a1.a1	0.740507	0.654613	0	0.567864	0.591201	0.382168	0.258052	0.283837	0.570516	0.296952	0.571976	0.261584	0.350572	0.603098	0.448678	Chassy_SC_4141;N1NXF0;P28625; Protein YIM1 - YIM1	Chassy_SC_4141	N1NXF0	CENPK1137D_184	P28625	YMR152W	Protein YIM1 - YIM1	15	41.6
c949.a1.a1	0.0578816	0.0511677	0.0917656	0.125491	0.130648	0.284887	0.104737	0.211587	0.126076	0.340749	0.232151	0.300164	0.142289	0.526518	0.099152	Chassy_SC_2089;N1P6T0;P22213; Protein SLY1 - SLY1	Chassy_SC_2089	N1P6T0	CENPK1137D_4014	P22213	YDR189W	Protein SLY1 - SLY1	14	74.5
c950.a1.a1	0	0	0	2.13824	2.22611	0.934838	1.15935	3.60523	2.14822	1.33412	0.26945	0.226328	0.303322	1.47526	2.36075	Chassy_SC_5353;N1P0T8;Q03629; Uncharacterized protein YML079W - YML079W	Chassy_SC_5353	N1P0T8	CENPK1137D_372	Q03629	YML079W	Uncharacterized protein YML079W - YML079W	32	22.4
c951.a1.a1	3.40275	3.00805	1.90816	2.60943	0.960904	1.14084	3.99999	0.847306	2.62161	2.50618	2.62832	2.20769	2.95872	0.98024	2.06175	Chassy_SC_112;N1PAL4;P51402; 60S ribosomal protein L37-B - RPL37B	Chassy_SC_112	N1PAL4	CENPK1137D_4328	P51402	YDR500C	60S ribosomal protein L37-B - RPL37B	29	9.8
c952.a1.a1	0.670486	1.27491	0.204714	0.514168	0.535298	0.635537	0.233651	0.256998	0.516569	0.268873	0.281976	0.0837754	0.112275	0.105164	0.406252	Chassy_SC_1491;N1NX62;P36516; 54S ribosomal protein L3, mitochondrial - MRPL3	Chassy_SC_1491	N1NX62	CENPK1137D_54	P36516	YMR024W	54S ribosomal protein L3, mitochondrial - MRPL3	18	43.9
c953.a1.a1	0.333792	0.295075	0	0.139369	0.0513217	0.0609321	0.328859	0.127943	0.14002	0.245844	0.140378	0.33336	0.290236	0.271854	0.202247	Chassy_SC_1128;N1P728;P32916; Signal recognition particle receptor subunit alpha homolog - SRP101	Chassy_SC_1128	N1P728	CENPK1137D_4114	P32916	YDR292C	Signal recognition particle receptor subunit alpha homolog - SRP101	14	69.1
c954.a1.a1	0.690294	3.16863	1.52925	0.187238	0	0	0.0552748	0	0.188112	0.0636072	0	0	0.0750927	0.0703367	0.14794	Chassy_SC_1217;N1P3L6;P21147; Acyl-CoA desaturase 1 - OLE1	Chassy_SC_1217	N1P3L6	CENPK1137D_2919	P21147	YGL055W	Acyl-CoA desaturase 1 - OLE1	21	58.3
c955.a1.a1	0.101473	0.164753	0.056903	0.14292	0.148793	0.27193	0	0	0.0276525	0.137265	0.078379	0.120916	0.0882319	0.0292317	0.112923	Chassy_SC_4874;N1P7Y5;P38217; Importin subunit beta-2 - KAP104	Chassy_SC_4874	N1P7Y5	CENPK1137D_4561	P38217	YBR017C	Importin subunit beta-2 - KAP104	3	103.3
c956.a1.a1	0	0.158739	0	0.715032	0.744417	0.170208	0.324928	1.01043	0.71837	1.05712	0.1387	0.931209	0.441427	0.759396	0.869651	Chassy_SC_1651;N1P058;P28321; Monoglyceride lipase - YJU3	Chassy_SC_1651	N1P058	CENPK1137D_908	P28321	YKL094W	Monoglyceride lipase - YJU3	20	35.5
c957.a1.a1	0.604826	0.347342	0.119966	0.164056	0.482877	0.202781	0.136924	0.150606	0.302719	0.0557318	0	0.254923	0.186016	0.174234	0.512083	Chassy_SC_3788;N1P3A7;P43609; Chromatin structure-remodeling complex protein RSC8 - RSC8	Chassy_SC_3788	N1P3A7	CENPK1137D_3422	P43609	YFR037C	Chromatin structure-remodeling complex protein RSC8 - RSC8	24	63
c958.a1.a1	1.23858	1.09492	0.378167	0.949818	2.12699	1.17402	1.22028	0.871949	0.519562	0.175682	0	0.154757	1.07696	1.00875	0.144527	Chassy_SC_1683;N1NWG6;P53889; Uncharacterized mitochondrial hydrolase FMP41 - FMP41	Chassy_SC_1683	N1NWG6	CENPK1137D_2511	P53889	YNL168C	Uncharacterized mitochondrial hydrolase FMP41 - FMP41	34	28.7
c959.a1.a1	0.102141	0.255277	0.161935	0.221448	0.0815468	0.0342449	0.120069	0.0254338	0	0.212686	0.144902	0.121712	0.0314138	0.0294241	0.174969	Chassy_SC_4481;N1P774;Q01477; Ubiquitin carboxyl-terminal hydrolase 3 - UBP3	Chassy_SC_4481	N1P774	CENPK1137D_3565	Q01477	YER151C	Ubiquitin carboxyl-terminal hydrolase 3 - UBP3	9	101.7
c960.a1.a1	0.257678	0	0	1.02606	1.64435	1.95226	1.31823	2.02608	1.58681	0	0	0	1.16341	1.67744	1.24794	Chassy_SC_2905;N1P916;P39721; Protein AIM2 - AIM2	Chassy_SC_2905	N1P916	CENPK1137D_4929	P39721	YAL049C	Protein AIM2 - AIM2	42	27
c961.a1.a1	0.224733	0.198665	0.126023	0.316525	0.708813	0.39124	0.264177	0.290575	0.061242	0.0585455	0.318817	0.145806	0.069117	0.183031	0.38497	Chassy_SC_5060;N1P831;Q12298; Uncharacterized ABC transporter ATP-binding protein YDR061W - YDR061W	Chassy_SC_5060	N1P831	CENPK1137D_3880	Q12298	YDR061W	Uncharacterized ABC transporter ATP-binding protein YDR061W - YDR061W	20	61
c962.a1.a1	0.203969	0.331167	0.11438	0.287281	0.0575991	0.193338	0.369083	0.0507897	0	0.275914	0.157548	0.132334	0.325736	0.305105	0.64173	Chassy_SC_2786;N1NZY7;P53617; Protein NRD1 - NRD1	Chassy_SC_2786	N1NZY7	CENPK1137D_2789	P53617	YNL251C	Protein NRD1 - NRD1	17	63.7
c963.a1.a1	0.313158	0.276833	0.175609	0.441067	0.250017	0.104993	0.368123	0.22046	0.241269	0.230646	0.241887	0.373162	0.272294	0.468433	0.749598	Chassy_SC_2798;N1NVU9;Q08601; Metacaspase-1 - MCA1	Chassy_SC_2798	N1NVU9	CENPK1137D_2216	Q08601	YOR197W	Metacaspase-1 - MCA1	12	47.9
c965.a1.a1	0.317556	0.280722	0.503454	0.68848	0.253528	0.301003	2.98374	1.16083	0.244658	1.21446	0.245284	2.30114	1.43376	1.34295	0.999097	Chassy_SC_5326;N1P9G4;P32904; 54S ribosomal protein L6, mitochondrial - MRPL6	Chassy_SC_5326	N1P9G4	CENPK1137D_5295	P32904	YHR147C	54S ribosomal protein L6, mitochondrial - MRPL6	34	23.8
c966.a1.a1	0.662827	0.319028	0	1.09332	0.814583	1.3514	0.0817	0.0898638	0.786082	0.094016	0	0.661968	0.110992	0	0.401611	Chassy_SC_3866;N1P9U0;P53206; Putative cysteine synthase - YGR012W	Chassy_SC_3866	N1P9U0	CENPK1137D_2983	P53206	YGR012W	Putative cysteine synthase - YGR012W	27	42.7
c967.a1.a1	0.127649	0.112843	0	0.782429	0.288124	0.342078	0.912509	0.466623	0	0.094016	0.788094	0.430039	0.313797	0.830975	0.401611	Chassy_SC_4312;N1NZW0;Q06697; Cell division control protein 73 - CDC73	Chassy_SC_4312	N1NZW0	CENPK1137D_788	Q06697	YLR418C	Cell division control protein 73 - CDC73	15	44.3
c968.a1.a1	0.193289	0.170869	0.306441	0.769669	0.154317	0.951349	0.98883	0.384706	0.773263	2.08991	0.775242	0.651173	0.168067	0.445063	0	Chassy_SC_3988;N1P6U1;P00546; Cyclin-dependent kinase 1 - CDC28	Chassy_SC_3988	N1P6U1	CENPK1137D_4712	P00546	YBR160W	Cyclin-dependent kinase 1 - CDC28	24	34
c968.a2.a1	0	0	0.295957	0.143154	0	0	0	0	0.143822	0.13749	0.144191	0	0	0	0	Chassy_SC_4675;N1NVZ4;P17157; Cyclin-dependent protein kinase PHO85 - PHO85	Chassy_SC_4675	N1NVZ4	CENPK1137D_1670	P17157	YPL031C	Cyclin-dependent protein kinase PHO85 - PHO85	6	34.8
c969.a1.a1	0.438731	0.387841	0.246027	0.617931	0.643325	0.415862	0.280803	0.308862	0.620816	0.593482	0.338881	0.522796	0.381481	0.35732	0.488236	Chassy_SC_684;N1NYD0;Q12000; Translation machinery-associated protein 46 - TMA46	Chassy_SC_684	N1NYD0	CENPK1137D_2109	Q12000	YOR091W	Translation machinery-associated protein 46 - TMA46	12	39.4
c970.a1.a1	0.159319	0.398179	0.252585	0.122175	0.0449902	0.151014	0.10197	0.0396715	0.122746	0.215514	0.226018	0.292234	0.138529	0.129756	0.0965324	Chassy_SC_1130;N1P8E6;P32477; Glutamate--cysteine ligase - GSH1	Chassy_SC_1130	N1P8E6	CENPK1137D_1200	P32477	YJL101C	Glutamate--cysteine ligase - GSH1	11	78.1
c971.a1.a1	0.141157	0.044137	0	0.42764	0.318614	0.378277	0.0319559	0.182514	0.0384668	0.190947	0	0.25892	0	0	0.44411	Chassy_SC_3263;N1P617;P41895; Transcription initiation factor IIF subunit alpha - TFG1	Chassy_SC_3263	N1P617	CENPK1137D_3150	P41895	YGR186W	Transcription initiation factor IIF subunit alpha - TFG1	9	82
c972.a1.a1	0	0	0	0.765813	0.434098	0.946582	0.639162	0.703029	1.18434	0	0	0	1.33663	1.25197	2.63328	Chassy_SC_4886;N1P798;P32643; Trans-aconitate 3-methyltransferase - TMT1	Chassy_SC_4886	N1P798	CENPK1137D_3590	P32643	YER175C	Trans-aconitate 3-methyltransferase - TMT1	32	34.7
c973.a1.a1	0.131647	0.329019	0	0.524213	0.840093	0.647952	0.238215	0.262019	0.286751	0.274125	0.287485	0.241476	0.594383	0.556738	0.414188	Chassy_SC_3514;N1P8R7;P47122; GPN-loop GTPase 1 - NPA3	Chassy_SC_3514	N1P8R7	CENPK1137D_1365	P47122	YJR072C	GPN-loop GTPase 1 - NPA3	10	43
c974.a1.a1	0.112453	0.0994095	0.0970702	0.0166076	0.0172901	0.106592	0.0391877	0.079166	0.0471721	0.0159505	0.0472928	0.0140507	0.0532379	0.049866	0.104884	Chassy_SC_5120;N1P4D2;Q12451; Oxysterol-binding protein homolog 2 - OSH2	Chassy_SC_5120	N1P4D2	CENPK1137D_3807	Q12451	YDL019C	Oxysterol-binding protein homolog 2 - OSH2	5	145.6
c975.a1.a1	2.01041	3.26412	0	1.5417	2.94793	0.674031	2.36327	1.41531	0	2.71953	1.55286	2.39562	4.94213	1.63736	3.44386	Chassy_SC_4748;N1P992;CENPK specific;No description in SC288c, annotation and gene name in CENPK: Leu2p -CENPK1137D_4480	Chassy_SC_4748	N1P992	CENPK1137D_4480			Leu2p	29	14
c976.a1.a1	0.221643	0.0693032	0.12429	0.312173	0.325002	0.21009	0.401063	0.28658	0.31363	0.0577406	0.0605545	0.264111	0.19272	0.180514	0.246652	Chassy_SC_3060;N1NWM6;Q12211; tRNA pseudouridine synthase 1 - PUS1	Chassy_SC_3060	N1NWM6	CENPK1137D_1913	Q12211	YPL212C	tRNA pseudouridine synthase 1 - PUS1	15	62
c977.a1.a1	0.0608715	0.152133	0	0.242388	0.137396	0.163125	0.110147	0.121153	0.132589	0.232797	0.375814	0.20507	0.149639	0.0495761	0.294802	Chassy_SC_1567;N1PA39;P40032; Prolyl 3,4-dihydroxylase TPA1 - TPA1	Chassy_SC_1567	N1PA39	CENPK1137D_3453	P40032	YER049W	Prolyl 3,4-dihydroxylase TPA1 - TPA1	12	73.9
c978.a1.a1	0.916999	0.810633	1.45381	1.29155	1.34462	0.869201	0.586912	1.18566	0.706492	0.675386	0.708301	0.594945	0.79734	0.74684	1.02047	Chassy_SC_2673;N1NYJ8;P54837; Endoplasmic reticulum vesicle protein 25 - ERV25	Chassy_SC_2673	N1NYJ8	CENPK1137D_16	P54837	YML012W	Endoplasmic reticulum vesicle protein 25 - ERV25	18	24
c979.a1.a1	0.117215	0.409353	0.0657305	0.0898873	0.171876	0.111105	0.0750217	0.0291873	0.090307	0.0863308	0.166287	0.0760485	0.10192	0	0.130441	Chassy_SC_233;N1NW08;Q12028; AP-1 complex subunit gamma-1 - APL4	Chassy_SC_233	N1NW08	CENPK1137D_1730	Q12028	YPR029C	AP-1 complex subunit gamma-1 - APL4	10	93.4
c980.a1.a1	0.0427632	0.037803	0.0677969	0.262118	0.177279	0.210476	0.0773802	0.0851123	0.093146	0.0314959	0.368922	0.0784393	0.193075	0.0984656	0.073254	Chassy_SC_5143;N1P5J1;Q12018; Cell division control protein 53 - CDC53	Chassy_SC_5143	N1P5J1	CENPK1137D_3691	Q12018	YDL132W	Cell division control protein 53 - CDC53	8	93.8
c981.a1.a1	0.760729	0.237865	0.426593	0.583372	0.607346	0.721076	0.486893	0.535545	0.586095	0.56029	0.587596	0.493558	0.661461	0.619567	0.460931	Chassy_SC_5036;N1P233;P53220; Mitochondrial import inner membrane translocase subunit TIM21 - TIM21	Chassy_SC_5036	N1P233	CENPK1137D_3002	P53220	YGR033C	Mitochondrial import inner membrane translocase subunit TIM21 - TIM21	8	27.1
c982.a1.a1	0.959873	0.163413	0.29307	0.736087	0.147584	0.49538	0.334496	0.67574	0.739524	0.38492	0	0	0.454425	0.781758	0.895259	Chassy_SC_4922;N1NYP2;Q99297; Mitochondrial 2-oxodicarboxylate carrier 2 - ODC2	Chassy_SC_4922	N1NYP2	CENPK1137D_2239	Q99297	YOR222W	Mitochondrial 2-oxodicarboxylate carrier 2 - ODC2	15	33.9
c983.a1.a1	0.32149	0.184626	0	0.0872022	0.0321117	0	0	0.147029	0.0309881	0.236783	0.0310674	0.0737768	0.181599	0.0327578	0.550717	Chassy_SC_683;N1NVW6;Q02875; SMY2 homolog 2 - SYH1	Chassy_SC_683	N1NVW6	CENPK1137D_1595	Q02875	YPL105C	SMY2 homolog 2 - SYH1	15	94.2
c984.a1.a1	0.359517	0.898525	0.310336	0.275699	0.0552769	0.340777	0.0443141	0.0487421	0.276986	0.0509942	0.0534794	0.126999	0.0602022	0	0.468553	Chassy_SC_5091;N1NZG1;P42846; Protein KRI1 - KRI1	Chassy_SC_5091	N1NZG1	CENPK1137D_2594	P42846	YNL308C	Protein KRI1 - KRI1	17	68.5
c985.a1.a1	0	0	1.64895	4.14156	2.34762	5.11917	1.88203	3.80202	4.1609	3.9777	2.27128	3.50394	2.5568	2.39486	3.27231	Chassy_SC_2379;N1PAQ4;Q96VH5; MICOS complex subunit MIC10 - MIC10	Chassy_SC_2379	N1PAQ4	CENPK1137D_4528	Q96VH5	YCL057C-A	MICOS complex subunit MIC10 - MIC10	36	10.3
c986.a1.a1	0.0831636	0	0	0.712301	0.741573	0.222864	0.425449	0.0585463	0.181145	0.0612514	0.0642365	0.152544	0.204439	0.3517	0.402763	Chassy_SC_2547;N1P363;P38758; Putative oxidoreductase TDA3 - TDA3	Chassy_SC_2547	N1P363	CENPK1137D_5401	P38758	YHR009C	Putative oxidoreductase TDA3 - TDA3	23	57.4
c987.a1.a1	0.610846	0.294009	0.186505	0.0902123	0.265529	0.111507	0.390963	0.234138	0.256238	0.244956	0.256894	0.396314	0.289188	0.0958095	1.04639	Chassy_SC_4039;N1P524;Q01080; DNA-directed RNA polymerase I subunit RPA49 - RPA49	Chassy_SC_4039	N1P524	CENPK1137D_2792	Q01080	YNL248C	DNA-directed RNA polymerase I subunit RPA49 - RPA49	25	46.5
c988.a1.a1	0.505251	0.446645	0	0.387456	0.403379	0.478914	0.323378	0.355691	0.389265	0.372126	0.390262	0.327804	0.155391	0.145549	0.562262	Chassy_SC_494;N1NZQ4;P28272; Dihydroorotate dehydrogenase (fumarate) - URA1	Chassy_SC_494	N1NZQ4	CENPK1137D_1174	P28272	YKL216W	Dihydroorotate dehydrogenase (fumarate) - URA1	11	34.7
c989.a1.a1	0	0.0497059	0	0.797595	0.233099	0.276748	0.401949	0.442113	0.122475	0	0	0	0	0.0457942	0.380516	Chassy_SC_3923;N1P487;P40563; Altered inheritance of mitochondria protein 21 - AIM21	Chassy_SC_3923	N1P487	CENPK1137D_5067	P40563	YIR003W	Altered inheritance of mitochondria protein 21 - AIM21	16	74.6
c990.a1.a1	0.285016	0.251956	0.159828	0.0773088	0.227549	0.0955575	0.335042	0.36852	0.219587	0.209919	0.404337	0.339628	0.0876573	0.426338	0.172693	Chassy_SC_2158;N1P3M1;Q12024; Ribosome biogenesis protein YTM1 - YTM1	Chassy_SC_2158	N1P3M1	CENPK1137D_2287	Q12024	YOR272W	Ribosome biogenesis protein YTM1 - YTM1	21	51.2
c991.a1.a1	0.983799	0.167487	0.300376	0.754435	0.427648	0.507728	0.121263	0.377091	0.412685	0.394515	0.146344	0.122923	0.465752	0.436253	0.324553	Chassy_SC_1210;N1NZ06;P54003; Protein SUR7 - SUR7	Chassy_SC_1210	N1NZ06	CENPK1137D_403	P54003	YML052W	Protein SUR7 - SUR7	9	33.7
c992.a1.a1	0.115134	0	0	0.705715	0.259875	0.308539	0.382638	0.905282	0.250782	0.0847981	0	0.211187	0.10011	1.04731	0.557596	Chassy_SC_3630;N1P8A6;P38174; Methionine aminopeptidase 2 - MAP2	Chassy_SC_3630	N1P8A6	CENPK1137D_4599	P38174	YBL091C	Methionine aminopeptidase 2 - MAP2	14	47.4
c993.a1.a1	0.452425	0	0	0.346946	1.02119	0	0.818664	0.900468	1.80995	1.73026	2.79323	2.3462	1.11218	1.04174	0.775011	Chassy_SC_4407;N1NVR4;P50861; 6,7-dimethyl-8-ribityllumazine synthase - RIB4	Chassy_SC_4407	N1NVR4	CENPK1137D_2071	P50861	YOL143C	6,7-dimethyl-8-ribityllumazine synthase - RIB4	21	18.5
c994.a1.a1	2.8471	2.51685	1.8698	0.420471	0.0843035	0.10009	0.0675839	0	0	0	0	0	0	0.243138	0.0639802	Chassy_SC_4806;N1P385;P27466; Calcium/calmodulin-dependent protein kinase I - CMK1	Chassy_SC_4806	N1P385	CENPK1137D_3397	P27466	YFR014C	Calcium/calmodulin-dependent protein kinase I - CMK1	27	50.2
c995.a1.a1	0	0	0	0.612221	0.275419	0.326994	0.143438	0.0859012	0.0332519	0	0	0.0280018	0.0375277	0.182523	0.383902	Chassy_SC_3089;N1P8A1;P21538; DNA-binding protein REB1 - REB1	Chassy_SC_3089	N1P8A1	CENPK1137D_4594	P21538	YBR049C	DNA-binding protein REB1 - REB1	14	91.7
c996.a1.a1	0.0426064	0.106484	0.0675483	0.479652	0.0340158	0.322802	0.0272696	0.155748	0.0328256	0.162944	0.0930419	0.0276428	0.0370467	0.0347003	0.134048	Chassy_SC_2608;N1NZN0;P37370; Verprolin - VRP1	Chassy_SC_2608	N1NZN0	CENPK1137D_708	P37370	YLR337C	Verprolin - VRP1	11	82.4
c997.a1.a1	0.816416	0.516491	0	0.291067	0.16499	0.195886	0.0467843	0.0514592	0.292426	0.0538369	0	0.246256	0.179691	0.0595327	0.354008	Chassy_SC_239;N1PAD7;P15565; tRNA (guanine(26)-N(2))-dimethyltransferase, mitochondrial - TRM1	Chassy_SC_239	N1PAD7	CENPK1137D_3943	P15565	YDR120C	tRNA (guanine(26)-N(2))-dimethyltransferase, mitochondrial - TRM1	22	64
c998.a1.a1	0	0.0447749	0	0.570205	0.323218	0.383743	0.0916512	0.185151	0.0390227	0.0373046	0.0391226	0.0328615	0.0440406	0.116625	0.245299	Chassy_SC_5274;N1P1C8;Q05812; Meiotic sister-chromatid recombination protein 3 - MSC3	Chassy_SC_5274	N1P1C8	CENPK1137D_597	Q05812	YLR219W	Meiotic sister-chromatid recombination protein 3 - MSC3	11	80.4
c999.a1.a1	0.0614428	0.153561	0	0.0471179	0.392092	0.0582401	0	0	0.245805	0.361713	0.246434	0	0.151043	0.141477	0.415807	Chassy_SC_4835;N1NW93;P38688; Signal recognition particle subunit SRP72 - SRP72	Chassy_SC_4835	N1NW93	CENPK1137D_1915	P38688	YPL210C	Signal recognition particle subunit SRP72 - SRP72	11	73.4
d1000.a1.a1	0	0.340898	0.611376	0.295723	0.307875	0.365527	0.697795	0.767522	0.297103	0.521648	0	0.250194	0.335308	0.314071	0.233655	Chassy_SC_3956;N1P226;P38779; Proteasome-interacting protein CIC1 - CIC1	Chassy_SC_3956	N1P226	CENPK1137D_5198	P38779	YHR052W	Proteasome-interacting protein CIC1 - CIC1	15	42.4
d1001.a1.a1	0	0.133112	0	0.0222381	0.0654551	0.14273	0.0963756	0.106006	0.0223419	0.0213582	0.0223991	0	0.13093	0	0.554827	Chassy_SC_2519;N1P4B1;P53914; RNA cytidine acetyltransferase - KRE33	Chassy_SC_2519	N1P4B1	CENPK1137D_2547	P53914	YNL132W	RNA cytidine acetyltransferase - KRE33	11	119.2
d1002.a1.a1	0.613059	0.541948	0.343785	0.863463	0.173122	0.581104	0.138788	0	0.167065	0.8293	0.473534	0.140687	0.188548	0.499299	0.371457	Chassy_SC_2231;N1P5S6;P08456; CDP-diacylglycerol--serine O-phosphatidyltransferase - CHO1	Chassy_SC_2231	N1P5S6	CENPK1137D_3684	P08456	YER026C	CDP-diacylglycerol--serine O-phosphatidyltransferase - CHO1	14	30.7
d1003.a1.a1	0.378065	0.61383	0	0.532486	0.554369	1.01315	0.241975	0.0941408	0.291276	0.278452	0.10329	0.245287	0.116275	0.565524	0.229072	Chassy_SC_4059;N1NZZ0;P32502; Translation initiation factor eIF-2B subunit beta - GCD7	Chassy_SC_4059	N1NZZ0	CENPK1137D_666	P32502	YLR291C	Translation initiation factor eIF-2B subunit beta - GCD7	15	42.5
d1004.a1.a1	0	0	0	0.648112	0.674747	0.801098	0	0.0532704	0.164821	0	0.0584479	0	0.341646	0.320007	0.673074	Chassy_SC_1840;N1PAI5;Q06336; ADP-ribosylation factor-binding protein GGA1 - GGA1	Chassy_SC_1840	N1PAI5	CENPK1137D_4183	Q06336	YDR358W	ADP-ribosylation factor-binding protein GGA1 - GGA1	17	62.2
d1005.a1.a1	0	0	0	0.396894	0.413205	0.901024	0.331255	0.364356	0.14104	0.13483	0.734233	0.33579	0.159176	0.42152	1.23887	Chassy_SC_2914;N1P5Z4;Q07651; SUR7 family protein FMP45 - FMP45	Chassy_SC_2914	N1P5Z4	CENPK1137D_3821	Q07651	YDL222C	SUR7 family protein FMP45 - FMP45	12	34
d1006.a1.a1	0	0	0	0.314336	0.60105	0	1.36227	1.14	0.111702	0.106784	0.316612	1.05062	0.356413	0	0.702166	Chassy_SC_1655;N1P7F4;Q03430; 37S ribosomal protein RSM28, mitochondrial - RSM28	Chassy_SC_1655	N1P7F4	CENPK1137D_4321	Q03430	YDR494W	37S ribosomal protein RSM28, mitochondrial - RSM28	21	41.1
d1007.a1.a1	0	0.0538108	0	0.242388	0.137396	0.163125	0.311407	0.121153	0.243519	0.0448329	0	0.0394931	0.149639	0.257427	0.41194	Chassy_SC_1817;N1NXF7;P53925; Uncharacterized vacuolar membrane protein YNL115C - YNL115C	Chassy_SC_1817	N1NXF7	CENPK1137D_2565	P53925	YNL115C	Uncharacterized vacuolar membrane protein YNL115C - YNL115C	12	74
d1008.a1.a1	0.155183	1.0965	0.246027	0.119003	0.350271	0.147094	0.0993223	0.308862	0.338016	0.114295	0.119865	0.284647	0.134933	0.126387	0.26583	Chassy_SC_3474;N1P1R1;P40319; Elongation of fatty acids protein 3 - ELO3	Chassy_SC_3474	N1P1R1	CENPK1137D_742	P40319	YLR372W	Elongation of fatty acids protein 3 - ELO3	16	39.4
d1009.a1.a1	0	0	0	0	0	0	3.96616	4.36247	8.7686	8.38253	4.78647	4.02044	1.90583	0	3.75467	Chassy_SC_1173;N1NYI5;CENPK specific;No description in SC288c, annotation and gene name in CENPK: Ald3p -CENPK1137D_203	Chassy_SC_1173	N1NYI5	CENPK1137D_203			Ald3p	65	6.4
d1010.a1.a1	0	0.213328	0	0.185058	1.00041	0.646693	0.802004	0.169886	1.48608	1.98513	1.48988	0.442644	0	0.555655	0.413383	Chassy_SC_2862;N1P7D9;P38197; Pyridoxal phosphate homeostasis protein - YBL036C	Chassy_SC_2862	N1P7D9	CENPK1137D_4887	P38197	YBL036C	Pyridoxal phosphate homeostasis protein - YBL036C	27	29
d1012.a1.a1	0.477623	0.422222	1.39076	0.129552	0.381322	0.452727	0.305695	0.118931	0.675849	0.351778	0.677579	0.30988	0.146894	0.388995	0.289395	Chassy_SC_1134;N1NVI0;P39107; Mannan polymerase complexes subunit MNN9 - MNN9	Chassy_SC_1134	N1NVI0	CENPK1137D_1651	P39107	YPL050C	Mannan polymerase complexes subunit MNN9 - MNN9	11	37.5
d1013.a1.a1	0.283168	0.707709	0.448935	1.12756	0.639154	0.758841	0.512393	0.563593	0.616791	0.589634	0.61837	0.519406	0.696104	0.652016	0.890905	Chassy_SC_4188;N1PAT0;Q01976; ADP-ribose pyrophosphatase - YSA1	Chassy_SC_4188	N1PAT0	CENPK1137D_4658	Q01976	YBR111C	ADP-ribose pyrophosphatase - YSA1	15	26
d1014.a1.a1	0.36506	0.322715	0.111461	0.152424	0.0561292	0	0.0449973	0	0	0.268873	0.434052	0.509454	0.317423	0	0.340486	Chassy_SC_1678;N1P9K3;P38732; Protein-lysine N-methyltransferase EFM1 - EFM1	Chassy_SC_1678	N1P9K3	CENPK1137D_5395	P38732	YHL039W	Protein-lysine N-methyltransferase EFM1 - EFM1	17	67.3
d1015.a1.a1	0	0	0	0.773558	0.805348	0.3382	1.18579	2.80545	3.07026	0.262788	0.275595	2.5855	0	0.29059	1.12256	Chassy_SC_4561;N1P3C9;P47089; Translation machinery-associated protein 22 - TMA22	Chassy_SC_4561	N1P3C9	CENPK1137D_1312	P47089	YJR014W	Translation machinery-associated protein 22 - TMA22	26	22.4
d1016.a1.a1	2.19185	5.47799	3.47496	4.75206	4.94735	5.87377	3.96616	1.54304	4.77424	1.61434	1.69301	4.02044	1.90583	1.78513	1.32806	Chassy_SC_3939;N1P613;P07255; Cytochrome c oxidase subunit 7A - COX9	Chassy_SC_3939	N1P613	CENPK1137D_3759	P07255	YDL067C	Cytochrome c oxidase subunit 7A - COX9	30	6.9
d1017.a1.a1	0.0750624	0	0	0.298895	0.311179	0.568701	0.249464	0.149398	0.057831	0.0552847	0.057979	0.252878	0	0.31744	0.363529	Chassy_SC_3413;N1P269;Q12514; General negative regulator of transcription subunit 5 - NOT5	Chassy_SC_3413	N1P269	CENPK1137D_1772	Q12514	YPR072W	General negative regulator of transcription subunit 5 - NOT5	14	65.7
d1018.a1.a1	0.0876474	0	0	0.349008	0.363351	0.23488	0.291289	0.493192	0.067527	0.0645538	0.0676999	0.0568652	0.0762103	0.370663	0.424478	Chassy_SC_3773;N1P4C8;P32566; Cell wall assembly regulator SMI1 - SMI1	Chassy_SC_3773	N1P4C8	CENPK1137D_3194	P32566	YGR229C	Cell wall assembly regulator SMI1 - SMI1	19	56.9
d1019.a1.a1	0	1.216	0.771373	1.93741	2.01703	1.30386	0.880407	0.342524	1.94645	0.35835	0.375814	0	0.423057	1.12031	0.833462	Chassy_SC_4432;N1P6Z3;P40043; Respiratory growth induced protein 1 - RGI1	Chassy_SC_4432	N1P6Z3	CENPK1137D_3475	P40043	YER067W	Respiratory growth induced protein 1 - RGI1	29	18.9
d1020.a1.a1	0	0	0	0.354786	1.04427	0.805431	0	0.115203	0.126076	0.963362	1.01031	1.9639	0.402277	0	0.099152	Chassy_SC_666;N1NW27;P00812; Arginase - CAR1	Chassy_SC_666	N1NW27	CENPK1137D_1588	P00812	YPL111W	Arginase - CAR1	18	35.6
d1021.a1.a1	0	0	0	0.79147	0.448641	0.532653	0.233651	0.0494936	0.281256	0.0517804	0	0	0.317423	0.0572586	0.221192	Chassy_SC_1088;N1NXN7;Q04792; Glutamate decarboxylase - GAD1	Chassy_SC_1088	N1NXN7	CENPK1137D_289	Q04792	YMR250W	Glutamate decarboxylase - GAD1	10	65.9
d1022.a1.a1	0.229181	0.202597	0	0.175749	0.182972	0.217235	0.761664	0.456142	0.499197	0.477218	0.500475	2.18284	0.199275	0.527706	1.10993	Chassy_SC_1709;N1P6J5;P30657; Proteasome subunit beta type-7 - PRE4	Chassy_SC_1709	N1P6J5	CENPK1137D_3325	P30657	YFR050C	Proteasome subunit beta type-7 - PRE4	25	29.3
d1023.a1.a1	0.0929782	0.0290724	0	0.28168	0.209866	0.0881317	0.0595093	0.0231522	0.0716341	0	0	0.0603239	0.0808455	0.0757251	0.159273	Chassy_SC_1628;N1P5H0;P30771; ATP-dependent helicase NAM7 - NAM7	Chassy_SC_1628	N1P5H0	CENPK1137D_110	P30771	YMR080C	ATP-dependent helicase NAM7 - NAM7	10	109.2
d1024.a1.a1	0	0	0	1.13307	0.147584	0.17522	0.614352	0.36792	0.14242	0.706963	0.741417	0.339075	0.834619	0.150553	1.25099	Chassy_SC_1658;N1NXK4;P32331; Carrier protein YMC1, mitochondrial - YMC1	Chassy_SC_1658	N1NXK4	CENPK1137D_1759	P32331	YPR058W	Carrier protein YMC1, mitochondrial - YMC1	27	33.3
d1025.a1.a1	1.07308	0.948613	0.926291	0.158478	0.466459	0	0.132268	0.411314	0.450138	0.790345	0.828862	0.696212	0.179691	0.475846	0.125215	Chassy_SC_3144;N1P4Q8;Q04599; 54S ribosomal protein L1, mitochondrial - MRPL1	Chassy_SC_3144	N1P4Q8	CENPK1137D_3937	Q04599	YDR116C	54S ribosomal protein L1, mitochondrial - MRPL1	28	30.8
d1026.a1.a1	0.0523661	0.130876	0	0.113533	0.217089	0.0496365	0.174034	0.0368652	0.0403449	0.0385685	0.114355	0.0960535	0.12873	0.221457	0.25361	Chassy_SC_723;N1P8E5;P32501; Translation initiation factor eIF-2B subunit epsilon - GCD6	Chassy_SC_723	N1P8E5	CENPK1137D_4035	P32501	YDR211W	Translation initiation factor eIF-2B subunit epsilon - GCD6	10	81
d1027.a1.a1	0	0	0	1.09193	0.618958	0.734863	0.496203	1.00241	0.597302	1.04873	0.211811	0	2.66311	1.15968	0.862754	Chassy_SC_2502;N1P2F6;Q86ZR7; Putative uncharacterized hydrolase YKL033W-A - YKL033W-A	Chassy_SC_2502	N1P2F6	CENPK1137D_972	Q86ZR7	YKL033W-A	Putative uncharacterized hydrolase YKL033W-A - YKL033W-A	27	26.1
d1028.a1.a1	0.399894	0.353509	0	0.306662	0.319265	0.134073	0.255946	0.281521	0.308094	0.294529	0.308883	0.25945	0.347712	0.325689	0.445017	Chassy_SC_3420;N1P7T0;Q04430; Pantothenate kinase CAB1 - CAB1	Chassy_SC_3420	N1P7T0	CENPK1137D_4359	Q04430	YDR531W	Pantothenate kinase CAB1 - CAB1	9	40.8
d1029.a1.a1	0.554819	0.490464	0.879612	0.781435	0.813548	0.186015	0.125603	0.717371	0	0.144537	0.151581	0.127322	0.170636	0.451866	0.950413	Chassy_SC_2573;N1P800;P23833; Protein SCO1, mitochondrial - SCO1	Chassy_SC_2573	N1P800	CENPK1137D_4581	P23833	YBR037C	Protein SCO1, mitochondrial - SCO1	18	33.1
d1030.a1.a1	0.220426	0.194858	0.988004	0.169036	0.497537	0.208937	0.73257	0.438718	0.169825	0.162348	0.884085	0.742597	0.541868	0.179524	0.377594	Chassy_SC_261;N1NXE7;P29478; Signal recognition particle subunit SEC65 - SEC65	Chassy_SC_261	N1NXE7	CENPK1137D_179	P29478	YML105C	Signal recognition particle subunit SEC65 - SEC65	13	31.1
d1031.a1.a1	0.234447	0.207253	0.131471	0.179788	0.343777	0.0786032	0.150054	0.165048	0.180627	0.0610762	0.0640528	0.0538018	0.203854	0.190943	0.142053	Chassy_SC_4927;N1NYM3;Q03655; Probable 1,3-beta-glucanosyltransferase GAS3 - GAS3	Chassy_SC_4927	N1NYM3	CENPK1137D_253	Q03655	YMR215W	Probable 1,3-beta-glucanosyltransferase GAS3 - GAS3	7	56.7
d1032.a1.a1	0.486547	0.152133	0.27284	1.05486	0.388446	0.847035	0.311407	0.121153	0.132589	0.35835	0.690239	0.315669	0.423057	0	0.104274	Chassy_SC_3134;N1NZF3;P47818; Protein CCC1 - CCC1	Chassy_SC_3134	N1NZF3	CENPK1137D_598	P47818	YLR220W	Protein CCC1 - CCC1	14	34.2
d1033.a1.a1	0	0	0	0.674258	0.456024	0.541418	0.786355	0.86493	0.239604	0	0	0	0.0956477	0.253288	0.346088	Chassy_SC_3496;N1NVG5;Q02933; Ribonuclease T2-like - RNY1	Chassy_SC_3496	N1NVG5	CENPK1137D_1576	Q02933	YPL123C	Ribonuclease T2-like - RNY1	17	50
d1034.a1.a1	0	0	0	0	0	0	0.159228	0.269595	0.610986	0	0	0	0	0	0.010268	Chassy_SC_5360;N1P1Q8;Q02785; ATP-dependent permease PDR12 - PDR12	Chassy_SC_5360	N1P1Q8	CENPK1137D_1642	Q02785	YPL058C	ATP-dependent permease PDR12 - PDR12	9	170.8
d1035.a1.a1	0.435572	0.074154	0	0.334023	0.189339	0.224794	0.151788	0.472015	0.182714	0	0	0.0544235	0.378735	0.354747	0.143694	Chassy_SC_3467;N1P8H6;P38323; ATP-dependent clpX-like chaperone, mitochondrial - MCX1	Chassy_SC_3467	N1P8H6	CENPK1137D_4781	P38323	YBR227C	ATP-dependent clpX-like chaperone, mitochondrial - MCX1	11	57.7
d1036.a1.a1	0.304659	0	0	0.233631	0.687664	0	1.01251	1.11368	1.87613	0.224387	0	0.558828	3.88889	1.28841	0.521886	Chassy_SC_3881;N1NYM2;P06633; Imidazoleglycerol-phosphate dehydratase - HIS3	Chassy_SC_3881	N1NYM2	CENPK1137D_2219	P06633	YOR202W	Imidazoleglycerol-phosphate dehydratase - HIS3	31	23.7
d1037.a1.a1	0	0	0	2.24339	2.33558	0.534021	0.360588	1.12132	1.22716	2.15462	3.4783	2.92163	1.38496	0.458845	0.965091	Chassy_SC_4105;N1P4E5;P53311; Mitochondrial pyruvate carrier 3 - MPC3	Chassy_SC_4105	N1P4E5	CENPK1137D_3209	P53311	YGR243W	Mitochondrial pyruvate carrier 3 - MPC3	29	16.1
d1038.a1.a1	1.12597	0.995369	1.78512	1.58588	0.317965	0.377506	1.3236	0.280375	1.59328	0.8293	0	0.730527	0.979046	1.68427	0.241312	Chassy_SC_5039;N1NY56;P32939; GTP-binding protein YPT7 - YPT7	Chassy_SC_5039	N1NY56	CENPK1137D_28	P32939	YML001W	GTP-binding protein YPT7 - YPT7	32	20.4
d1039.a1.a1	1.03687	0.426136	0.416108	0	0.209543	0.703352	0.0594176	0	0.202211	0	0.0717067	0	0	0	0	Chassy_SC_5165;N1P5C6;P40086; Cytochrome c oxidase assembly protein COX15 - COX15	Chassy_SC_5165	N1P5C6	CENPK1137D_3554	P40086	YER141W	Cytochrome c oxidase assembly protein COX15 - COX15	10	54.5
d1040.a1.a1	0	0	0	1.88451	1.06823	1.26826	1.57285	1.73002	0.36462	0.985465	0.365554	0.868092	0.411507	3.08086	1.48898	Chassy_SC_3079;N1P1L6;P40188; Respiratory growth induced protein 2 - RGI2	Chassy_SC_3079	N1P1L6	CENPK1137D_5003	P40188	YIL057C	Respiratory growth induced protein 2 - RGI2	41	19.2
d1041.a1.a1	0	0	0	0.283209	0.294848	0.350061	0.236372	0.259991	0.284532	0.272004	0.100899	0.440074	0.321119	0.300781	0.410983	Chassy_SC_1591;N1P322;Q12405; Peroxisomal membrane protein LPX1 - LPX1	Chassy_SC_1591	N1P322	CENPK1137D_2102	Q12405	YOR084W	Peroxisomal membrane protein LPX1 - LPX1	21	43.6
d1042.a1.a1	0	0	0.212845	0.822904	0.856722	0.660777	0.0859264	0.267205	0.292426	0	0	0	0.116734	0.109341	0	Chassy_SC_3676;N1NVN4;P06245; cAMP-dependent protein kinase type 2 - TPK2	Chassy_SC_3676	N1NVN4	CENPK1137D_1921	P06245	YPL203W	cAMP-dependent protein kinase type 2 - TPK2	25	44.1
d1042.a2.a1	0	0	0	0.500635	0.283783	0.119172	0.0804689	0.0885097	0.0968641	0	0.0971121	0	0.10932	0	0	Chassy_SC_2298;N1P906;P06244; cAMP-dependent protein kinase type 1 - TPK1	Chassy_SC_2298	N1P906	CENPK1137D_1470	P06244	YJL164C	cAMP-dependent protein kinase type 1 - TPK1	9	45.9
d1043.a1.a1	0.297534	0.263022	0.166848	0.228167	0.0840209	0.282025	0.190432	0.209461	0.0810811	0.402481	0.422096	0.193039	0.0915073	0.0857116	0.180278	Chassy_SC_3530;N1P2G1;P36101; tRNA threonylcarbamoyladenosine dehydratase 2 - TCD2	Chassy_SC_3530	N1P2G1	CENPK1137D_977	P36101	YKL027W	tRNA threonylcarbamoyladenosine dehydratase 2 - TCD2	18	50.1
d1044.a1.a1	0.444514	2.04043	0	0.34088	1.84278	2.18785	1.47731	0.884723	1.7783	0.925601	0.970711	0	0	1.87986	0.269334	Chassy_SC_2098;N1NZB9;P33204; Actin-related protein 2/3 complex subunit 4 - ARC19	Chassy_SC_2098	N1NZB9	CENPK1137D_994	P33204	YKL013C	Actin-related protein 2/3 complex subunit 4 - ARC19	27	19.8
d1045.a1.a1	0.211649	0.187099	0.335549	0.298097	0.0597677	0.200617	0.0479142	0.052702	0.0576765	0.286302	0.16348	0.04857	0.0650931	0	0.128239	Chassy_SC_4014;N1P676;P40970; Serine palmitoyltransferase 2 - LCB2	Chassy_SC_4014	N1P676	CENPK1137D_3881	P40970	YDR062W	Serine palmitoyltransferase 2 - LCB2	7	63
d1046.a1.a1	0.552011	0.172603	0.309551	0	0	0	0.353306	0.38861	0.78111	0.746718	0.783109	0.657781	0.169772	1.27105	0.334467	Chassy_SC_559;N1P2J2;P40509; Coatomer subunit epsilon - SEC28	Chassy_SC_559	N1P2J2	CENPK1137D_5181	P40509	YIL076W	Coatomer subunit epsilon - SEC28	17	33.7
d1047.a1.a1	0.28134	0.248706	0.446037	0.215748	0.224614	0.266675	0.180067	0.363767	0.216755	0.207212	0.0768643	0.064563	0.0865267	0.0810465	0.170466	Chassy_SC_3191;N1NVS8;P38439; RNA polymerase-associated protein LEO1 - LEO1	Chassy_SC_3191	N1NVS8	CENPK1137D_2141	P38439	YOR123C	RNA polymerase-associated protein LEO1 - LEO1	7	53.8
d1048.a1.a1	0	0.0612059	0	0.0530949	0.156279	0	0.230103	0.137803	0.276986	0.407598	0.0534794	0.501719	0.0602022	0.159423	0.118604	Chassy_SC_3300;N1NZJ1;P36150; Uroporphyrinogen-III C-methyltransferase - MET1	Chassy_SC_3300	N1NZJ1	CENPK1137D_1079	P36150	YKR069W	Uroporphyrinogen-III C-methyltransferase - MET1	23	65.8
d1049.a1.a1	0.262462	0.232018	0.416108	0.201271	0.209543	0.248781	0.167985	0.184771	0.202211	1.54511	1.62041	3.14984	0.228213	0.213759	0.159027	Chassy_SC_3325;N1P3B6;P38777; Family of serine hydrolases 1 - FSH1	Chassy_SC_3325	N1P3B6	CENPK1137D_5446	P38777	YHR049W	Family of serine hydrolases 1 - FSH1	29	27.2
d1050.a1.a1	0.229181	0.202597	0	0.496877	0.517297	0.217235	0.761664	0.456142	0.499197	0.477218	0.177022	0.772089	1.03475	0.527706	0.138862	Chassy_SC_3229;N1NVY1;Q99369; Family of serine hydrolases 3 - FSH3	Chassy_SC_3229	N1NVY1	CENPK1137D_2296	Q99369	YOR280C	Family of serine hydrolases 3 - FSH3	14	30.3
d1051.a1.a1	0	0	0	0.122718	0.127761	0.151685	0.0197248	0.0613382	0.0237437	0.0226983	0.0672998	0.159819	0	0.0250997	0.0527923	Chassy_SC_4155;N1P6D9;Q00816; Resistance to glucose repression protein 1 - REG1	Chassy_SC_4155	N1P6D9	CENPK1137D_3849	Q00816	YDR028C	Resistance to glucose repression protein 1 - REG1	7	112.4
d1052.a1.a1	0.404846	0.126587	0.227025	0.109812	0.323218	0.135733	0	0.285007	0.311909	0.298176	0.574334	0.262662	0.646532	0.116625	0.450528	Chassy_SC_5288;N1P7E5;P20051; Dihydroorotase - URA4	Chassy_SC_5288	N1P7E5	CENPK1137D_790	P20051	YLR420W	Dihydroorotase - URA4	17	40.3
d1053.a1.a1	0.118709	0	0.0665685	0	0.0335224	0	0.026874	0.0295594	0	0.160581	0.0916924	0.0770181	0.0365093	0.034197	0.0719267	Chassy_SC_2551;N1NXA9;P40341; Mitochondrial respiratory chain complexes assembly protein YTA12 - YTA12	Chassy_SC_2551	N1NXA9	CENPK1137D_119	P40341	YMR089C	Mitochondrial respiratory chain complexes assembly protein YTA12 - YTA12	9	93.1
d1053.a2.a1	0.126922	0.0396861	0.0711741	0.0344269	0.0358417	0	0.1492	0.0316045	0.0345876	0.0934805	0.0346762	0.0291266	0.0390353	0	0	Chassy_SC_4356;N1PA83;P39925; Mitochondrial respiratory chain complexes assembly protein AFG3 - AFG3	Chassy_SC_4356	N1PA83	CENPK1137D_3673	P39925	YER017C	Mitochondrial respiratory chain complexes assembly protein AFG3 - AFG3	7	88
d1054.a1.a1	0.0590745	0.147642	0.0936569	0.128077	0.13334	0.0559952	0.106895	0.0415878	0.128675	0.123009	0.129004	0.108359	0.0513658	0.249827	0.101195	Chassy_SC_5316;N1P1U1;P46151; Methylenetetrahydrofolate reductase 1 - MET12	Chassy_SC_5316	N1P1U1	CENPK1137D_1677	P46151	YPL023C	Methylenetetrahydrofolate reductase 1 - MET12	10	73.8
d1055.a1.a1	0.168939	0.422222	0.267836	0.129552	0	0.160133	0.561455	0.118931	0.36798	0.351778	1.04301	0.109607	0.415298	0.13759	0.818175	Chassy_SC_4448;N1NW87;P46669; DNA-directed RNA polymerase I subunit RPA43 - RPA43	Chassy_SC_4448	N1NW87	CENPK1137D_2356	P46669	YOR340C	DNA-directed RNA polymerase I subunit RPA43 - RPA43	11	36.1
d1056.a1.a1	0	0	0	0.195218	0.20324	0.241299	1.30232	0.50667	0.554495	0.530081	0.196631	1.32015	0.625798	1.07657	0.800924	Chassy_SC_3226;N1P214;P53200; Protein-lysine N-methyltransferase EFM5 - EFM5	Chassy_SC_3226	N1P214	CENPK1137D_2972	P53200	YGR001C	Protein-lysine N-methyltransferase EFM5 - EFM5	21	28.5
d1057.a1.a1	0.103499	0.0323622	0	0.0793695	0.0826312	0.0981045	0.0662433	0	0.07974	0.140006	0.0799442	0.123331	0.0899938	0	0.115178	Chassy_SC_2917;N1NXU2;P42842; Essential for maintenance of the cell wall protein 1 - EMW1	Chassy_SC_2917	N1NXU2	CENPK1137D_2538	P42842	YNL313C	Essential for maintenance of the cell wall protein 1 - EMW1	10	102.2
d1058.a1.a1	0.678294	0.599617	0.380367	0.520156	0.191544	0.227412	1.22737	0.877022	0.959804	0.176704	0	0.440074	0.208611	0.552429	0.145368	Chassy_SC_3824;N1P1I5;P53551; Histone H1 - HHO1	Chassy_SC_3824	N1P1I5	CENPK1137D_1572	P53551	YPL127C	Histone H1 - HHO1	13	27.7
d1059.a1.a1	0.530374	0.468854	0.297417	0.406722	0.149773	0.177819	0.339458	0.132067	0.144532	0.39063	0.752414	0.344104	0.163118	0.793353	0.321357	Chassy_SC_4596;N1P314;P06785; Thymidylate synthase - CDC21	Chassy_SC_4596	N1P314	CENPK1137D_2092	P06785	YOR074C	Thymidylate synthase - CDC21	14	34.9
d1060.a1.a1	0	0	0.258275	0.648694	0.367709	0.436566	0.104267	0.324239	0.125511	0.623028	0.355752	0.298818	0.400473	0.375109	0.512543	Chassy_SC_4444;N1P826;Q99288; Broad-range acid phosphatase DET1 - DET1	Chassy_SC_4444	N1P826	CENPK1137D_3870	Q99288	YDR051C	Broad-range acid phosphatase DET1 - DET1	14	39.1
d1061.a1.a1	0.0481496	0	0	0.19173	0.199609	0.129033	0.0871268	0.0338968	0	0.035463	0.105147	0.249696	0.118365	0.110868	0.151489	Chassy_SC_4974;N1P9F7;P38254; Probable tubulin--tyrosine ligase PBY1 - PBY1	Chassy_SC_4974	N1P9F7	CENPK1137D_4640	P38254	YBR094W	Probable tubulin--tyrosine ligase PBY1 - PBY1	12	86.2
d1062.a1.a1	0.0201099	0.0923095	0	0.0800768	0.0453912	0.0190617	0.012871	0.0141572	0.0154934	0.0148113	0.0439151	0.0677484	0.0907958	0.0463045	0.0344485	Chassy_SC_1229;N1NZS4;Q06706; Elongator complex protein 1 - IKI3	Chassy_SC_1229	N1NZS4	CENPK1137D_753	Q06706	YLR384C	Elongator complex protein 1 - IKI3	5	152.7
d1063.a1.a1	0	0	0	0.254129	0.485926	0.111105	0.389554	0.233295	0.090307	0.690044	0.255969	0.394886	0.529223	0	0.0710213	Chassy_SC_1806;N1NYP7;P54730; UBX domain-containing protein 4 - UBX4	Chassy_SC_1806	N1NYP7	CENPK1137D_96	P54730	YMR067C	UBX domain-containing protein 4 - UBX4	14	46.8
d1064.a1.a1	0.292613	0.0914942	0.463909	0.0793695	0.0826312	0.27736	0.0662433	0	0.07974	0.215514	0.638995	0.189846	0.25443	0.084294	0.325631	Chassy_SC_5284;N1P8K9;P20049; Prephenate dehydrogenase [NADP(+)] - TYR1	Chassy_SC_5284	N1P8K9	CENPK1137D_4719	P20049	YBR166C	Prephenate dehydrogenase [NADP(+)] - TYR1	8	50.8
d1065.a1.a1	5.89466	2.83719	5.08829	0	0	0	0.726576	0	0	0.295736	0.310149	1.35273	0	0.327024	0.243292	Chassy_SC_3976;N1P8F9;CENPK specific;No description in SC288c, annotation and gene name in CENPK: Hem1p -CENPK1137D_4055	Chassy_SC_3976	N1P8F9	CENPK1137D_4055			Hem1p	31	19.5
d1066.a1.a1	0.180432	0.159503	0.286057	0.391186	0.407262	0	0.115482	0.359115	0.393012	0.690044	0.394018	0.117063	0.44355	0.415457	0.567675	Chassy_SC_5419;N1P680;Q12746; Plasma membrane-associated coenzyme Q6 reductase PGA3 - PGA3	Chassy_SC_5419	N1P680	CENPK1137D_395	Q12746	YML125C	Plasma membrane-associated coenzyme Q6 reductase PGA3 - PGA3	14	35.2
d1067.a1.a1	0.216844	0.191691	0.343785	1.32915	0.48945	0.581104	0.392379	0.152656	0	0.159709	0	0.730527	0.979046	0.176606	0.682235	Chassy_SC_1470;N1NZE2;Q05778; Proteasome chaperone 1 - PBA1	Chassy_SC_1470	N1NZE2	CENPK1137D_578	Q05778	YLR199C	Proteasome chaperone 1 - PBA1	23	30.6
d1068.a1.a1	0.690294	1.12077	0.387096	0.972245	0.194933	1.20174	0.156272	0.48596	0.53183	0	0.188594	0.158411	0.600218	0	0.768185	Chassy_SC_896;N1NXF3;Q03798; Altered inheritance of mitochondria protein 36, mitochondrial - AIM36	Chassy_SC_896	N1NXF3	CENPK1137D_189	Q03798	YMR157C	Altered inheritance of mitochondria protein 36, mitochondrial - AIM36	20	28.9
d1069.a1.a1	0	0.0502598	0	0.348491	0.362812	0.053891	0	0.040025	0.123839	0.334702	0.228032	0.104287	0	0.0463045	0.0973927	Chassy_SC_366;N1NYA2;Q08438; Phosphopantothenoylcysteine decarboxylase subunit VHS3 - VHS3	Chassy_SC_366	N1NYA2	CENPK1137D_2074	Q08438	YOR054C	Phosphopantothenoylcysteine decarboxylase subunit VHS3 - VHS3	8	73.5
d1070.a1.a1	0	0	0	0.332106	1.79535	0.753942	0.0980413	0.107838	0.333656	0.318965	0.118319	0.0993832	0.133193	0.352711	0.481939	Chassy_SC_2698;N1P043;P09201; Fructose-1,6-bisphosphatase - FBP1	Chassy_SC_2698	N1P043	CENPK1137D_746	P09201	YLR377C	Fructose-1,6-bisphosphatase - FBP1	26	38.2
d1071.a1.a1	0.0911426	0.0805706	0	0.55866	0.377841	0.448594	0.0583344	0	0.0702198	0.348566	0.199033	0	0.224053	0.07423	0.286753	Chassy_SC_511;N1NW33;P48527; Tyrosine--tRNA ligase, mitochondrial - MSY1	Chassy_SC_511	N1NW33	CENPK1137D_1603	P48527	YPL097W	Tyrosine--tRNA ligase, mitochondrial - MSY1	14	55.2
d1072.a1.a1	1.40159	1.23901	0	3.03872	2.05519	0.469911	1.64759	0.349004	1.07984	0.36513	0.382924	0	1.21869	0	1.55974	Chassy_SC_1164;N1P0X8;Q03713; Respiratory supercomplex factor 1, mitochondrial - RCF1	Chassy_SC_1164	N1P0X8	CENPK1137D_422	Q03713	YML030W	Respiratory supercomplex factor 1, mitochondrial - RCF1	20	18.4
d1073.a1.a1	0.517558	0.457525	1.50704	0.140385	0.413205	0	0.6084	0.364356	0.732358	0	0	0	0.450022	0.42152	0.575958	Chassy_SC_4565;N1P254;P53045; Methylsterol monooxygenase - ERG25	Chassy_SC_4565	N1P254	CENPK1137D_3027	P53045	YGR060W	Methylsterol monooxygenase - ERG25	9	36.4
d1074.a1.a1	2.92542	2.58609	0	0.432039	0.449794	1.50978	0.360588	0.396619	1.22716	1.17313	0.435167	1.0334	1.38496	1.29724	0.965091	Chassy_SC_5389;N1NVW0;P20436; DNA-directed RNA polymerases I, II, and III subunit RPABC3 - RPB8	Chassy_SC_5389	N1NVW0	CENPK1137D_2241	P20436	YOR224C	DNA-directed RNA polymerases I, II, and III subunit RPABC3 - RPB8	26	16.4
d1075.a1.a1	0.132161	0.330305	0.209529	0.286533	0.105514	0.125272	0.439227	0.0930402	0.101822	0.275196	0.288608	0.242419	0.324888	0.304311	0.226394	Chassy_SC_2865;N1P372;P53164; NADH pyrophosphatase - NPY1	Chassy_SC_2865	N1P372	CENPK1137D_2906	P53164	YGL067W	NADH pyrophosphatase - NPY1	10	43.4
d1076.a1.a1	0.159319	0.731315	0	0.122175	0.127196	0.151014	0.288288	0.317095	0.122746	0.117341	0.638995	0.536731	0.138529	0.366844	0.50125	Chassy_SC_2375;N1P5T8;P12686; 37S ribosomal protein MRP13, mitochondrial - MRP13	Chassy_SC_2375	N1P5T8	CENPK1137D_3050	P12686	YGR084C	37S ribosomal protein MRP13, mitochondrial - MRP13	32	38.8
d1077.a1.a1	0.0614428	0.0543158	0.0974116	0.244663	0.0490543	0.0582401	0.2042	0.0432551	0.133833	0.127941	0.0474591	0.112703	0.0534251	0.141477	0.193312	Chassy_SC_47;N1P5E5;P53145; Large subunit GTPase 1 - LSG1	Chassy_SC_47	N1P5E5	CENPK1137D_2875	P53145	YGL099W	Large subunit GTPase 1 - LSG1	7	72.6
d1078.a1.a1	0.118065	0.191691	0.0662072	0.0905392	0.0333405	0.111911	0	0.152656	0.0321739	0.0869569	0.0322563	0.0766	0.102659	0.0340114	0.025303	Chassy_SC_4441;N1PA24;P43585; Vacuolar transporter chaperone 2 - VTC2	Chassy_SC_4441	N1PA24	CENPK1137D_3378	P43585	YFL004W	Vacuolar transporter chaperone 2 - VTC2	6	95.2
d1079.a1.a1	0.0268009	0.123023	0	0.10672	0.0604938	0.0254039	0.0171535	0.0979709	0	0.0197393	0.0207013	0.0173883	0.0233036	0	0.181372	Chassy_SC_4424;N1P076;Q02630; Nucleoporin NUP116/NSP116 - NUP116	Chassy_SC_4424	N1P076	CENPK1137D_77	Q02630	YMR047C	Nucleoporin NUP116/NSP116 - NUP116	6	116.2
d1080.a1.a1	0.347115	0.306852	0	0.0512634	0.0533702	0.0633641	0.0427854	0.0470607	0.145608	0.255656	0.145981	0.122618	0.0581255	0	0.114513	Chassy_SC_641;N1P3N2;P53261; Pescadillo homolog - NOP7	Chassy_SC_641	N1P3N2	CENPK1137D_3071	P53261	YGR103W	Pescadillo homolog - NOP7	12	69.7
d1081.a1.a1	2.39155	1.15109	0	0.998549	1.03959	0.436566	0.294783	0.324239	0.354844	0.33922	0.355752	0.298818	0.400473	0.375109	0.279064	Chassy_SC_3282;N1P5G1;Q04767; Golgi apparatus membrane protein TVP18 - TVP18	Chassy_SC_3282	N1P5G1	CENPK1137D_100	Q04767	YMR071C	Golgi apparatus membrane protein TVP18 - TVP18	14	18.6
d1082.a1.a1	0.137495	0.121546	0.0771029	0.0372946	0.109772	0	0.0880015	0.0967949	0.194559	0.035819	0.0375647	0.0315529	0.0422869	0.111981	0.153009	Chassy_SC_629;N1P0B8;P32892; ATP-dependent RNA helicase DRS1 - DRS1	Chassy_SC_629	N1P0B8	CENPK1137D_836	P32892	YLL008W	ATP-dependent RNA helicase DRS1 - DRS1	9	84.3
d1083.a1.a1	0.251521	0	0	1.00155	1.0427	0.674031	0.835908	0.919436	0.193781	0	0.194277	0.84735	0.2187	0.579145	0.152398	Chassy_SC_3796;N1P0Q0;P40561; RNA-binding protein SGN1 - SGN1	Chassy_SC_3796	N1P0Q0	CENPK1137D_5064	P40561	YIR001C	RNA-binding protein SGN1 - SGN1	24	28.9
d1084.a1.a1	0.662827	0.319028	0.202376	0.097889	0.101912	0.120996	0.0817	0.0898638	0.0983461	0.094016	0.0985978	0.0828183	0.576334	0.293922	0.0773436	Chassy_SC_3199;N1NWY1;P27810; Alpha-1,2 mannosyltransferase KTR1 - KTR1	Chassy_SC_3199	N1NWY1	CENPK1137D_2118	P27810	YOR099W	Alpha-1,2 mannosyltransferase KTR1 - KTR1	6	45.9
d1085.a1.a1	0.273063	0.24139	0.0833722	0.0403271	0	0.0498463	0.0336578	0.037021	0.0405154	0.109501	0.0406191	0.0341185	0	0.0428292	0.254682	Chassy_SC_4868;N1P3F0;P39744; Nucleolar complex protein 2 - NOC2	Chassy_SC_4868	N1P3F0	CENPK1137D_2222	P39744	YOR206W	Nucleolar complex protein 2 - NOC2	8	81.5
d1086.a1.a1	1.81139	1.60128	0	1.38908	1.44616	0	6.02	1.2752	1.39556	3.77181	1.39914	1.17522	1.57502	7.66039	3.10293	Chassy_SC_2726;N1NVT8;Q3E7X9; 40S ribosomal protein S28-A - RPS28A	Chassy_SC_2726	N1NVT8	CENPK1137D_2186	Q3E7X9	YOR167C	40S ribosomal protein S28-A - RPS28A	47	7.5
d1087.a1.a1	0	0	0	1.97406	1.47078	1.13439	0.417052	2.38196	0.17757	0	0	0	0.200404	0	0.394813	Chassy_SC_4235;N1NVV7;Q12044; Regulator of calcineurin 2 - RCN2	Chassy_SC_4235	N1NVV7	CENPK1137D_2236	Q12044	YOR220W	Regulator of calcineurin 2 - RCN2	33	29.2
d1088.a1.a1	0.941422	0	0.287437	0.393073	0.144747	0	0.11604	1.02019	0	0.133532	0.39592	0.61079	0.44569	0.147659	0.570414	Chassy_SC_405;N1P1C1;Q05788; Purine nucleoside phosphorylase - PNP1	Chassy_SC_405	N1P1C1	CENPK1137D_587	Q05788	YLR209C	Purine nucleoside phosphorylase - PNP1	36	33.6
d1089.a1.a1	0.0598927	0	0	0.129851	0.135187	0.294786	0.0383334	0.119205	0.0461437	0.124713	0.130791	0.201773	0.0520773	0.137907	0.102597	Chassy_SC_2404;N1P3Y3;P12754; Translation initiation factor eIF-2B subunit delta - GCD2	Chassy_SC_2404	N1P3Y3	CENPK1137D_3049	P12754	YGR083C	Translation initiation factor eIF-2B subunit delta - GCD2	13	70.7
d1090.a1.a1	0	0	0	1.03077	1.07313	1.27408	0.304295	0	0	0.643132	0.367231	0.30846	0.146221	0.13696	0.101892	Chassy_SC_136;N1NYD9;Q12289; Mitochondrial carnitine carrier - CRC1	Chassy_SC_136	N1NYD9	CENPK1137D_2119	Q12289	YOR100C	Mitochondrial carnitine carrier - CRC1	12	34.6
d1091.a1.a1	0	0	0	0.68848	0.716774	0.850995	1.05537	0.632036	0.691694	0.66124	0.245284	0	0.780639	1.34295	0.543978	Chassy_SC_1020;N1P761;P04161; Phosphoribosylglycinamide formyltransferase - ADE8	Chassy_SC_1020	N1P761	CENPK1137D_4236	P04161	YDR408C	Phosphoribosylglycinamide formyltransferase - ADE8	19	23.4
d1092.a1.a1	0.0857313	0.075787	0	0.0657438	0.0242097	0.0287432	0.0194083	0.0603539	0.121312	0.022334	0.0234225	0.019674	0.0745442	0.0246969	0.146859	Chassy_SC_861;N1P6H2;Q12176; Ribosome biogenesis protein MAK21 - MAK21	Chassy_SC_861	N1P6H2	CENPK1137D_3879	Q12176	YDR060W	Ribosome biogenesis protein MAK21 - MAK21	8	116.5
d1093.a1.a1	3.6861	2.58609	5.84395	0	0	0	0	0	0	0	0	0.365523	0	0	0.120742	Chassy_SC_2850;N1P6M5;CENPK specific;No description in SC288c, annotation and gene name in CENPK: Hem1p -CENPK1137D_4056	Chassy_SC_2850	N1P6M5	CENPK1137D_4056			Hem1p	39	31.5
d1094.a1.a1	0	0.278766	0	0.683684	0.711781	0.845067	0.570616	0.627634	0.686876	0.232256	0.688635	0.204594	1.42377	1.3336	0.191069	Chassy_SC_488;N1PAX5;P38166; Protein transport protein SFT2 - SFT2	Chassy_SC_488	N1PAX5	CENPK1137D_4883	P38166	YBL102W	Protein transport protein SFT2 - SFT2	11	24.2
d1095.a1.a1	0	0	0	1.37368	0.505849	1.69793	2.10571	3.56526	1.38009	1.31933	0.489399	0.411076	0.550921	1.45891	1.99343	Chassy_SC_3785;N1P7I4;P32472; Peptidyl-prolyl cis-trans isomerase FPR2 - FPR2	Chassy_SC_3785	N1P7I4	CENPK1137D_4346	P32472	YDR519W	Peptidyl-prolyl cis-trans isomerase FPR2 - FPR2	32	14.4
d1096.a1.a1	0.22287	0.197019	0.353339	0.483195	0.503052	0.597253	0.403284	0.156898	0.485451	0.464077	0.486694	0.144597	0.547875	0.181514	0.135038	Chassy_SC_2466;N1P1W3;P46989; Autophagy-related protein 27 - ATG27	Chassy_SC_2466	N1P1W3	CENPK1137D_1456	P46989	YJL178C	Autophagy-related protein 27 - ATG27	9	30.1
d1097.a1.a1	0.333792	0.295075	0	0.255972	0.09426	0.111911	0.213639	0.0831165	0	0.245844	0.257825	0.216563	0.290236	0.0961567	0.571791	Chassy_SC_2843;N1NYL8;P32875; Lipoyl synthase, mitochondrial - LIP5	Chassy_SC_2843	N1NYL8	CENPK1137D_2214	P32875	YOR196C	Lipoyl synthase, mitochondrial - LIP5	13	46.1
d1098.a1.a1	0.112717	0.0996423	0.178701	0.0864378	0.08999	0.106841	0.203961	0.224342	0.0868414	0.431075	0.246146	0.379732	0.0980083	0.259539	0.193085	Chassy_SC_2784;N1P7T1;P25555; Single-strand telomeric DNA-binding protein GBP2 - GBP2	Chassy_SC_2784	N1P7T1	CENPK1137D_4486	P25555	YCL011C	Single-strand telomeric DNA-binding protein GBP2 - GBP2	14	48.6
d1099.a1.a1	0.388724	0.343635	0.616285	0.298097	0.877412	1.04171	0.248797	0.773684	0.299489	0	0	0	0.95559	0.895067	0	Chassy_SC_1170;N1P3H4;P32564; Protein SCM4 - SCM4	Chassy_SC_1170	N1P3H4	CENPK1137D_3016	P32564	YGR049W	Protein SCM4 - SCM4	9	20
d1100.a1.a1	1.09025	0.963784	0	2.36372	2.46085	2.92167	1.9728	0.767522	0.839968	0.802985	0.842118	0.707346	0.947979	0.887938	0.660587	Chassy_SC_2312;N1P9Q9;Q3E756; UPF0768 protein YBL029C-A - YBL029C-A	Chassy_SC_2312	N1P9Q9	CENPK1137D_4895	Q3E756	YBL029C-A	UPF0768 protein YBL029C-A - YBL029C-A	20	11.1
d1101.a1.a1	0.438731	0.712328	0.246027	0.119003	0.123894	0.147094	0.0993223	0.308862	0.338016	0.114295	0.622405	0.100682	0.134933	0.126387	0.26583	Chassy_SC_4652;N1PAI8;Q06385; Vacuolar protein sorting-associated protein 74 - VPS74	Chassy_SC_4652	N1PAI8	CENPK1137D_4198	Q06385	YDR372C	Vacuolar protein sorting-associated protein 74 - VPS74	13	39.2
d1102.a1.a1	0.171297	0	0	0.241263	0.136759	0.298213	0.0387791	0.221484	0.0466802	0.0446249	0.0467997	0.0393099	0.148945	0.0493461	0.10379	Chassy_SC_2501;N1P1T6;P53140; Protein RMD9, mitochondrial - RMD9	Chassy_SC_2501	N1P1T6	CENPK1137D_2867	P53140	YGL107C	Protein RMD9, mitochondrial - RMD9	6	74.4
d1103.a1.a1	0.127649	0.319028	0.202376	0.097889	0.288124	0.120996	0.230982	0.0898638	0.278043	0.094016	0.278755	0.234143	0.110992	0.293922	0.0773436	Chassy_SC_2428;N1P5H1;P32611; 54S ribosomal protein RML2, mitochondrial - RML2	Chassy_SC_2428	N1P5H1	CENPK1137D_3594	P32611	YEL050C	54S ribosomal protein RML2, mitochondrial - RML2	9	43.7
d1104.a1.a1	0.861331	0.761422	1.36556	0.233631	0	0.288779	0.551282	0.606368	0.663603	0	0	0.558828	0.748936	1.28841	0.521886	Chassy_SC_3255;N1NZE0;P53927; Ribosome biogenesis protein 15 - NOP15	Chassy_SC_3255	N1NZE0	CENPK1137D_2569	P53927	YNL110C	Ribosome biogenesis protein 15 - NOP15	18	25.4
d1105.a1.a1	0.121123	0.302717	0.542901	0.092884	0.502126	0.596153	0.0775227	0.0852691	0.0933176	0.0892089	0.264502	0.0785838	0.105317	0.098647	0.073389	Chassy_SC_2719;N1NZF5;Q05948; Uncharacterized SVF1-like protein YLR225C - YLR225C	Chassy_SC_2719	N1NZF5	CENPK1137D_603	Q05948	YLR225C	Uncharacterized SVF1-like protein YLR225C - YLR225C	9	46.3
d1106.a1.a1	0.134253	0.217974	0	0.189088	0.303029	0.045011	0.0859264	0	0.0365852	0.0988794	0	0.0308088	0	0	0.149401	Chassy_SC_1152;N1P7Y8;P25574; ER membrane protein complex subunit 1 - EMC1	Chassy_SC_1152	N1P7Y8	CENPK1137D_4454	P25574	YCL045C	ER membrane protein complex subunit 1 - EMC1	6	87
d1107.a1.a1	0.153843	0.384494	0	0.333542	0.347249	0.145824	0.0984652	0.108304	0.615459	0.113308	0	0.099813	0.378189	0.125296	0.745068	Chassy_SC_4914;N1P8A9;P38286; Very-long-chain 3-oxoacyl-CoA reductase - IFA38	Chassy_SC_4914	N1P8A9	CENPK1137D_4711	P38286	YBR159W	Very-long-chain 3-oxoacyl-CoA reductase - IFA38	21	38.6
d1108.a1.a1	0.0339831	0.0300413	0	0.0736774	0.0271312	0.0322118	0.0217504	0	0.292426	0.129965	0.0742109	0	0	0.0276772	0.164581	Chassy_SC_72;N1P4N3;P13586; Calcium-transporting ATPase 1 - PMR1	Chassy_SC_72	N1P4N3	CENPK1137D_3294	P13586	YGL167C	Calcium-transporting ATPase 1 - PMR1	7	104.4
d1109.a1.a1	0.0937008	0.0828321	0	0	0.388446	0.251102	0.169552	0.0659644	0.374855	0.195111	0.0723756	0.171872	0.0814737	0.396262	0.0567739	Chassy_SC_3735;N1P8S5;P38333; Essential nuclear protein 1 - ENP1	Chassy_SC_3735	N1P8S5	CENPK1137D_4804	P38333	YBR247C	Essential nuclear protein 1 - ENP1	10	55
d1110.a1.a1	0	0	0	0.423314	1.24597	0.523237	0.998865	0.38861	2.20835	0.406566	0.42638	0	0	0.449579	0.945603	Chassy_SC_5012;N1P6K1;P15731; Ubiquitin-conjugating enzyme E2 4 - UBC4	Chassy_SC_5012	N1P6K1	CENPK1137D_4627	P15731	YBR082C	Ubiquitin-conjugating enzyme E2 4 - UBC4	37	16.4
d1110.a2.a1	0	0	0	0.423314	1.24597	0.523237	0.353306	0.38861	1.20238	0	0.42638	0	0	0.449579	0.945603	Chassy_SC_2224;N1PAC4;P15732; Ubiquitin-conjugating enzyme E2-16 kDa - UBC5	Chassy_SC_2224	N1PAC4	CENPK1137D_3878	P15732	YDR059C	Ubiquitin-conjugating enzyme E2-16 kDa - UBC5	37	16.2
d1111.a1.a1	0.0951742	0.0841346	0	0.37898	0.0759845	0.0902132	0	0.0670016	0.0733259	0.56029	0.381724	0.493558	0	0.0775135	0.163035	Chassy_SC_4698;N1P358;P47045; Mitochondrial import inner membrane translocase subunit TIM54 - TIM54	Chassy_SC_4698	N1P358	CENPK1137D_1247	P47045	YJL054W	Mitochondrial import inner membrane translocase subunit TIM54 - TIM54	13	54.1
d1112.a1.a1	0.113513	0.283698	0.179964	0.246103	0.0906257	0.107596	0.0726523	0.0799119	0.0874548	0.43412	0.247885	0.208213	0.0987006	0.0924493	0.0687783	Chassy_SC_3822;N1P447;P40160; Serine/threonine-protein kinase RIO2 - RIO2	Chassy_SC_3822	N1P447	CENPK1137D_2477	P40160	YNL207W	Serine/threonine-protein kinase RIO2 - RIO2	11	49
d1113.a1.a1	0	0	0	0.169346	0.095993	0.0403115	0.076955	0.0299395	0.0327655	0.250364	0.170572	0.0780084	0.0369788	0.0346367	0.0257682	Chassy_SC_2068;N1P3G6;P47116; Serine/threonine-protein kinase PTK2/STK2 - PTK2	Chassy_SC_2068	N1P3G6	CENPK1137D_1352	P47116	YJR059W	Serine/threonine-protein kinase PTK2/STK2 - PTK2	7	91.2
d1114.a1.a1	0.662827	1.26034	1.05085	0	0	0	0.65303	0	0.278043	0.265801	0	0.0828183	0.313797	0	0	Chassy_SC_2685;N1NYK0;P16622; Ferrochelatase, mitochondrial - HEM15	Chassy_SC_2685	N1NYK0	CENPK1137D_2194	P16622	YOR176W	Ferrochelatase, mitochondrial - HEM15	16	44.5
d1115.a1.a1	0.0871295	0.077023	0	0.346946	0.556009	0.428842	0.157661	0	0	0.181428	0.0672998	0.293531	0	0	0.149254	Chassy_SC_465;N1P9X9;P53301; Probable glycosidase CRH1 - CRH1	Chassy_SC_465	N1P9X9	CENPK1137D_3153	P53301	YGR189C	Probable glycosidase CRH1 - CRH1	8	52.6
d1116.a1.a1	0.102817	0	0	0.630216	0.426236	0.0974572	0.186047	0	0.223953	0.214093	0	0.188593	0.252751	0.236743	0.0622972	Chassy_SC_1410;N1NWH6;Q06493; LETM1 domain-containing protein YLH47, mitochondrial - YLH47	Chassy_SC_1410	N1NWH6	CENPK1137D_1818	Q06493	YPR125W	LETM1 domain-containing protein YLH47, mitochondrial - YLH47	13	52
d1117.a1.a1	0.993649	2.48338	0	0.761989	0.793303	0.941855	0.63597	3.63229	0.765546	0.73184	0	1.82262	2.44266	2.28795	1.70214	Chassy_SC_104;N1P5S3;P05745; 60S ribosomal protein L36-A - RPL36A	Chassy_SC_104	N1P5S3	CENPK1137D_230	P05745	YMR194W	60S ribosomal protein L36-A - RPL36A	28	11
d1118.a1.a1	0.755981	0.668292	0	0	1.70637	0	1.36795	0.532203	3.02434	0.556793	0.583929	0.490477	1.85841	0.6157	0.458054	Chassy_SC_4269;N1NXW5;P40312; Cytochrome b5 - CYB5	Chassy_SC_4269	N1NXW5	CENPK1137D_2568	P40312	YNL111C	Cytochrome b5 - CYB5	33	13.2
d1119.a1.a1	0.557651	0.174366	0	0.42764	0.445214	0.186964	0.356916	0	0.151966	0.41072	0.791111	0.361801	0.171507	0.454173	0.119512	Chassy_SC_3856;N1P3X2;P47008; Phosphatidylinositol transfer protein SFH5 - SFH5	Chassy_SC_3856	N1P3X2	CENPK1137D_1487	P47008	YJL145W	Phosphatidylinositol transfer protein SFH5 - SFH5	14	34.3
d1120.a1.a1	0.253037	0.632404	0.401165	0.194043	0.571143	0.239847	1.29449	0.503623	0.194949	0.186366	0.195449	0.464138	0.220018	0	0.433456	Chassy_SC_4278;N1P6J8;P36521; 54S ribosomal protein L11, mitochondrial - MRPL11	Chassy_SC_4278	N1P6J8	CENPK1137D_4031	P36521	YDL202W	54S ribosomal protein L11, mitochondrial - MRPL11	19	28.4
d1121.a1.a1	0	0	0	0.241824	0.251762	0.298907	0.570616	1.15274	0.242953	0	0	1.63532	1.42377	1.3336	0.992137	Chassy_SC_2961;N1P967;P40553; Peroxiredoxin DOT5 - DOT5	Chassy_SC_2961	N1P967	CENPK1137D_5050	P40553	YIL010W	Peroxiredoxin DOT5 - DOT5	29	24
d1122.a1.a1	0	0	0	0.398828	1.1739	0.492971	0.941086	1.03512	0.40069	1.989	1.13573	1.7521	1.2785	1.19752	0.31512	Chassy_SC_1383;N1P080;O13563; 26S proteasome regulatory subunit RPN13 - RPN13	Chassy_SC_1383	N1P080	CENPK1137D_791	O13563	YLR421C	26S proteasome regulatory subunit RPN13 - RPN13	28	17.6
d1123.a1.a1	1.01642	0.317815	1.61144	0	0.287029	0	0.650546	0.715551	0.783092	0.26479	0.277695	1.21118	0.88379	1.5204	0	Chassy_SC_2136;N1P944;P40452; Cytochrome c oxidase assembly factor 1 - COA1	Chassy_SC_2136	N1P944	CENPK1137D_5000	P40452	YIL157C	Cytochrome c oxidase assembly factor 1 - COA1	16	22
d1124.a1.a1	1.15407	0.360855	0.647168	0.313035	0	0.386927	2.0883	0.812455	0.889142	0.300649	0.315302	1.3752	0.354938	0	0.69926	Chassy_SC_4568;N1NZD6;Q03705; EKC/KEOPS complex subunit CGI121 - CGI121	Chassy_SC_4568	N1NZD6	CENPK1137D_416	Q03705	YML036W	EKC/KEOPS complex subunit CGI121 - CGI121	26	20.6
d1125.a1.a1	0.12385	0	0	0.0949755	0.0988786	0.117394	0.0792684	0.0871892	0.095419	0.0912177	0.764638	0.642266	0	0.100868	0.0750416	Chassy_SC_2411;N1P750;Q06178; Nicotinamide/nicotinic acid mononucleotide adenylyltransferase 1 - NMA1	Chassy_SC_2411	N1P750	CENPK1137D_700	Q06178	YLR328W	Nicotinamide/nicotinic acid mononucleotide adenylyltransferase 1 - NMA1	17	45.7
d1125.a2.a1	0	0	0	0	0	0	0.0810806	0	0	0.0933031	0.0978503	0.232368	0	0	0.0767572	Chassy_SC_3950;N1P220;P53204; Nicotinamide/nicotinic acid mononucleotide adenylyltransferase 2 - NMA2	Chassy_SC_3950	N1P220	CENPK1137D_2982	P53204	YGR010W	Nicotinamide/nicotinic acid mononucleotide adenylyltransferase 2 - NMA2	9	44.8
d1126.a1.a1	0	0	0	0.225139	0.234391	0.0984309	0.0664636	0.379601	0.22619	0.0764827	0.0802101	0.0673733	0.255276	0.239108	0.502918	Chassy_SC_1076;N1NXL3;P24521; Phosphomevalonate kinase - ERG8	Chassy_SC_1076	N1NXL3	CENPK1137D_259	P24521	YMR220W	Phosphomevalonate kinase - ERG8	12	50.4
d1127.a1.a1	0.512576	0.45312	0.287437	0.139033	0.409227	0.485858	0	0.127635	0.394909	0	0.39592	1.31379	0	0.147659	0.109852	Chassy_SC_576;N1P7S8;P20604; Serine/threonine-protein phosphatase PP1-1 - SIT4	Chassy_SC_576	N1P7S8	CENPK1137D_3780	P20604	YDL047W	Serine/threonine-protein phosphatase PP1-1 - SIT4	20	35.4
d1128.a1.a1	0	0	0	0.728955	0.758912	0.901024	0.331255	0.128875	0.398747	0.381191	0	0	0.159176	0.774183	0.313592	Chassy_SC_5048;N1P4A4;P42941; Phosphoserine phosphatase - SER2	Chassy_SC_5048	N1P4A4	CENPK1137D_3174	P42941	YGR208W	Phosphoserine phosphatase - SER2	16	34.1
d1129.a1.a1	0	0.0354932	0	0.452004	0.0906257	0.107596	0.0256977	0	0.0309335	0.0295715	0	0.0736467	0.0349112	0	0.271713	Chassy_SC_986;N1NXC0;Q03088; Styryl dye vacuolar localization protein 3 - SVL3	Chassy_SC_986	N1NXC0	CENPK1137D_1669	Q03088	YPL032C	Styryl dye vacuolar localization protein 3 - SVL3	6	95
d1130.a1.a1	0.0660287	0.165023	0	0.143154	0.149037	0.176945	0.0422607	0.131418	0.264151	0.0486313	0	0.0428391	0.0574126	0.152036	0.113108	Chassy_SC_3047;N1NZG9;P38623; Serine/threonine-protein kinase RCK2 - RCK2	Chassy_SC_3047	N1NZG9	CENPK1137D_623	P38623	YLR248W	Serine/threonine-protein kinase RCK2 - RCK2	7	67.9
d1131.a1.a1	0.202384	0.50581	0	1.24052	0.456813	1.53334	0.129533	0	0.155925	0.149059	0.441958	0.131306	0.497515	0.16483	0	Chassy_SC_1852;N1P6P1;P43569; CCR4-associated factor 16 - CAF16	Chassy_SC_1852	N1P6P1	CENPK1137D_3355	P43569	YFL028C	CCR4-associated factor 16 - CAF16	15	33
d1132.a1.a1	0.214509	0.536113	0	0.465068	0.48418	0	0.137293	0.151012	0.467239	0.446667	0.165689	0.722661	0.527321	0.174704	0.367457	Chassy_SC_4761;N1P1Z9;P43639; Casein kinase II subunit beta - CKB1	Chassy_SC_4761	N1P1Z9	CENPK1137D_2952	P43639	YGL019W	Casein kinase II subunit beta - CKB1	12	32.2
d1133.a1.a1	0.0773286	0.068359	0	0.0593001	0.0617371	0	0.049493	0.153908	0.168436	0.295736	0.0597295	0.260513	0.190095	0.0629794	0.243292	Chassy_SC_2106;N1NVM9;O13297; mRNA-capping enzyme subunit beta - CET1	Chassy_SC_2106	N1NVM9	CENPK1137D_1896	O13297	YPL228W	mRNA-capping enzyme subunit beta - CET1	10	61.7
d1134.a1.a1	0	0.466551	0	0.404724	0.421357	0.500259	0	0.371544	0.746807	0.713925	0.144191	0	0.4589	0.429835	0.113108	Chassy_SC_1036;N1P9Z7;P53332; Phosphopantetheine adenylyltransferase - CAB4	Chassy_SC_1036	N1P9Z7	CENPK1137D_3243	P53332	YGR277C	Phosphopantetheine adenylyltransferase - CAB4	11	34.2
d1135.a1.a1	0.855494	0.267496	0	0.232048	0.683004	0.286822	0.193671	0.602259	0.233131	0.630086	0.660793	0.555041	0	0.696747	0.952026	Chassy_SC_2815;N1P3Y0;P20433; DNA-directed RNA polymerase II subunit RPB4 - RPB4	Chassy_SC_2815	N1P3Y0	CENPK1137D_1492	P20433	YJL140W	DNA-directed RNA polymerase II subunit RPB4 - RPB4	26	25.3
d1136.a1.a1	0.0892323	0.223014	0	0	0.201411	0.239127	0.0571118	0.0628186	0.356978	0.0657211	0.068924	0.0578935	0.0775883	0.0726742	0.280743	Chassy_SC_1364;N1P7C1;P32629; Mannan polymerase II complex ANP1 subunit - ANP1	Chassy_SC_1364	N1P7C1	CENPK1137D_3620	P32629	YEL036C	Mannan polymerase II complex ANP1 subunit - ANP1	10	57.9
d1137.a1.a1	0.554819	0.490464	0.879612	0.150491	0.156676	0.186015	0.125603	0.138154	0.151194	0	0	0.359964	0.170636	0.451866	0.118905	Chassy_SC_3555;N1P302;P43619; Nicotinate-nucleotide pyrophosphorylase [carboxylating] - BNA6	Chassy_SC_3555	N1P302	CENPK1137D_3322	P43619	YFR047C	Nicotinate-nucleotide pyrophosphorylase [carboxylating] - BNA6	10	32.3
d1138.a1.a1	0.0590745	0	0	0.0453018	0.0471635	0.0559952	0.106895	0	0.0455133	0.225925	0.236935	0.428078	0.0513658	0.0481125	0.0357936	Chassy_SC_5129;N1NYQ3;Q05931; Heat shock protein SSQ1, mitochondrial - SSQ1	Chassy_SC_5129	N1NYQ3	CENPK1137D_739	Q05931	YLR369W	Heat shock protein SSQ1, mitochondrial - SSQ1	13	72.2
d1139.a1.a1	0.0576219	0.0509382	0	0.0441879	0.0460038	0.0546184	0.104267	0.114686	0.125511	0.0424396	0.125832	0.194123	0.0501028	0.0469295	0.0987072	Chassy_SC_437;N1P064;Q06053; tRNA-dihydrouridine(47) synthase [NAD(P)(+)] - DUS3	Chassy_SC_437	N1P064	CENPK1137D_771	Q06053	YLR401C	tRNA-dihydrouridine(47) synthase [NAD(P)(+)] - DUS3	10	76.4
d1140.a1.a1	0.215089	0.0672539	0.120615	0.164943	0.0607391	0.203877	0.0486929	0.0535585	0.304356	0.158417	0	0.139549	0	0	0.0460965	Chassy_SC_2710;N1NX88;P53868; Alpha-1,2-mannosyltransferase ALG9 - ALG9	Chassy_SC_2710	N1NX88	CENPK1137D_2465	P53868	YNL219C	Alpha-1,2-mannosyltransferase ALG9 - ALG9	5	63.6
d1141.a1.a1	0.08437	0.210862	0.133761	0.0646999	0.0673588	0.0799723	0.0539998	0.0593956	0.183773	0.06214	0.184244	0.0547389	0.0733606	0.0687142	0.265446	Chassy_SC_2001;N1P5J2;P32621; Guanosine-diphosphatase - GDA1	Chassy_SC_2001	N1P5J2	CENPK1137D_3614	P32621	YEL042W	Guanosine-diphosphatase - GDA1	7	56.7
d1142.a1.a1	3.92548	1.22742	2.20129	1.06476	1.10852	1.3161	0.88867	0	1.06973	1.02263	1.07247	0.900834	1.20729	1.13083	2.37847	Chassy_SC_2319;N1P854;P35179; Protein transport protein SSS1 - SSS1	Chassy_SC_2319	N1P854	CENPK1137D_3910	P35179	YDR086C	Protein transport protein SSS1 - SSS1	22	8.9
d1143.a1.a1	0.0660287	0.0583698	0.295957	0.143154	0.0527156	0.176945	0.0422607	0.131418	0.0508711	0.0486313	0.0510014	0.0428391	0.162317	0	0.113108	Chassy_SC_2084;N1P1B5;P38875; GPI transamidase component GPI16 - GPI16	Chassy_SC_2084	N1P1B5	CENPK1137D_5339	P38875	YHR188C	GPI transamidase component GPI16 - GPI16	4	68.5
d1144.a1.a1	0.119359	0.105515	0.189233	0	0.0952934	0	0.0763942	0	0	0.248539	0.736914	0.864927	0.103784	0.274834	0.204465	Chassy_SC_203;N1NWY7;P07258; Carbamoyl-phosphate synthase arginine-specific small chain - CPA1	Chassy_SC_203	N1NWY7	CENPK1137D_2320	P07258	YOR303W	Carbamoyl-phosphate synthase arginine-specific small chain - CPA1	26	45.2
d1145.a1.a1	0.15586	0.137781	0.2471	0.119522	0.124434	0.147735	0.0997555	0.109723	0.12008	0.114793	0.340359	0.101121	0.135521	0.126938	0.26699	Chassy_SC_1866;N1P0K2;P36160; Ribosome biogenesis protein RPF2 - RPF2	Chassy_SC_1866	N1P0K2	CENPK1137D_1093	P36160	YKR081C	Ribosome biogenesis protein RPF2 - RPF2	7	39.5
d1146.a1.a1	0.242025	0.213951	0	0.185599	0.0683456	0	0.0547908	0.170383	0.0659542	0.178255	0.0661231	0.288399	0.210443	0.0697209	0.0518692	Chassy_SC_4281;N1NYC0;Q04305; U3 small nucleolar RNA-associated protein 15 - UTP15	Chassy_SC_4281	N1NYC0	CENPK1137D_123	Q04305	YMR093W	U3 small nucleolar RNA-associated protein 15 - UTP15	8	57.6
d1147.a1.a1	0.0928349	0.0820666	0	0.201271	0	0.0879958	0.167985	0	0	0.0683745	0.202729	0.481426	0.228213	0.0756083	0.449601	Chassy_SC_1113;N1P4A7;P27929; 37S ribosomal protein NAM9, mitochondrial - NAM9	Chassy_SC_1113	N1P4A7	CENPK1137D_2542	P27929	YNL137C	37S ribosomal protein NAM9, mitochondrial - NAM9	9	56.2
d1148.a1.a1	1.27909	1.13073	0	0.346946	0.361204	0.428842	0.818664	0.900468	0.348566	0.333219	0.349458	1.52418	0.393388	1.04174	0.274127	Chassy_SC_2558;N1P616;P25626; 54S ribosomal protein IMG1, mitochondrial - IMG1	Chassy_SC_2558	N1P616	CENPK1137D_4402	P25626	YCR046C	54S ribosomal protein IMG1, mitochondrial - IMG1	34	19.3
d1149.a1.a1	0.0510701	0.360855	0.0809667	0.0391636	0.115273	0.0484081	0	0.0359528	0.11124	0.037614	0.111525	0.0936763	0	0	0.160677	Chassy_SC_3598;N1P8B1;P30619; Protein transport protein SEC1 - SEC1	Chassy_SC_3598	N1P8B1	CENPK1137D_3985	P30619	YDR164C	Protein transport protein SEC1 - SEC1	9	83.3
d1150.a1.a1	0.151871	0.697125	0.240776	0.329264	0.342796	0.143954	0.0972025	0	0.330801	0.111855	0.117307	0.278572	0.132053	0.123689	0.260157	Chassy_SC_1982;N1NWX3;P48439; Dolichyl-diphosphooligosaccharide--protein glycosyltransferase subunit 3 - OST3	Chassy_SC_1982	N1NWX3	CENPK1137D_2103	P48439	YOR085W	Dolichyl-diphosphooligosaccharide--protein glycosyltransferase subunit 3 - OST3	9	39.4
d1151.a1.a1	1.42844	0.446645	0.801026	0	0.403379	0	0.914252	1.84695	0.389265	1.05207	0	0.926766	2.2812	0	1.58962	Chassy_SC_2516;N1NXB6;Q02642; Nascent polypeptide-associated complex subunit beta-1 - EGD1	Chassy_SC_2516	N1NXB6	CENPK1137D_1664	Q02642	YPL037C	Nascent polypeptide-associated complex subunit beta-1 - EGD1	35	16.9
d1152.a1.a1	0.122021	0.107867	0.193452	0.0935726	0.097418	0.11566	0.0780974	0.0859012	0	0.254081	0.266463	0.223819	0	0.280962	0.0739331	Chassy_SC_3884;N1P7S2;P25367; [PIN+] prion protein RNQ1 - RNQ1	Chassy_SC_3884	N1P7S2	CENPK1137D_4471	P25367	YCL028W	[PIN+] prion protein RNQ1 - RNQ1	4	42.5
d1153.a1.a1	0.659051	0.582606	1.04486	0.178764	0.18611	0.220961	0.421816	0.164108	0.179598	0.171691	0.180058	0.42759	0.202693	0.189855	0.141244	Chassy_SC_4387;N1PAJ5;P32387; 54S ribosomal protein L41, mitochondrial - MRP20	Chassy_SC_4387	N1PAJ5	CENPK1137D_4233	P32387	YDR405W	54S ribosomal protein L41, mitochondrial - MRP20	8	30.5
d1154.a1.a1	0.563388	0	0	0.432039	0.449794	0.534021	1.01945	2.05947	1.22716	0.414945	0.435167	1.0334	0.489871	1.29724	0.965091	Chassy_SC_1782;N1PA95;P38985; Signal recognition particle subunit SRP14 - SRP14	Chassy_SC_1782	N1PA95	CENPK1137D_3733	P38985	YDL092W	Signal recognition particle subunit SRP14 - SRP14	20	16.3
d1155.a1.a1	0	0	0	1.11667	0.411208	1.38026	1.71175	0.362595	1.12189	0.379349	1.12476	0.944754	0.447847	0.419482	0.8823	Chassy_SC_2054;N1P4H9;P40515; Mitochondrial fission 1 protein - FIS1	Chassy_SC_2054	N1P4H9	CENPK1137D_5192	P40515	YIL065C	Mitochondrial fission 1 protein - FIS1	15	17.6
d1156.a1.a1	0	0.0965743	0	0.236852	0.452891	0.103552	0.197681	0.0769081	0.237958	0.227481	0.084383	0.200387	0.0949906	0.0889743	0.066193	Chassy_SC_2485;N1P8M9;P38349; UBX domain-containing protein 7 - UBX7	Chassy_SC_2485	N1P8M9	CENPK1137D_4831	P38349	YBR273C	UBX domain-containing protein 7 - UBX7	11	49.9
d1157.a1.a1	0.145589	0.128702	0.230818	0.111646	0	0	0.0329593	0	0	0.107229	0.0397762	0.0944577	0.232504	0	0.162017	Chassy_SC_5158;N1NW62;P32486; Beta-glucan synthesis-associated protein KRE6 - KRE6	Chassy_SC_5158	N1NW62	CENPK1137D_1850	P32486	YPR159W	Beta-glucan synthesis-associated protein KRE6 - KRE6	6	80
d1158.a1.a1	0	0	0	0.651617	0.678396	0.805431	2.82398	3.10617	3.39936	0.625835	0.656336	0	0	1.95655	4.11523	Chassy_SC_5080;N1P129;P38804; Restriction of telomere capping protein 3 - RTC3	Chassy_SC_5080	N1P129	CENPK1137D_5234	P38804	YHR087W	Restriction of telomere capping protein 3 - RTC3	46	11.9
d1159.a1.a1	0	0.832223	0.287437	0.139033	0.409227	0.485858	0.11604	0.127635	0.394909	0.693373	0	0.61079	0	0.147659	0	Chassy_SC_4567;N1P7V6;Q12008; Phosphoglycerate mutase 2 - GPM2	Chassy_SC_4567	N1P7V6	CENPK1137D_3805	Q12008	YDL021W	Phosphoglycerate mutase 2 - GPM2	8	36
d1160.a1.a1	0.0796004	0.12924	0	0.0610422	0.17967	0.0266877	0	0	0.0613272	0	0.0217475	0.018267	0.0244813	0	0.0885822	Chassy_SC_2672;N1NWU3;P89105; RNA polymerase-associated protein CTR9 - CTR9	Chassy_SC_2672	N1NWU3	CENPK1137D_2048	P89105	YOL145C	RNA polymerase-associated protein CTR9 - CTR9	7	124.5
d1161.a1.a1	0.337452	0.29831	0.189233	0.475285	0.269413	0.587475	0.0763942	0	0	0	0	0.218938	0.103784	0.097211	0.204465	Chassy_SC_1079;N1P3Z1;P42942; Uncharacterized GTP-binding protein YGR210C - YGR210C	Chassy_SC_1079	N1P3Z1	CENPK1137D_3176	P42942	YGR210C	Uncharacterized GTP-binding protein YGR210C - YGR210C	12	45.1
d1162.a1.a1	0.278634	0.0871234	0.15625	0.213673	0.0786838	0	0.0630787	0.0693818	0.0759307	0.580194	0.0761251	0.180777	0.0856947	0.0802671	0.0597152	Chassy_SC_41;N1NX68;Q05123; Actin-like protein ARP9 - ARP9	Chassy_SC_41	N1NX68	CENPK1137D_64	Q05123	YMR033W	Actin-like protein ARP9 - ARP9	15	52.9
d1163.a1.a1	2.57422	2.27563	0	1.97406	0.726936	2.44004	0.582766	1.81222	0.701501	1.89596	0	1.67014	2.23831	0	0.551691	Chassy_SC_97;N1NVQ8;P38910; 10 kDa heat shock protein, mitochondrial - HSP10	Chassy_SC_97	N1NVQ8	CENPK1137D_2041	P38910	YOR020C	10 kDa heat shock protein, mitochondrial - HSP10	34	11.3
d1164.a1.a1	0.32435	0.810633	0	0	0.0915934	0	0.073428	0.228339	0.0883887	0.238889	0.0886149	0.0744331	0.282025	0.264163	0.0695127	Chassy_SC_4266;N1P3S7;P46985; Probable alpha-1,6-mannosyltransferase MNN11 - MNN11	Chassy_SC_4266	N1P3S7	CENPK1137D_1452	P46985	YJL183W	Probable alpha-1,6-mannosyltransferase MNN11 - MNN11	13	47.7
d1165.a1.a1	0.214895	0.189969	0.0656123	0.0897256	0.0330409	0.039228	0.026488	0.0823696	0.0318848	0	0.0319664	0	0.0359849	0.0337057	0.0708935	Chassy_SC_4225;N1P3P4;P53008; Mannosyl-oligosaccharide glucosidase - CWH41	Chassy_SC_4225	N1P3P4	CENPK1137D_2944	P53008	YGL027C	Mannosyl-oligosaccharide glucosidase - CWH41	6	96.3
d1166.a1.a1	0.399894	0.353509	0.224248	0.306662	0.112926	0	0.255946	0	0.108975	0.104177	0.308883	0.0917693	0.347712	0.325689	0.0857029	Chassy_SC_3760;N1P760;Q06678; 54S ribosomal protein L35, mitochondrial - MRPL35	Chassy_SC_3760	N1P760	CENPK1137D_4149	Q06678	YDR322W	54S ribosomal protein L35, mitochondrial - MRPL35	13	42.7
d1167.a1.a1	0	0	0	0.42764	0.445214	0.528583	1.00907	0.39258	0.429636	0.41072	0.430736	0.361801	0.484883	0.454173	0.337884	Chassy_SC_1720;N1P520;P00127; Cytochrome b-c1 complex subunit 6 - QCR6	Chassy_SC_1720	N1P520	CENPK1137D_3419	P00127	YFR033C	Cytochrome b-c1 complex subunit 6 - QCR6	8	17.2
d1168.a1.a1	0	0.148659	0	0.669626	0.697145	0.82769	0	0.334701	0.129561	0	0	0	0	0.387212	0.814427	Chassy_SC_4261;N1P101;P40517; Ran-specific GTPase-activating protein 2 - YRB2	Chassy_SC_4261	N1P101	CENPK1137D_5194	P40517	YIL063C	Ran-specific GTPase-activating protein 2 - YRB2	20	35.9
d1169.a1.a1	0	0.0146167	0	0.0126797	0.0373211	0.0443098	0	0.032909	0.0127389	0.012178	0.0127715	0.0107276	0.0746534	0	0.0800774	Chassy_SC_2589;N1NWS9;P22579; Transcriptional regulatory protein SIN3 - SIN3	Chassy_SC_2589	N1NWS9	CENPK1137D_2018	P22579	YOL004W	Transcriptional regulatory protein SIN3 - SIN3	3	174.6
d1170.a1.a1	0.292613	0.258672	0	0.634402	0	0.27736	0.529484	0.205996	0.22544	0.215514	0.226018	0.985786	0.25443	0.238315	0.92062	Chassy_SC_1042;N1PAH2;Q06630; Mitochondrial homologous recombination protein 1 - MHR1	Chassy_SC_1042	N1PAH2	CENPK1137D_4118	Q06630	YDR296W	Mitochondrial homologous recombination protein 1 - MHR1	14	26.8
d1171.a1.a1	0.0676856	0.0598345	0	0.0519053	0.0540384	0.0641575	0.122477	0.04765	0.0521476	0.14094	0.0522811	0.124154	0.0588533	0.0551258	0.212953	Chassy_SC_4001;N1P490;P42826; Xylulose kinase - XKS1	Chassy_SC_4001	N1P490	CENPK1137D_3159	P42826	YGR194C	Xylulose kinase - XKS1	6	68.2
d1173.a1.a1	0	0.0820666	0.147181	0.201271	0.0741169	0.248781	0.0594176	0	0.0715236	0.0683745	0.0717067	0.0602308	0.228213	0.392601	0.159027	Chassy_SC_4082;N1NVW5;Q08645; Folylpolyglutamate synthase - MET7	Chassy_SC_4082	N1NVW5	CENPK1137D_2256	Q08645	YOR241W	Folylpolyglutamate synthase - MET7	9	54.4
d1174.a1.a1	0.510115	0.159503	0.286057	0.138365	0.407262	0.171026	0.326491	0.127022	0.393012	0.375708	0	0.117063	0.156887	0.14695	0.109325	Chassy_SC_3534;N1NX24;Q12125; Golgi to ER traffic protein 4 - GET4	Chassy_SC_3534	N1NX24	CENPK1137D_2183	Q12125	YOR164C	Golgi to ER traffic protein 4 - GET4	7	36.2
d1175.a1.a1	0.0152236	0.0698802	0	0.0116744	0.034362	0.0144301	0.00974364	0	0	0	0.0117589	0	0.0374238	0.0123987	0.103024	Chassy_SC_3607;N1NZ71;P32386; ATP-dependent bile acid permease - YBT1	Chassy_SC_3607	N1NZ71	CENPK1137D_473	P32386	YLL048C	ATP-dependent bile acid permease - YBT1	3	184.4
d1176.a1.a1	0.183064	0.16183	0.290231	0.396894	0.146154	0.173522	0.117168	0.128875	0.14104	0.381191	0.141401	0.33579	0.159176	0.149095	0.313592	Chassy_SC_5182;N1P2I4;P38874; Elongator complex protein 5 - IKI1	Chassy_SC_5182	N1P2I4	CENPK1137D_5338	P38874	YHR187W	Elongator complex protein 5 - IKI1	7	35.2
d1177.a1.a1	0	0.142094	0.254836	0.123264	0.12833	0.430752	0.290857	0.113158	0.643043	0.118387	0.124156	0.294838	0.139764	0.130912	0.0973927	Chassy_SC_2022;N1P149;P36059; ATP-dependent (S)-NAD(P)H-hydrate dehydratase - YKL151C	Chassy_SC_2022	N1P149	CENPK1137D_1156	P36059	YKL151C	ATP-dependent (S)-NAD(P)H-hydrate dehydratase - YKL151C	11	37.2
d1178.a1.a1	0.382573	0.338197	0	0	0.863527	1.02523	0.692267	0.269327	0.833313	1.46312	0.295504	0	0	1.61791	0.231804	Chassy_SC_5063;N1NVI8;P53600; Coatomer subunit zeta - RET3	Chassy_SC_5063	N1NVI8	CENPK1137D_1691	P53600	YPL010W	Coatomer subunit zeta - RET3	12	21.6
[truncated: 911 more rows]

## Sheet: NSAF_tpa
File S3. Protein abundances expressed in fmol from different conditions of S. cervisiae CEN.PK113-7D
[truncated: 2,216 more rows]

[truncated: 12 more sheets: SAF_ups2, SAF_tpa, PAI_ups2, PAI_tpa, emPAI_ups2, emPAI_tpa, iBAQ_ups2, iBAQ_tpa, TOP3_ups2, TOP3_tpa, SUMnorm_ups2, SUMnorm_tpa]
